# Supplementary material for: Detailed Analyses of the Expression Patterns of Potential Severe Acute Respiratory Syndrome Coronavirus 2 Receptors in the Human Heart Using Single-Nucleus RNA Sequencing
Source: Front Cardiovasc Med. 2021 Nov 30;8:757362. doi: 10.3389/fcvm.2021.757362 (PMC8669371; doi:10.3389/fcvm.2021.757362)
Supplement: Supplementary file 1 [file Data_Sheet_1.ZIP]

Archive with 6 entries (6 files):
- umap.v2.txt
- __MACOSX/._umap.v2.txt
- meta.data.v3.txt
- __MACOSX/._meta.data.v3.txt
- barcodes.tsv
- __MACOSX/._barcodes.tsv
