# Supplementary material for: Detailed Analyses of the Expression Patterns of Potential Severe Acute Respiratory Syndrome Coronavirus 2 Receptors in the Human Heart Using Single-Nucleus RNA Sequencing
Source: Front Cardiovasc Med. 2021 Nov 30;8:757362. doi: 10.3389/fcvm.2021.757362 (PMC8669371; doi:10.3389/fcvm.2021.757362)
Supplement: Supplementary file 1 [file Data_Sheet_1.ZIP › umap.v2.txt]

NAME	X	Y	Cluster
TYPE	numeric	numeric	group
LA_1600_1_TACTTACTCCTCTAGC-1	-0.193698301911354	-2.70204591751099	03. Atrial Cardiomyocyte
LA_1600_1_GGCGTGTAGGAGTTGC-1	-0.243874505162239	-3.08159112930298	03. Atrial Cardiomyocyte
LA_1600_1_ACGCCGACATCGGTTA-1	-0.711801111698151	-2.68628573417664	03. Atrial Cardiomyocyte
LA_1600_1_ACCCACTGTCGGCACT-1	-0.336450397968292	-2.72644186019897	03. Atrial Cardiomyocyte
LA_1600_1_CCTTTCTTCCGCGGTA-1	-0.365809798240662	-3.29941082000732	03. Atrial Cardiomyocyte
LA_1600_1_GACTGCGGTGGTTTCA-1	-0.428316563367844	-2.74685168266296	03. Atrial Cardiomyocyte
LA_1600_1_CATATTCAGGAGTTGC-1	6.06473159790039	-4.58788919448852	11. Adipocyte
LA_1600_1_CCTTTCTAGAAACCAT-1	-0.347344964742661	-3.29064249992371	03. Atrial Cardiomyocyte
LA_1600_1_TGCCAAATCACCCTCA-1	5.68343925476074	-3.49788022041321	11. Adipocyte
LA_1600_1_CACATAGTCTGGTTCC-1	5.92776155471802	-4.44475746154785	11. Adipocyte
LA_1600_1_ACTATCTCAGGCAGTA-1	-0.425093561410904	-3.23530864715576	03. Atrial Cardiomyocyte
LA_1600_1_TACGGGCAGGCTACGA-1	-0.898576378822327	-2.87105202674866	03. Atrial Cardiomyocyte
LA_1600_1_GATGCTAGTCCAGTTA-1	-0.307088255882263	-3.13928556442261	03. Atrial Cardiomyocyte
LA_1600_1_ACTTTCAAGGCAAAGA-1	-0.153552576899529	-3.05353355407715	03. Atrial Cardiomyocyte
LA_1600_1_ACGTCAAAGACGCTTT-1	-0.414328157901764	-3.06439924240112	03. Atrial Cardiomyocyte
LA_1600_1_CCTTCGAAGATCTGAA-1	-0.487321376800537	-3.1461980342865	03. Atrial Cardiomyocyte
LA_1600_1_AAATGCCTCATCACCC-1	-0.438141793012619	-3.19924926757812	03. Atrial Cardiomyocyte
LA_1600_1_AGTGTCAGTACTTCTT-1	-0.391479581594467	-3.12324404716492	03. Atrial Cardiomyocyte
LA_1600_1_TCGAGGCCACACCGAC-1	-0.332056552171707	-3.04791474342346	03. Atrial Cardiomyocyte
LA_1600_1_ATAACGCGTCATGCCG-1	-0.241081237792969	-3.10912013053894	03. Atrial Cardiomyocyte
LA_1600_1_TGCACCTAGGAGTTGC-1	-0.491566479206085	-2.55489039421082	03. Atrial Cardiomyocyte
LA_1600_1_ACGCCGAGTTCCATGA-1	-0.268367975950241	-3.11574769020081	03. Atrial Cardiomyocyte
LA_1600_1_AATCCAGCAGGTCTCG-1	-0.438164055347443	-3.16339302062988	03. Atrial Cardiomyocyte
LA_1600_1_AGCGTCGCACCACGTG-1	-0.824219524860382	-2.16356897354126	03. Atrial Cardiomyocyte
LA_1600_1_CACCACTAGAATAGGG-1	-0.101046323776245	-2.97739768028259	03. Atrial Cardiomyocyte
LA_1600_1_CGCTATCGTAAACACA-1	-0.36080801486969	-3.13598275184631	03. Atrial Cardiomyocyte
LA_1600_1_ACCTTTATCCATTCTA-1	-0.529878854751587	-2.71860027313232	03. Atrial Cardiomyocyte
LA_1600_1_CCTTCCCGTACAGTTC-1	-0.356528848409653	-3.07759952545166	03. Atrial Cardiomyocyte
LA_1600_1_TACCTTAGTGCAGTAG-1	-0.527612149715424	-2.95649743080139	03. Atrial Cardiomyocyte
LA_1600_1_AAGGTTCGTCAATGTC-1	-0.589159250259399	-2.71548891067505	03. Atrial Cardiomyocyte
LA_1600_1_GACGCGTGTGGTTTCA-1	-0.318425685167313	-3.17830610275269	03. Atrial Cardiomyocyte
LA_1600_1_CGGAGTCGTTCTGAAC-1	-0.455888539552689	-2.06808423995972	03. Atrial Cardiomyocyte
LA_1600_1_ACATACGTCATCGGAT-1	-0.527468025684357	-2.78836178779602	03. Atrial Cardiomyocyte
LA_1600_1_AAGACCTTCTATCGCC-1	2.56963086128235	5.48072862625122	13. Vascular Smooth Muscle
LA_1600_1_GGAACTTTCCCTCAGT-1	-0.415625661611557	-2.92771077156067	03. Atrial Cardiomyocyte
LA_1600_1_AGTAGTCTCGTCACGG-1	-0.453776121139526	-3.09553670883179	03. Atrial Cardiomyocyte
LA_1600_1_CGACTTCGTGACTCAT-1	-0.123045794665813	-2.36035513877869	03. Atrial Cardiomyocyte
LA_1600_1_CCTAGCTAGGACTGGT-1	6.00196266174316	-4.35578489303589	11. Adipocyte
LA_1600_1_CTTGGCTGTATGCTTG-1	-0.715485334396362	-0.742098152637482	03. Atrial Cardiomyocyte
LA_1600_1_CCCATACTCATAAAGG-1	2.27550292015076	5.58453798294067	13. Vascular Smooth Muscle
LA_1600_1_ATCATCTGTTTGACTG-1	-0.193032458424568	-3.00788259506226	03. Atrial Cardiomyocyte
LA_1600_1_CTCAGAACACGGTAAG-1	-0.403941810131073	-3.03295683860779	03. Atrial Cardiomyocyte
LA_1600_1_AGGCCGTGTTACGACT-1	-0.484966307878494	-2.97143745422363	03. Atrial Cardiomyocyte
LA_1600_1_CAGCCGAGTACTCTCC-1	-0.00957258976995945	-2.54445385932922	03. Atrial Cardiomyocyte
LA_1600_1_ACGCAGCGTTACAGAA-1	-0.29392796754837	-2.77931714057922	03. Atrial Cardiomyocyte
LA_1600_1_AGCATACCAGTAACGG-1	5.92457675933838	-4.52926778793335	11. Adipocyte
LA_1600_1_AGTGAGGAGATATGGT-1	-0.592969477176666	-2.91071701049805	03. Atrial Cardiomyocyte
LA_1600_1_TACGGTAGTCGTTGTA-1	-0.6053826212883	-2.86149477958679	03. Atrial Cardiomyocyte
LA_1600_1_CCGTGGATCGAGAACG-1	5.9646258354187	-4.5038013458252	11. Adipocyte
LA_1600_1_GGAACTTCAATCTGCA-1	-0.393622070550919	-2.56903696060181	03. Atrial Cardiomyocyte
LA_1600_1_TAAGAGACATTTCACT-1	-0.701395928859711	-2.82737898826599	03. Atrial Cardiomyocyte
LA_1600_1_AACTCTTAGTAACCCT-1	-0.444897413253784	-3.04523849487305	03. Atrial Cardiomyocyte
LA_1600_1_TTCGAAGCATCCGGGT-1	6.02057790756225	-4.64827871322632	11. Adipocyte
LA_1600_1_TGATTTCTCCGAGCCA-1	-0.767592132091522	-2.25584101676941	03. Atrial Cardiomyocyte
LA_1600_1_CGGTTAATCACGGTTA-1	-0.342237830162048	-2.97522115707397	03. Atrial Cardiomyocyte
LA_1600_1_CCGTACTCACTAGTAC-1	-0.5621577501297	-2.69640159606934	03. Atrial Cardiomyocyte
LA_1600_1_TAGACCACAGTCAGCC-1	-0.388395309448242	-3.0606324672699	03. Atrial Cardiomyocyte
LA_1600_1_CACACTCTCAGTTAGC-1	-0.885170519351959	-2.33515453338623	03. Atrial Cardiomyocyte
LA_1600_1_ATGTGTGAGGAGTCTG-1	-0.780196249485016	-2.93057632446289	03. Atrial Cardiomyocyte
LA_1600_1_AGTCTTTGTCCTAGCG-1	0.0968319103121758	-3.02995300292969	08. Macrophage
LA_1600_1_GATCAGTTCAGAGCTT-1	-0.456120252609253	-2.86697554588318	03. Atrial Cardiomyocyte
LA_1600_1_CTCGTCATCTACCTGC-1	-0.238551050424576	-2.83082914352417	03. Atrial Cardiomyocyte
LA_1600_1_GACCTGGTCCTGCAGG-1	2.40547227859497	5.50331354141235	13. Vascular Smooth Muscle
LA_1600_1_CACAGTACAACCGCCA-1	-0.0445292070508003	-3.07446503639221	03. Atrial Cardiomyocyte
LA_1600_1_CATATGGGTGTTGGGA-1	-0.53069669008255	-2.96014738082886	03. Atrial Cardiomyocyte
LA_1600_1_ATTGGTGGTTCTGTTT-1	-0.286732375621796	-3.15818357467651	03. Atrial Cardiomyocyte
LA_1600_1_GGGTTGCCAAAGAATC-1	-0.226545855402946	-3.14319968223572	03. Atrial Cardiomyocyte
LA_1600_1_ACAGCCGGTGCAGACA-1	-0.298733025789261	-2.80408453941345	03. Atrial Cardiomyocyte
LA_1600_1_GCGCAACAGAACTGTA-1	5.95034742355347	-4.45273399353027	11. Adipocyte
LA_1600_1_AGAGCTTAGGTAGCTG-1	-0.326246947050095	-2.9714674949646	03. Atrial Cardiomyocyte
LA_1600_1_CTTTGCGTCTGCAAGT-1	2.5400071144104	1.64248251914978	03. Atrial Cardiomyocyte
LA_1600_1_ACCTTTACAAGCCATT-1	5.93130254745483	-4.18280744552612	11. Adipocyte
LA_1600_1_GGGAATGCAGGGTACA-1	-0.760676205158234	-2.29704308509827	03. Atrial Cardiomyocyte
LA_1600_1_CTGCTGTGTCCAACTA-1	-0.26346617937088	-3.06262803077698	03. Atrial Cardiomyocyte
LA_1600_1_TTCCCAGGTGCCTTGG-1	-0.14817214012146	-3.01437449455261	03. Atrial Cardiomyocyte
LA_1600_1_TCTCTAAGTGGGTATG-1	-0.69820761680603	-3.00052690505981	03. Atrial Cardiomyocyte
LA_1600_1_TCATTTGTCATGCTCC-1	-0.201986491680145	-3.09253120422363	03. Atrial Cardiomyocyte
LA_1600_1_CATTCGCCAGTCAGCC-1	5.878333568573	-3.92420339584351	11. Adipocyte
LA_1600_1_CACATAGTCCGTAGTA-1	-0.450165897607803	-3.02154302597046	03. Atrial Cardiomyocyte
LA_1600_1_GGAAAGCTCTTGTTTG-1	-0.230905532836914	-3.2321445941925	03. Atrial Cardiomyocyte
LA_1600_1_AGCATACTCCACTCCA-1	-0.443776071071625	-2.94440627098083	03. Atrial Cardiomyocyte
LA_1600_1_CACATAGGTTCCCGAG-1	6.05481481552124	-4.47065591812134	11. Adipocyte
LA_1600_1_GTCTCGTTCCAGATCA-1	-0.315185993909836	-3.18696904182434	03. Atrial Cardiomyocyte
LA_1600_1_CGATGTAGTGGCTCCA-1	-0.178793951869011	-3.30815458297729	03. Atrial Cardiomyocyte
LA_1600_1_CAGCGACTCGCGCCAA-1	5.91704082489014	-4.56492805480957	11. Adipocyte
LA_1600_1_GGGCATCTCTTGTACT-1	5.80912017822266	-3.35720705986023	03. Atrial Cardiomyocyte
LA_1600_1_CTGCTGTTCATGTCCC-1	-0.522240996360779	-1.69137752056122	03. Atrial Cardiomyocyte
LA_1600_1_ACAGCCGTCGGAAATA-1	-0.267236113548279	-2.7901074886322	03. Atrial Cardiomyocyte
LA_1600_1_TGACTTTCAAGACGTG-1	-0.0913126692175865	-3.06127548217773	03. Atrial Cardiomyocyte
LA_1600_1_TATGCCCAGAGGACGG-1	-1.11331927776337	-1.19411683082581	03. Atrial Cardiomyocyte
LA_1600_1_CTTAACTAGATATGGT-1	-0.862411975860596	-2.89547610282898	03. Atrial Cardiomyocyte
LA_1600_1_ACTGTCCTCAAGATCC-1	-0.291438579559326	-3.36499261856079	03. Atrial Cardiomyocyte
LA_1600_1_ATAACGCAGGGCTTCC-1	2.86569142341614	1.25168931484222	02. Fibroblast II
LA_1600_1_AACTTTCAGCGTCTAT-1	-0.453052252531052	-3.07446980476379	03. Atrial Cardiomyocyte
LA_1600_1_CCTTCGAAGTGTACCT-1	-0.833091735839844	-2.81566333770752	03. Atrial Cardiomyocyte
LA_1600_1_TGTTCCGCAAGCTGAG-1	-0.256960421800613	-3.00014877319336	03. Atrial Cardiomyocyte
LA_1600_1_CTCAGAAAGGCCCTTG-1	-0.359111160039902	-2.9666862487793	03. Atrial Cardiomyocyte
LA_1600_1_GTGCGGTTCAGTACGT-1	-0.158866822719574	-2.9651198387146	03. Atrial Cardiomyocyte
LA_1600_1_ACGGAGAAGGTCATCT-1	5.70395183563232	-4.57994318008423	11. Adipocyte
LA_1600_1_CAGATCAAGACCTAGG-1	-0.379412055015564	-3.10654067993164	03. Atrial Cardiomyocyte
LA_1600_1_TTGCCGTTCCATGAAC-1	-0.847798645496368	-2.74768090248108	03. Atrial Cardiomyocyte
LA_1600_1_CTACATTTCTACGAGT-1	6.01290225982666	-2.71201539039612	03. Atrial Cardiomyocyte
LA_1600_1_GCTGCGACATAAGACA-1	-0.154426917433739	-2.66299271583557	03. Atrial Cardiomyocyte
LA_1600_1_ATCACGATCCTTAATC-1	2.46590137481689	5.48294353485107	13. Vascular Smooth Muscle
LA_1600_1_CACACAAGTTAAGGGC-1	4.06358766555786	0.92405104637146	02. Fibroblast II
LA_1600_1_TTCGGTCCACCGTTGG-1	-0.347064167261124	-3.1580593585968	03. Atrial Cardiomyocyte
LA_1600_1_AATCGGTTCTGTTGAG-1	2.54789280891418	5.33151817321777	13. Vascular Smooth Muscle
LA_1600_1_GGACGTCGTTGAGGTG-1	5.97585105895996	-4.16867733001709	03. Atrial Cardiomyocyte
LA_1600_1_TGCCAAAAGATAGCAT-1	5.57677507400513	-4.13206100463867	11. Adipocyte
LA_1600_1_GCTCCTACAAGGGTCA-1	-0.390262871980667	-3.2287392616272	03. Atrial Cardiomyocyte
LA_1600_1_GTGCAGCGTGATAAGT-1	-0.203743457794189	-3.24899482727051	03. Atrial Cardiomyocyte
LA_1600_1_GGTGTTAAGTCGTACT-1	-0.912171006202698	-2.84301686286926	03. Atrial Cardiomyocyte
LA_1600_1_CTAACTTCACGGTGTC-1	-0.330994635820389	-3.0930700302124	03. Atrial Cardiomyocyte
LA_1600_1_CATCGAAAGTGGAGAA-1	0.0692357197403908	-2.97303032875061	03. Atrial Cardiomyocyte
LA_1600_1_TTCTACAAGGTGCTTT-1	-0.710338294506073	-2.92613387107849	02. Fibroblast II
LA_1600_1_GTCACAAGTGTTAAGA-1	6.00232267379761	-4.41879415512085	11. Adipocyte
LA_1600_1_TCGTAGATCGTTACGA-1	-0.336951017379761	-3.25891971588135	03. Atrial Cardiomyocyte
LA_1600_1_ATCTACTAGGCTCAGA-1	-0.43615934252739	-2.9685115814209	03. Atrial Cardiomyocyte
LA_1600_1_CTGCGGAGTAAGAGGA-1	5.8220911026001	-4.4703049659729	11. Adipocyte
LA_1600_1_CTACGTCTCCTATTCA-1	-0.461890131235123	-2.92854046821594	03. Atrial Cardiomyocyte
LA_1600_1_CAAGTTGAGTGGCACA-1	5.96934175491333	-3.73531866073608	11. Adipocyte
LA_1600_1_TTAGGACCAGATGGCA-1	-0.211420342326164	-3.30928874015808	03. Atrial Cardiomyocyte
LA_1600_1_TTTCCTCAGCACGCCT-1	-0.265424996614456	-2.68582463264465	03. Atrial Cardiomyocyte
LA_1600_1_GTGTGCGAGTGTCTCA-1	-1.20890092849731	-1.10245978832245	03. Atrial Cardiomyocyte
LA_1600_1_CTAATGGTCGACGGAA-1	-0.477108180522919	-3.02028203010559	03. Atrial Cardiomyocyte
LA_1600_1_CGTCCATAGATGTGGC-1	4.18205881118774	0.651213645935059	02. Fibroblast II
LA_1600_1_ACGTCAATCATCGGAT-1	4.34951639175415	0.831706464290619	02. Fibroblast II
LA_1600_1_TGTTCCGGTCATATGC-1	-0.992179989814758	-2.55583500862122	03. Atrial Cardiomyocyte
LA_1600_1_CTTACCGTCAGGCAAG-1	-0.193062752485275	-3.14054656028748	03. Atrial Cardiomyocyte
LA_1600_1_CCTATTATCCTGTACC-1	2.41731333732605	5.58966255187988	13. Vascular Smooth Muscle
LA_1600_1_GACAGAGGTTCTGGTA-1	-0.707667827606201	-2.85459160804748	03. Atrial Cardiomyocyte
LA_1600_1_TTCTCCTAGCGCTTAT-1	2.37637186050415	5.33761644363403	13. Vascular Smooth Muscle
LA_1600_1_GGATTACAGCCCAATT-1	4.34158802032471	1.02749240398407	02. Fibroblast II
LA_1600_1_ACACTGATCGAGAACG-1	-0.285817384719849	-3.16814279556274	03. Atrial Cardiomyocyte
LA_1600_1_GTTCTCGTCGGCATCG-1	0.241663202643394	-2.69456577301025	02. Fibroblast II
LA_1600_1_GTCTCGTAGTGAAGTT-1	0.119945041835308	-3.06682968139648	03. Atrial Cardiomyocyte
LA_1600_1_CGACCTTTCGGCTTGG-1	3.78367805480957	1.71716392040253	02. Fibroblast II
LA_1600_1_GTAACGTGTACTTGAC-1	3.46371865272522	1.92349624633789	03. Atrial Cardiomyocyte
LA_1600_1_CTGCGGATCCCACTTG-1	-0.431053757667542	-2.64612865447998	03. Atrial Cardiomyocyte
LA_1600_1_CCCAGTTCAACTGCGC-1	6.00360012054443	-3.97674512863159	11. Adipocyte
LA_1600_1_AAATGCCCAGTTTACG-1	-0.873037755489349	-2.45160436630249	03. Atrial Cardiomyocyte
LA_1600_1_TAAACCGTCGGTGTTA-1	-0.844117045402527	-2.11069273948669	03. Atrial Cardiomyocyte
LA_1600_1_AACTCAGAGAAGGTTT-1	-0.478578805923462	-3.02522110939026	03. Atrial Cardiomyocyte
LA_1600_1_ACATACGCAGCCTATA-1	-0.59628164768219	-2.74689960479736	03. Atrial Cardiomyocyte
LA_1600_1_GCGAGAATCCAAACAC-1	-1.14588797092438	-1.58710825443268	05. Cytoplasmic Cardiomyocyte I
LA_1600_1_AAGGTTCTCGATAGAA-1	-0.75799685716629	-2.46975159645081	03. Atrial Cardiomyocyte
LA_1600_1_TTAGGACTCTCCTATA-1	-0.255758553743362	-3.15482330322266	03. Atrial Cardiomyocyte
LA_1600_1_GCAATCACAGAGCCAA-1	-0.332657366991043	-3.02765870094299	03. Atrial Cardiomyocyte
LA_1600_1_GGCTGGTTCCTGCAGG-1	-0.0166387464851141	-3.20250058174133	03. Atrial Cardiomyocyte
LA_1600_1_ACAGCTATCTGGTATG-1	4.36795282363892	0.790833532810211	02. Fibroblast II
LA_1600_1_TCTGGAACATAGTAAG-1	5.89987230300903	-4.54745292663574	11. Adipocyte
LA_1600_1_TGGGAAGTCCAGAAGG-1	-0.265259087085724	-2.50977754592896	03. Atrial Cardiomyocyte
LA_1600_1_GTCATTTCATACCATG-1	4.45206069946289	0.540018558502197	02. Fibroblast II
LA_1600_1_TTCTTAGTCTAACTGG-1	-0.0927442535758018	-3.09680676460266	03. Atrial Cardiomyocyte
LA_1600_1_CGCTTCAGTAGCGTCC-1	-0.3337322473526	-2.52154612541199	03. Atrial Cardiomyocyte
LA_1600_1_TAGGCATTCCAGTAGT-1	4.24450397491455	1.29097545146942	02. Fibroblast II
LA_1600_1_TGCTGCTAGCTATGCT-1	4.22899436950684	3.16853904724121	08. Macrophage
LA_1600_1_TATGCCCTCCTAAGTG-1	0.734589576721191	5.41548490524292	02. Fibroblast II
LA_1600_1_GCGCAACTCTGGAGCC-1	4.3903956413269	0.941514253616333	02. Fibroblast II
LA_1600_1_CGAGCCAGTCTCAACA-1	4.45666551589966	0.237546667456627	02. Fibroblast II
LA_1600_1_TTAGGCAGTAAAGGAG-1	-0.225709587335587	-2.96016240119934	03. Atrial Cardiomyocyte
LA_1600_1_CAGCATATCAGAGGTG-1	-0.820572078227997	-2.60721921920776	03. Atrial Cardiomyocyte
LA_1600_1_CTCCTAGTCTTGTACT-1	-0.279076039791107	-2.87065577507019	03. Atrial Cardiomyocyte
LA_1600_1_AAGTCTGAGCTAAACA-1	3.55720520019531	1.14614641666412	02. Fibroblast II
LA_1600_1_CCCTCCTGTTGAGTTC-1	0.581173181533813	-0.813278079032898	03. Atrial Cardiomyocyte
LA_1600_1_ACGGCCACAAGCCGTC-1	3.9473249912262	0.397962957620621	02. Fibroblast II
LA_1600_1_CCGTACTAGCCTATGT-1	2.97845411300659	1.99784815311432	02. Fibroblast II
LA_1600_1_TTGGCAAGTCAGGACA-1	-1.14091050624847	-0.861963629722595	05. Cytoplasmic Cardiomyocyte I
LA_1600_1_CAGGTGCCACTAGTAC-1	2.5233588218689	5.51325178146362	13. Vascular Smooth Muscle
LA_1600_1_TGGTTCCGTGTCAATC-1	4.49500322341919	0.540980577468872	02. Fibroblast II
LA_1600_1_TAGACCATCCTTTCGG-1	5.88595914840698	-4.59518814086914	11. Adipocyte
LA_1600_1_GCTTGAAGTCGACTGC-1	4.25446081161499	1.74621248245239	08. Macrophage
LA_1600_1_CCTTCCCTCGCATGAT-1	-0.321779310703278	-3.1632285118103	03. Atrial Cardiomyocyte
LA_1600_1_GCTTCCATCGTAGGTT-1	-0.413991093635559	-3.02765965461731	03. Atrial Cardiomyocyte
LA_1600_1_CTCTACGTCCCGACTT-1	5.17708492279053	0.0665379986166954	02. Fibroblast II
LA_1600_1_ACGGAGAGTACGCTGC-1	-0.207306802272797	-3.18783402442932	03. Atrial Cardiomyocyte
LA_1600_1_CACTCCAGTTAAAGAC-1	-0.172972217202187	-2.95885729789734	03. Atrial Cardiomyocyte
LA_1600_1_GTGTGCGAGTTACGGG-1	1.82268941402435	1.60594630241394	02. Fibroblast II
LA_1600_1_CGCTTCATCAGCTGGC-1	-0.192847982048988	-2.96312856674194	03. Atrial Cardiomyocyte
LA_1600_1_TATTACCGTCGCTTTC-1	-0.423085570335388	-3.05763006210327	03. Atrial Cardiomyocyte
LA_1600_1_GGGTTGCAGGACATTA-1	3.28058767318726	2.17827010154724	08. Macrophage
LA_1600_1_GCCTCTACACATCCGG-1	5.65645313262939	-4.22919750213623	11. Adipocyte
LA_1600_1_ATTGGACGTAAAGTCA-1	-0.151164159178734	-2.8726327419281	03. Atrial Cardiomyocyte
LA_1600_1_CAACTAGGTTGTCGCG-1	-0.757201790809631	-2.59460473060608	03. Atrial Cardiomyocyte
LA_1600_1_CTCGTCACACACATGT-1	-0.319338500499725	-3.09792876243591	03. Atrial Cardiomyocyte
LA_1600_1_CGTCCATCACTTAAGC-1	-0.305308133363724	-3.12333965301514	03. Atrial Cardiomyocyte
LA_1600_1_GCGCAGTTCATGCTCC-1	3.86327195167542	1.19526350498199	02. Fibroblast II
LA_1600_1_GAAGCAGGTTATTCTC-1	4.09250020980835	0.446498394012451	02. Fibroblast II
LA_1600_1_TGGACGCCAAGCGAGT-1	4.21787357330322	0.988949954509735	08. Macrophage
LA_1600_1_GATGCTACACCACGTG-1	5.93800401687622	-3.77921724319458	11. Adipocyte
LA_1600_1_ACCAGTACATTCACTT-1	-0.399185806512833	-3.07883858680725	03. Atrial Cardiomyocyte
LA_1600_1_CGATGTACACTTACGA-1	-0.369970917701721	-3.08274102210999	03. Atrial Cardiomyocyte
LA_1600_1_CGCTGGAAGGGTATCG-1	4.5680570602417	0.669108927249908	02. Fibroblast II
LA_1600_1_CGGCTAGCATGATCCA-1	-0.388004750013351	-2.58243179321289	03. Atrial Cardiomyocyte
LA_1600_1_GAACGGAAGGGATACC-1	-0.380286633968353	-3.04927897453308	03. Atrial Cardiomyocyte
LA_1600_1_TCAGCAATCACGGTTA-1	-0.165012091398239	-3.3937783241272	08. Macrophage
LA_1600_1_CCCAGTTCACCGATAT-1	5.92863273620606	-4.42404699325562	11. Adipocyte
LA_1600_1_CACATAGAGATCTGCT-1	-0.204965963959694	-3.40766215324402	03. Atrial Cardiomyocyte
LA_1600_1_ATGCGATAGTTCGCAT-1	4.44478511810303	-0.442556619644165	02. Fibroblast II
LA_1600_1_ATGCGATAGGTGACCA-1	4.34035730361938	0.68345582485199	02. Fibroblast II
LA_1600_1_TACCTTATCCGTCAAA-1	-0.280679911375046	-3.29717111587524	03. Atrial Cardiomyocyte
LA_1600_1_TTTCCTCCACAGATTC-1	-0.242610991001129	-2.89862728118897	03. Atrial Cardiomyocyte
LA_1600_1_GGATTACTCACCATAG-1	2.93646335601807	1.86969101428986	02. Fibroblast II
LA_1600_1_CACCTTGGTGTCCTCT-1	4.45715999603271	1.15450549125671	02. Fibroblast II
LA_1600_1_CAGCCGATCCTCAATT-1	4.34502744674683	2.27105212211609	08. Macrophage
LA_1600_1_TTCTCCTGTTGACGTT-1	4.64337587356567	0.456176847219467	02. Fibroblast II
LA_1600_1_AGTCTTTTCCTATGTT-1	0.570462048053741	3.61011743545532	09. Endothelium I
LA_1600_1_TCGTAGAAGACGACGT-1	-1.12014317512512	-1.42855668067932	03. Atrial Cardiomyocyte
LA_1600_1_CACAGGCGTGAACCTT-1	5.98617744445801	-4.56406784057617	11. Adipocyte
LA_1600_1_ACATGGTCAAAGCAAT-1	4.01284599304199	2.15605735778809	08. Macrophage
LA_1600_1_GAAACTCAGATGCCTT-1	-1.20598995685577	-1.01913273334503	03. Atrial Cardiomyocyte
LA_1600_1_CACACCTAGTGTTAGA-1	4.12010383605957	0.976284146308899	02. Fibroblast II
LA_1600_1_ATTGGACAGTCCATAC-1	-0.133951500058174	-3.03378820419312	03. Atrial Cardiomyocyte
LA_1600_1_GGACAGAGTTGTCTTT-1	-0.714195191860199	-0.223335698246956	03. Atrial Cardiomyocyte
LA_1600_1_TTGCCGTGTGGTTTCA-1	-0.551142156124115	-2.96371126174927	03. Atrial Cardiomyocyte
LA_1600_1_GACGCGTGTTAAGATG-1	-0.444981038570404	-3.23545455932617	03. Atrial Cardiomyocyte
LA_1600_1_GATGAAAAGTGTTAGA-1	-0.354216396808624	-3.09402775764465	03. Atrial Cardiomyocyte
LA_1600_1_AAAGCAACAGGGTACA-1	2.57390904426575	5.51783561706543	13. Vascular Smooth Muscle
LA_1600_1_CTGCTGTCACAACGCC-1	6.00602912902832	-4.45013570785522	11. Adipocyte
LA_1600_1_GTCACAATCCGTAGGC-1	3.07734298706055	1.35151338577271	02. Fibroblast II
LA_1600_1_CATCGGGGTCATCGGC-1	5.99940252304077	-4.55284404754639	11. Adipocyte
LA_1600_1_GAACATCGTAGATTAG-1	4.64160823822021	0.486751139163971	02. Fibroblast II
LA_1600_1_TCAATCTTCTACTTAC-1	4.14722681045532	0.700147807598114	02. Fibroblast II
LA_1600_1_CTTCTCTTCATGGTCA-1	5.91038370132446	-4.22456741333008	11. Adipocyte
LA_1600_1_CTCTGGTCACGGCGTT-1	5.97302341461182	-4.51269960403442	11. Adipocyte
LA_1600_1_TAAACCGCATTAGGCT-1	4.45829772949219	2.43525552749634	08. Macrophage
LA_1600_1_GTCAAGTAGTGTGAAT-1	4.4652533531189	0.490772604942322	02. Fibroblast II
LA_1600_1_TGCCAAAGTCTAAACC-1	4.75934410095215	0.326011478900909	02. Fibroblast II
LA_1600_1_CCAATCCCAGCGTAAG-1	4.62790441513061	2.17339515686035	08. Macrophage
LA_1600_1_TTGCCGTTCCATGCTC-1	4.3737678527832	1.06717097759247	02. Fibroblast II
LA_1600_1_AAACGGGAGAGGTACC-1	-0.0566833689808846	-3.19734930992126	03. Atrial Cardiomyocyte
LA_1600_1_GACCTGGTCTATCCCG-1	-1.0638142824173	-2.84147953987122	03. Atrial Cardiomyocyte
LA_1600_1_GTCTTCGGTTATGTGC-1	1.53394973278046	0.76059478521347	05. Cytoplasmic Cardiomyocyte I
LA_1600_1_CAGATCAGTAATCGTC-1	-0.576671063899994	-3.00292372703552	03. Atrial Cardiomyocyte
LA_1600_1_GATGAAACAAGAAGAG-1	3.97343897819519	0.360787928104401	02. Fibroblast II
LA_1600_1_GACGTTACACAACGCC-1	-0.344710826873779	-2.79985284805298	03. Atrial Cardiomyocyte
LA_1600_1_CTTCTCTTCTGTCAAG-1	4.91195964813232	-0.385279506444931	01. Fibroblast I
LA_1600_1_AACACGTCAAGAGGCT-1	3.9604823589325	1.88401067256927	02. Fibroblast II
LA_1600_1_CCGGGATTCATAACCG-1	3.47037315368652	2.54124569892883	08. Macrophage
LA_1600_1_CTAGTGAGTTTAAGCC-1	4.61680603027344	0.564576923847198	02. Fibroblast II
LA_1600_1_CTAGCCTCACGAGAGT-1	-1.01970231533051	-1.08630311489105	03. Atrial Cardiomyocyte
LA_1600_1_TGCTACCTCACCCGAG-1	5.69512748718262	-4.39589214324951	11. Adipocyte
LA_1600_1_CACCTTGGTGTGACGA-1	4.38403415679932	0.564663827419281	02. Fibroblast II
LA_1600_1_TGGCCAGTCTCCTATA-1	-0.1665980219841	-2.82435917854309	03. Atrial Cardiomyocyte
LA_1600_1_TGACGGCCACGGTAAG-1	-0.186234548687935	-2.97822618484497	03. Atrial Cardiomyocyte
LA_1600_1_TGTCCCACAGATTGCT-1	-0.25671848654747	-3.28143405914307	03. Atrial Cardiomyocyte
LA_1600_1_ACGAGGATCGCCCTTA-1	4.17754125595093	0.579711318016052	02. Fibroblast II
LA_1600_1_TCAATCTGTTCAGGCC-1	-0.590200483798981	-2.79985952377319	03. Atrial Cardiomyocyte
LA_1600_1_CTCGTCACAATCCAAC-1	4.47654342651367	0.488761514425278	02. Fibroblast II
LA_1600_1_AACTGGTTCCTATTCA-1	-0.180376961827278	-3.0234067440033	03. Atrial Cardiomyocyte
LA_1600_1_CGAATGTCACATGTGT-1	6.20281839370728	-2.22237324714661	05. Cytoplasmic Cardiomyocyte I
LA_1600_1_TGATTTCAGCTAGCCC-1	-0.100611977279186	-2.901371717453	03. Atrial Cardiomyocyte
LA_1600_1_CGATTGACATAACCTG-1	-0.153777673840523	-2.9355742931366	03. Atrial Cardiomyocyte
LA_1600_1_GTACTCCGTAGAGCTG-1	3.14804697036743	1.89292204380035	02. Fibroblast II
LA_1600_1_GTCAAGTAGAAACGCC-1	-0.547558128833771	-2.91935348510742	03. Atrial Cardiomyocyte
LA_1600_1_GAAGCAGTCCTTAATC-1	-0.401526480913162	-3.07431507110596	03. Atrial Cardiomyocyte
LA_1600_1_CGAGCACGTAGAGCTG-1	5.96238613128662	-4.49357414245605	11. Adipocyte
LA_1600_1_GTTCATTGTCAACTGT-1	-0.303419798612595	-3.05964636802673	03. Atrial Cardiomyocyte
LA_1600_1_GGCGACTTCAATACCG-1	3.7588529586792	0.827151656150818	02. Fibroblast II
LA_1600_1_CAGTAACTCTCTTATG-1	2.16940021514893	0.801708400249481	02. Fibroblast II
LA_1600_1_GTACGTAGTCATACTG-1	2.59954237937927	5.54290533065796	13. Vascular Smooth Muscle
LA_1600_1_TTCTCCTCATCGGACC-1	-0.367734462022781	-3.08770966529846	03. Atrial Cardiomyocyte
LA_1600_1_GATGAGGAGCCATCGC-1	-0.175014913082123	-3.08076667785645	03. Atrial Cardiomyocyte
LA_1600_1_CCACGGATCAGCATGT-1	5.87874031066894	-4.32546901702881	11. Adipocyte
LA_1600_1_CAGTCCTGTCTTCGTC-1	3.84711623191834	0.536178946495056	02. Fibroblast II
LA_1600_1_CGTCCATCATGAAGTA-1	-1.03634536266327	-1.14503979682922	03. Atrial Cardiomyocyte
LA_1600_1_ACGGAGAAGTTAACGA-1	4.38485240936279	0.737122058868408	02. Fibroblast II
LA_1600_1_TACGGATCACTACAGT-1	4.1032247543335	0.683583796024322	02. Fibroblast II
LA_1600_1_CTGAAGTGTTCCACGG-1	4.13983058929443	1.16845774650574	02. Fibroblast II
LA_1600_1_GTGCATACAAGTAATG-1	-0.0552449338138103	-2.83478713035583	03. Atrial Cardiomyocyte
LA_1600_1_ATAACGCCAGTAAGAT-1	4.66929626464844	0.827817618846893	01. Fibroblast I
LA_1600_1_ATAAGAGTCGTTTGCC-1	-0.482534348964691	-2.7153537273407	03. Atrial Cardiomyocyte
LA_1600_1_GCGACCACACCAGCAC-1	4.3899073600769	0.412745475769043	02. Fibroblast II
LA_1600_1_TGATTTCCATTAGCCA-1	3.36004710197449	2.29193329811096	08. Macrophage
LA_1600_1_GACCAATTCTCAAGTG-1	4.57659387588501	0.161058843135834	02. Fibroblast II
LA_1600_1_CCTTCCCTCGCTAGCG-1	4.16112565994263	0.431300103664398	02. Fibroblast II
LA_1600_1_ACACTGAAGTCCCACG-1	4.34825277328491	0.372950911521912	02. Fibroblast II
LA_1600_1_TTTGCGCGTGTTTGGT-1	-0.198070421814918	-3.04964900016785	03. Atrial Cardiomyocyte
LA_1600_1_CAAGAAAAGGATGTAT-1	4.01336288452148	-1.33262491226196	08. Macrophage
LA_1600_1_CATTATCTCTAGCACA-1	2.59277749061584	0.840003252029419	02. Fibroblast II
LA_1600_1_TACTTACAGACTAGGC-1	4.20819759368896	1.17015409469604	02. Fibroblast II
LA_1600_1_AACCATGAGCTGCGAA-1	3.95559811592102	1.20451092720032	02. Fibroblast II
LA_1600_1_GGCTGGTAGCCACTAT-1	-0.416735529899597	-3.32014656066895	03. Atrial Cardiomyocyte
LA_1600_1_GCACTCTCATTAACCG-1	4.1926531791687	1.80902409553528	08. Macrophage
LA_1600_1_AGGGTGAAGGCGACAT-1	2.49431276321411	5.55637788772583	13. Vascular Smooth Muscle
LA_1600_1_CACCTTGTCTGTCTAT-1	4.35909700393677	3.32404232025146	08. Macrophage
LA_1600_1_CCTTACGAGGTGATAT-1	3.6900749206543	1.41473484039307	02. Fibroblast II
LA_1600_1_CAAGGCCAGCTACCTA-1	4.6760892868042	0.453487664461136	02. Fibroblast II
LA_1600_1_GTCGGGTTCTACCTGC-1	-1.12474679946899	-1.00665938854218	03. Atrial Cardiomyocyte
LA_1600_1_AGCTCTCCACTATCTT-1	-0.859161615371704	-2.6539797782898	03. Atrial Cardiomyocyte
LA_1600_1_CAAGTTGAGGATCGCA-1	4.51520395278931	2.493243932724	02. Fibroblast II
LA_1600_1_AGAGCTTGTGCACCAC-1	0.79269140958786	3.64912819862366	09. Endothelium I
LA_1600_1_TAGGCATCACGGTTTA-1	2.59307599067688	0.9875128865242	03. Atrial Cardiomyocyte
LA_1600_1_AGATCTGCATGCCTTC-1	4.68158340454102	-0.268426448106766	02. Fibroblast II
LA_1600_1_CGTAGCGTCAAGATCC-1	5.85323476791382	-4.47633552551269	11. Adipocyte
LA_1600_1_TAGGCATCAAGAAGAG-1	4.14286184310913	1.17344319820404	02. Fibroblast II
LA_1600_1_CAGTCCTTCCACTCCA-1	4.32631874084473	1.18169975280762	02. Fibroblast II
LA_1600_1_CAGATCACAAGCGAGT-1	2.56953692436218	5.40275001525879	13. Vascular Smooth Muscle
LA_1600_1_CAGTAACGTCTAGCCG-1	2.50442910194397	5.54901695251465	13. Vascular Smooth Muscle
LA_1600_1_GTCAAGTGTCGCGGTT-1	5.9931583404541	-4.51085519790649	11. Adipocyte
LA_1600_1_AGCTCCTCAGAGCCAA-1	3.95971393585205	0.850307524204254	13. Vascular Smooth Muscle
LA_1600_1_GGTGCGTAGTAGGTGC-1	-0.867069900035858	-2.26447892189026	03. Atrial Cardiomyocyte
LA_1600_1_ACACTGAAGTGTCCAT-1	4.45978498458862	0.653230965137482	02. Fibroblast II
LA_1600_1_ACGCCGATCTATCCTA-1	2.39667654037476	5.53185510635376	13. Vascular Smooth Muscle
LA_1600_1_GTGCTTCCACACAGAG-1	3.20514583587646	1.888516664505	02. Fibroblast II
LA_1600_1_TTCTCCTAGTACACCT-1	2.42805409431458	5.50098943710327	13. Vascular Smooth Muscle
LA_1600_1_AAACGGGCAGGCTGAA-1	4.50768518447876	2.84814858436584	08. Macrophage
LA_1600_1_GACTACAGTTGATTCG-1	-0.501980066299438	-2.88958263397217	03. Atrial Cardiomyocyte
LA_1600_1_ACGGGTCGTTAAGTAG-1	-0.0492633879184723	-2.85852432250977	03. Atrial Cardiomyocyte
LA_1600_1_ATCATGGTCAATACCG-1	-1.05435478687286	-2.37972450256348	03. Atrial Cardiomyocyte
LA_1600_1_GGGAGATCATACCATG-1	-0.408964306116104	-2.69177222251892	03. Atrial Cardiomyocyte
LA_1600_1_TACACGATCTTGTACT-1	-0.144325643777847	-2.84678983688355	03. Atrial Cardiomyocyte
LA_1600_1_GAAATGACAGCCAGAA-1	-0.246196985244751	-3.20527386665344	03. Atrial Cardiomyocyte
LA_1600_1_CGCGTTTCATGTTGAC-1	-0.147399425506592	-3.04939651489258	03. Atrial Cardiomyocyte
LA_1600_1_CCTACACTCCAGGGCT-1	0.123264066874981	-2.90615701675415	03. Atrial Cardiomyocyte
LA_1600_1_TTAACTCTCCTCCTAG-1	4.26785802841187	1.113765001297	02. Fibroblast II
LA_1600_1_ACGGGTCTCTCAAACG-1	4.48839950561523	0.225431933999062	02. Fibroblast II
LA_1600_1_CCACGGATCATGTGGT-1	5.85592269897461	-4.16372013092041	11. Adipocyte
LA_1600_1_TACTTACTCAGCACAT-1	0.137685671448708	-2.9335823059082	03. Atrial Cardiomyocyte
LA_1600_1_AAGTCTGCACCGGAAA-1	-0.298412531614304	-3.116530418396	03. Atrial Cardiomyocyte
LA_1600_1_ACACCCTTCATTCACT-1	4.19348192214966	0.318938106298447	02. Fibroblast II
LA_1600_1_ATAACGCAGTGACATA-1	-0.261109203100205	-3.18096113204956	03. Atrial Cardiomyocyte
LA_1600_1_TGAGCCGAGAGGTAGA-1	2.78356170654297	2.09269118309021	02. Fibroblast II
LA_1600_1_GCGCAGTCATCGATTG-1	4.49988746643066	0.484740048646927	02. Fibroblast II
LA_1600_1_CAGCTAACAAGTTGTC-1	4.0959620475769	0.880272388458252	02. Fibroblast II
LA_1600_1_CCTACACCACTCGACG-1	4.51683902740479	0.511337041854858	02. Fibroblast II
LA_1600_1_CTCTGGTCATGGTTGT-1	5.85928964614868	-4.59051942825317	11. Adipocyte
LA_1600_1_GGACATTTCTTGTTTG-1	2.85393071174622	1.49467122554779	03. Atrial Cardiomyocyte
LA_1600_1_TCTTTCCCATGCCTTC-1	4.22351694107056	3.39437627792358	08. Macrophage
LA_1600_1_TCACAAGAGTCGCCGT-1	0.831654906272888	-0.316557496786118	05. Cytoplasmic Cardiomyocyte I
LA_1600_1_TAGAGCTTCAAACAAG-1	4.63570261001587	2.82128357887268	08. Macrophage
LA_1600_1_CTCGGAGCAAAGTGCG-1	5.03898000717163	0.294605880975723	08. Macrophage
LA_1600_1_CATCGAAGTCACCTAA-1	-0.78654670715332	-2.26378703117371	03. Atrial Cardiomyocyte
LA_1600_1_TGCACCTGTGCCTGTG-1	3.83547854423523	-0.634247541427612	02. Fibroblast II
LA_1600_1_ACGCCGAAGGCTAGGT-1	4.54142332077026	2.72620415687561	08. Macrophage
LA_1600_1_TTGGCAAGTCCATGAT-1	4.64572811126709	0.175941973924637	02. Fibroblast II
LA_1600_1_TGAAAGAAGCTACCTA-1	4.3115873336792	2.12180209159851	08. Macrophage
LA_1600_1_TCTCTAAGTCTGGTCG-1	-0.968454301357269	-1.18969357013702	03. Atrial Cardiomyocyte
LA_1600_1_CAGAGAGCAAGGCTCC-1	4.17551708221436	0.0666781216859818	02. Fibroblast II
LA_1600_1_TGGTTAGGTGTAATGA-1	-0.135475262999535	-2.98758125305176	03. Atrial Cardiomyocyte
LA_1600_1_TCGCGAGGTAGCGTAG-1	4.22546148300171	1.42542970180511	02. Fibroblast II
LA_1600_1_CTACGTCAGTGTTAGA-1	4.4257869720459	2.80268025398254	08. Macrophage
LA_1600_1_GTTAAGCGTGCTGTAT-1	4.36590671539307	1.12316024303436	02. Fibroblast II
LA_1600_1_CTTGGCTTCTAACTGG-1	4.40957164764404	2.94565224647522	08. Macrophage
LA_1600_1_GGGCATCGTGAGCGAT-1	-0.196743801236153	-2.73938345909119	03. Atrial Cardiomyocyte
LA_1600_1_CTTAGGACATATGCTG-1	2.152752161026	4.88402414321899	13. Vascular Smooth Muscle
LA_1600_1_TCTTTCCGTTCTGTTT-1	-0.248061537742615	-2.91225361824036	03. Atrial Cardiomyocyte
LA_1600_1_CCTTCGACATCTCCCA-1	0.168044403195381	-2.86445641517639	03. Atrial Cardiomyocyte
LA_1600_1_AAAGCAACACCGAAAG-1	-0.441320866346359	-3.01454901695251	03. Atrial Cardiomyocyte
LA_1600_1_CCGGTAGAGATCCCAT-1	-0.295134365558624	-3.21805739402771	03. Atrial Cardiomyocyte
LA_1600_1_CTGTGCTCAGAAGCAC-1	5.93549394607544	-4.30241250991821	11. Adipocyte
LA_1600_1_GAACATCCATAACCTG-1	2.53191041946411	0.422003865242004	02. Fibroblast II
LA_1600_1_AGGCCGTGTTTGCATG-1	-0.236198216676712	-3.06012010574341	03. Atrial Cardiomyocyte
LA_1600_1_TCTTTCCAGCTGATAA-1	-0.237342312932014	-3.109299659729	03. Atrial Cardiomyocyte
LA_1600_1_GGCAATTTCCCAAGAT-1	4.64197158813477	0.311550378799438	01. Fibroblast I
LA_1600_1_TTGGAACCAGGGTTAG-1	-0.180690959095955	-3.0848913192749	03. Atrial Cardiomyocyte
LA_1600_1_GCAAACTCACTTAACG-1	4.37475299835205	0.383441507816315	02. Fibroblast II
LA_1600_1_TTTCCTCGTCAAAGAT-1	-0.62942510843277	-2.84686875343323	03. Atrial Cardiomyocyte
LA_1600_1_CATCGGGCAGTATAAG-1	4.18758058547974	0.305575877428055	02. Fibroblast II
LA_1600_1_TAGTGGTTCCGAATGT-1	4.41959381103516	2.54478287696838	08. Macrophage
LA_1600_1_CACACAAGTGAAAGAG-1	4.25059270858765	0.387819975614548	02. Fibroblast II
LA_1600_1_ACGTCAAGTGACGGTA-1	2.32639813423157	5.49406480789185	13. Vascular Smooth Muscle
LA_1600_1_GGACAGACAGTCAGCC-1	4.43636798858643	0.825688660144806	08. Macrophage
LA_1600_1_ATTGGTGTCAGTTCGA-1	-0.147314980626106	-3.09929132461548	03. Atrial Cardiomyocyte
LA_1600_1_CTCAGAATCACTTACT-1	4.300856590271	0.315065652132034	02. Fibroblast II
LA_1600_1_CCGTGGATCATAAAGG-1	4.03358459472656	0.11079328507185	02. Fibroblast II
LA_1600_1_CCGTACTGTAGTGAAT-1	4.65712261199951	0.426584303379059	08. Macrophage
LA_1600_1_TACACGACATCAGTCA-1	3.58494091033936	1.84352171421051	10. Endothelium II
LA_1600_1_CCTATTAAGACTTTCG-1	2.42644786834717	5.60099792480469	13. Vascular Smooth Muscle
LA_1600_1_ACACCAATCCGTCATC-1	-0.526073813438416	-2.95075821876526	03. Atrial Cardiomyocyte
LA_1600_1_TACGGATCATTTCAGG-1	1.72976136207581	0.219822555780411	05. Cytoplasmic Cardiomyocyte I
LA_1600_1_GTAGGCCTCAGTTTGG-1	4.41849422454834	3.27406883239746	08. Macrophage
LA_1600_1_TCGCGTTTCTACCTGC-1	-0.352725625038147	-2.6216254234314	03. Atrial Cardiomyocyte
LA_1600_1_GCGAGAATCTCGTTTA-1	4.04251718521118	0.242118164896965	02. Fibroblast II
LA_1600_1_TATCAGGCAAGCGCTC-1	-0.991079330444336	-2.2844090461731	03. Atrial Cardiomyocyte
LA_1600_1_CTCCTAGTCGTTTGCC-1	4.36272859573364	0.483558595180511	02. Fibroblast II
LA_1600_1_TACTTGTGTACGCACC-1	-0.232028558850288	-3.00934934616089	03. Atrial Cardiomyocyte
LA_1600_1_ATGAGGGTCTGGCGAC-1	3.67907047271729	1.11944496631622	02. Fibroblast II
LA_1600_1_AGATCTGAGGTAGCCA-1	-0.147277161478996	-3.10845994949341	03. Atrial Cardiomyocyte
LA_1600_1_CACATAGTCATTGCGA-1	0.012661399319768	-2.86002087593079	03. Atrial Cardiomyocyte
LA_1600_1_TCCCGATTCCAAAGTC-1	0.0698823034763336	-2.36046075820923	03. Atrial Cardiomyocyte
LA_1600_1_ACAGCCGTCTGTCAAG-1	-0.191573113203049	-2.70471024513245	03. Atrial Cardiomyocyte
LA_1600_1_CGGTTAAAGTGAAGTT-1	4.16503477096558	-1.08988296985626	02. Fibroblast II
LA_1600_1_ATCGAGTTCTTACCGC-1	-0.398986786603928	-2.86503028869629	03. Atrial Cardiomyocyte
LA_1600_1_GATCGTAGTCGTCTTC-1	3.75921988487244	-0.122859910130501	02. Fibroblast II
LA_1600_1_TCAGGATAGATTACCC-1	4.21939420700073	2.29097056388855	08. Macrophage
LA_1600_1_GTGTTAGGTTAAGAAC-1	4.40671730041504	0.958965718746185	02. Fibroblast II
LA_1600_1_AACCATGGTACGCTGC-1	-0.61264818906784	-2.32865166664124	03. Atrial Cardiomyocyte
LA_1600_1_TGCACCTAGCTAACTC-1	4.66048049926758	3.11907935142517	08. Macrophage
LA_1600_1_CATCGGGTCCAGGGCT-1	-0.413961678743362	-2.9113142490387	03. Atrial Cardiomyocyte
LA_1600_1_CAGCTGGCATGTTCCC-1	5.88648891448975	-4.49658966064453	11. Adipocyte
LA_1600_1_CACCACTGTTGTACAC-1	4.04065179824829	2.92277979850769	03. Atrial Cardiomyocyte
LA_1600_1_GACGGCTCAGGGTACA-1	4.50195693969727	2.84472799301147	08. Macrophage
LA_1600_1_TGAGCATCAGCCTTTC-1	-0.464720517396927	-3.21642827987671	03. Atrial Cardiomyocyte
LA_1600_1_TGGCTGGGTGAGGGAG-1	-0.0856247246265411	-2.69321632385254	03. Atrial Cardiomyocyte
LA_1600_1_TCGTACCCAGTCTTCC-1	1.59357631206512	-0.20159225165844	03. Atrial Cardiomyocyte
LA_1600_1_CAGATCATCACGACTA-1	2.36820983886719	5.59097576141357	13. Vascular Smooth Muscle
LA_1600_1_CTGAAGTAGTGAACAT-1	4.04808712005615	2.3808856010437	08. Macrophage
LA_1600_1_CAAGGCCAGACCACGA-1	-0.017918249592185	-3.15419983863831	03. Atrial Cardiomyocyte
LA_1600_1_GCAATCATCGCATGGC-1	-0.184026464819908	-3.20252370834351	03. Atrial Cardiomyocyte
LA_1600_1_CTGCGGAAGGTGCAAC-1	0.566001892089844	3.66010761260986	09. Endothelium I
LA_1600_1_TTCTCCTAGACACTAA-1	4.10901784896851	0.805820941925049	02. Fibroblast II
LA_1600_1_TGTTCCGGTGTCTGAT-1	3.67917251586914	0.239862978458405	02. Fibroblast II
LA_1600_1_CTAATGGGTAAGAGGA-1	-0.699825763702393	-2.82334351539612	09. Endothelium I
LA_1600_1_CTCATTAGTTTGGGCC-1	5.8289852142334	-4.52958345413208	11. Adipocyte
LA_1600_1_GCGAGAATCCTATTCA-1	4.50241470336914	2.81413507461548	08. Macrophage
LA_1600_1_CATCCACAGGCAATTA-1	4.27547025680542	1.32406210899353	02. Fibroblast II
LA_1600_1_GAATGAACATGGTTGT-1	2.24306488037109	5.26012372970581	13. Vascular Smooth Muscle
LA_1600_1_GACTGCGCATTGTGCA-1	0.850294709205627	-1.64619743824005	03. Atrial Cardiomyocyte
LA_1600_1_CAGAGAGGTCTGGAGA-1	5.97849035263062	-4.02503824234009	11. Adipocyte
LA_1600_1_CCGTGGATCTCTGAGA-1	4.23501205444336	0.569419384002686	02. Fibroblast II
LA_1600_1_CGATGGCCAAGCCTAT-1	0.0819470882415771	-2.46964550018311	03. Atrial Cardiomyocyte
LA_1600_1_ATGTGTGTCAGAGGTG-1	3.39834070205688	0.874239802360534	02. Fibroblast II
LA_1600_1_CCTTACGCAGCCTATA-1	-0.247071221470833	-3.36657404899597	03. Atrial Cardiomyocyte
LA_1600_1_GTGCATAGTTACCGAT-1	4.15082168579102	0.788597583770752	02. Fibroblast II
LA_1600_1_CAAGATCTCTAACTGG-1	5.21363830566406	-0.212601959705353	02. Fibroblast II
LA_1600_1_TGGTTAGAGCTGCAAG-1	5.95274114608765	-4.59847927093506	11. Adipocyte
LA_1600_1_GGACGTCAGGAATTAC-1	0.0224521346390247	-2.83007979393005	03. Atrial Cardiomyocyte
LA_1600_1_ACTTACTAGAGAACAG-1	4.36106634140015	0.912292182445526	02. Fibroblast II
LA_1600_1_GACGGCTGTCTCACCT-1	3.77836489677429	1.44826900959015	02. Fibroblast II
LA_1600_1_TTAACTCTCGTGGGAA-1	-0.833917379379272	-2.36723327636719	03. Atrial Cardiomyocyte
LA_1600_1_CTGTTTAAGATACACA-1	-0.241966128349304	-3.22168326377869	03. Atrial Cardiomyocyte
LA_1600_1_AAAGCAATCTCAACTT-1	4.60877323150635	3.06667041778564	08. Macrophage
LA_1600_1_CCGGGATGTTAAGACA-1	5.76919889450073	-4.46200942993164	11. Adipocyte
LA_1600_1_AGAGTGGGTCTACCTC-1	4.08113193511963	0.644317865371704	02. Fibroblast II
LA_1600_1_CTCTGGTTCCAAGCCG-1	-0.268123716115952	-3.07865285873413	03. Atrial Cardiomyocyte
LA_1600_1_TAAACCGAGAATTCCC-1	3.70495009422302	-1.43526256084442	01. Fibroblast I
LA_1600_1_CAGCATAAGGGAGTAA-1	4.48339128494263	2.5663743019104	08. Macrophage
LA_1600_1_CGTGTCTCAGCTCGCA-1	-0.044397845864296	-2.99862122535706	03. Atrial Cardiomyocyte
LA_1600_1_CTCTGGTAGTGACTCT-1	-0.25152400135994	-2.05512595176697	03. Atrial Cardiomyocyte
LA_1600_1_TTCTCAAGTGAAGGCT-1	-0.357058376073837	-2.85146355628967	03. Atrial Cardiomyocyte
LA_1600_1_TGGCGCATCAGTTGAC-1	-0.0551306456327438	-3.27195310592651	02. Fibroblast II
LA_1600_1_CATGACAGTAAGGGCT-1	4.09869766235352	0.643149971961975	02. Fibroblast II
LA_1600_1_CCTTCCCAGATCTGCT-1	-0.376276969909668	-2.54637765884399	03. Atrial Cardiomyocyte
LA_1600_1_TGAGAGGTCAGTACGT-1	0.623213171958923	3.56874704360962	09. Endothelium I
LA_1600_1_GTTACAGAGGGCACTA-1	1.84841167926788	1.50154113769531	03. Atrial Cardiomyocyte
LA_1600_1_CTCAGAACAAGCCATT-1	4.22500610351562	0.986242294311523	02. Fibroblast II
LA_1600_1_CACACTCGTCTTGCGG-1	4.91006803512573	0.923583686351776	01. Fibroblast I
LA_1600_1_ACGGGTCCATGTAAGA-1	-0.341284215450287	-3.05680179595947	03. Atrial Cardiomyocyte
LA_1600_1_TTCTTAGCAAATTGCC-1	4.4858832359314	2.60023856163025	08. Macrophage
LA_1600_1_GATCGATCATTCGACA-1	4.23535776138306	2.44382476806641	08. Macrophage
LA_1600_1_ACTTTCACACCTGGTG-1	4.49079084396362	2.67169547080994	08. Macrophage
LA_1600_1_GTGAAGGTCCAAACAC-1	3.59657716751099	0.525759756565094	02. Fibroblast II
LA_1600_1_AGAGCTTGTCACTGGC-1	-0.412515640258789	-3.16334962844849	03. Atrial Cardiomyocyte
LA_1600_1_GAGTCCGGTATATGGA-1	5.61449003219604	-4.65180635452271	11. Adipocyte
LA_1600_1_TCAGCAAAGATGGGTC-1	4.6277232170105	2.86539483070374	08. Macrophage
LA_1600_1_CACATAGCATGACATC-1	-0.296847343444824	-2.89947605133057	03. Atrial Cardiomyocyte
LA_1600_1_CATCGAACACCCATGG-1	2.58754515647888	5.35524654388428	13. Vascular Smooth Muscle
LA_1600_1_GGCCGATTCGGCGCTA-1	4.60617351531982	-0.0768114849925041	01. Fibroblast I
LA_1600_1_ATAGACCAGTGTCTCA-1	4.04896116256714	1.362149477005	02. Fibroblast II
LA_1600_1_TGCGTGGCAGTATGCT-1	4.09748125076294	2.05936431884766	08. Macrophage
LA_1600_1_TGCGTGGAGTGTCCCG-1	4.60187005996704	0.421304851770401	01. Fibroblast I
LA_1600_1_AATCGGTGTAAGAGAG-1	4.10072612762451	1.01602947711945	02. Fibroblast II
LA_1600_1_GGAAAGCGTTGGACCC-1	4.18273496627808	2.15518689155579	02. Fibroblast II
LA_1600_1_CATGCCTGTCTAGCCG-1	3.23072743415832	1.5124089717865	02. Fibroblast II
LA_1600_1_AAAGATGTCTTGAGAC-1	-0.618542015552521	-2.45390677452087	03. Atrial Cardiomyocyte
LA_1600_1_AACTTTCCATGGTCAT-1	-0.259476244449615	-2.7748908996582	03. Atrial Cardiomyocyte
LA_1600_1_CAAGAAATCTGCCCTA-1	-0.0533420331776142	-3.09104657173157	03. Atrial Cardiomyocyte
LA_1600_1_TTAGGCAAGTGTTTGC-1	3.82394981384277	2.20944976806641	08. Macrophage
LA_1600_1_GATCGATAGACCACGA-1	3.07919311523438	1.88063097000122	02. Fibroblast II
LA_1600_1_CACTCCATCGGTGTTA-1	4.10145664215088	1.55465602874756	09. Endothelium I
LA_1600_1_ACACCCTAGCCAGGAT-1	2.39151883125305	5.57869720458984	13. Vascular Smooth Muscle
LA_1600_1_CGCCAAGAGATCCCAT-1	3.43370342254639	3.0564284324646	05. Cytoplasmic Cardiomyocyte I
LA_1600_1_GCCAAATGTTTCCACC-1	5.85966014862061	-4.59201860427856	11. Adipocyte
LA_1600_1_AGCGTATTCACCTCGT-1	2.47787523269653	5.58821058273315	13. Vascular Smooth Muscle
LA_1600_1_TTGCGTCCAGACTCGC-1	4.70283079147339	3.25151181221008	08. Macrophage
LA_1600_1_AGTCTTTCATGCAACT-1	4.00735712051392	0.796241521835327	02. Fibroblast II
LA_1600_1_AGCAGCCCATCCGGGT-1	2.14355969429016	1.7461941242218	05. Cytoplasmic Cardiomyocyte I
LA_1600_1_CGATTGAGTTGCTCCT-1	-0.358325839042664	-3.02415537834168	03. Atrial Cardiomyocyte
LA_1600_1_CTACGTCGTCAGGACA-1	4.60902881622314	0.168449744582176	02. Fibroblast II
LA_1600_1_GTCCTCAGTCAAACTC-1	-0.621996283531189	-2.44286036491394	03. Atrial Cardiomyocyte
LA_1600_1_TCTATTGAGTTCCACA-1	0.217508256435394	-2.77888107299805	03. Atrial Cardiomyocyte
LA_1600_1_GGGACCTCAGCTATTG-1	-0.113075375556946	-2.66482353210449	03. Atrial Cardiomyocyte
LA_1600_1_TACTCGCTCTTTCCTC-1	4.02106094360352	1.73094546794891	02. Fibroblast II
LA_1600_1_CATCAAGGTCACACGC-1	-0.0566611103713512	-3.05695581436157	03. Atrial Cardiomyocyte
LA_1600_1_CAGCTGGCAGGGTATG-1	3.72327852249146	0.53452605009079	02. Fibroblast II
LA_1600_1_TATCTCAAGGACGAAA-1	-0.796288073062897	-2.75344681739807	03. Atrial Cardiomyocyte
LA_1600_1_TTCGAAGAGAAGGCCT-1	4.75684785842895	-0.314276456832886	01. Fibroblast I
LA_1600_1_CACCACTGTAAGTAGT-1	-0.326967895030975	-2.87307262420654	03. Atrial Cardiomyocyte
LA_1600_1_ACATACGAGCTCCTCT-1	2.47755432128906	5.61462163925171	13. Vascular Smooth Muscle
LA_1600_1_CTCAGAACATGGTCAT-1	4.46627283096313	2.82621550559998	08. Macrophage
LA_1600_1_CCTTTCTTCTCTGTCG-1	4.13534641265869	1.70278990268707	02. Fibroblast II
LA_1600_1_ATTACTCGTCGGCATC-1	4.41910552978516	-0.229486986994743	02. Fibroblast II
LA_1600_1_TACGGATGTGGACGAT-1	3.17615246772766	1.84582960605621	09. Endothelium I
LA_1600_1_CGATTGAAGTCGATAA-1	4.36574029922485	0.26414355635643	02. Fibroblast II
LA_1600_1_TTCTTAGAGTGTTTGC-1	4.65445852279663	2.91974186897278	08. Macrophage
LA_1600_1_AACTCCCCACGGCTAC-1	4.26857233047485	1.59317469596863	02. Fibroblast II
LA_1600_1_TTTATGCCAAGTCTGT-1	2.53846979141235	5.61777448654175	13. Vascular Smooth Muscle
LA_1600_1_GGTGAAGCAGGTGGAT-1	3.74774932861328	-0.0125439111143351	02. Fibroblast II
LA_1600_1_GAGTCCGCATGGAATA-1	3.50641393661499	0.625156044960022	02. Fibroblast II
LA_1600_1_GTTCGGGTCCCTAACC-1	2.23803281784058	5.65565013885498	13. Vascular Smooth Muscle
LA_1600_1_TCTCATAGTGATGCCC-1	4.52572345733643	3.09086489677429	08. Macrophage
LA_1600_1_GATCAGTTCACTTCAT-1	4.8161187171936	0.142029374837875	01. Fibroblast I
LA_1600_1_CCACCTAAGAGTAATC-1	2.48154449462891	5.51187515258789	13. Vascular Smooth Muscle
LA_1600_1_GACTAACTCAATCTCT-1	-0.398813426494598	-2.56560206413269	03. Atrial Cardiomyocyte
LA_1600_1_GATGCTAGTGCAACTT-1	3.99255132675171	0.72553551197052	02. Fibroblast II
LA_1600_1_GCTCTGTTCCATGAGT-1	2.52141571044922	5.5494818687439	13. Vascular Smooth Muscle
LA_1600_1_ACTTTCATCTAACTGG-1	-0.322610318660736	-2.90822887420654	03. Atrial Cardiomyocyte
LA_1600_1_CGCGGTAGTTCCTCCA-1	5.79461336135864	-4.48520565032959	11. Adipocyte
LA_1600_1_TTAACTCAGTTCCACA-1	6.02415657043457	-4.55897235870361	11. Adipocyte
LA_1600_1_TAAGTGCTCGATCCCT-1	4.18626165390015	0.690071702003479	02. Fibroblast II
LA_1600_1_ATTACTCTCCGTTGCT-1	4.50405502319336	3.29678630828857	08. Macrophage
LA_1600_1_AACCATGAGCTAAGAT-1	-0.27237942814827	-3.08203721046448	03. Atrial Cardiomyocyte
LA_1600_1_CGTCCATCATATACGC-1	4.20072793960571	1.20935893058777	02. Fibroblast II
LA_1600_1_CGTCTACAGTGGTCCC-1	1.00154614448547	-0.0498105101287365	03. Atrial Cardiomyocyte
LA_1600_1_GAACATCTCCCTTGCA-1	4.64541912078857	-0.536980271339416	01. Fibroblast I
LA_1600_1_CTACGTCGTGCTCTTC-1	4.23209762573242	2.29695892333984	08. Macrophage
LA_1600_1_CTGCTGTCAAGCGAGT-1	-0.253390312194824	-3.02570271492004	03. Atrial Cardiomyocyte
LA_1600_1_ACGGCCAGTCTTCTCG-1	0.0740601271390915	-2.71461415290832	03. Atrial Cardiomyocyte
LA_1600_1_GTTTCTAGTTCCATGA-1	-0.121200144290924	-3.13574147224426	03. Atrial Cardiomyocyte
LA_1600_1_CCCTCCTAGTCATGCT-1	2.48318481445312	5.49009656906128	13. Vascular Smooth Muscle
LA_1600_1_CTAAGACCACCATGTA-1	4.86403179168701	0.578900039196014	01. Fibroblast I
LA_1600_1_AGAGCTTGTCCTCTTG-1	3.52155017852783	2.09298300743103	08. Macrophage
LA_1600_1_AAGACCTAGCTCCTTC-1	4.46338224411011	0.431397825479507	02. Fibroblast II
LA_1600_1_GGCTGGTGTCTCCACT-1	4.34072542190552	0.974077045917511	02. Fibroblast II
LA_1600_1_GGACATTCACGGTTTA-1	2.79421925544739	1.04368734359741	02. Fibroblast II
LA_1600_1_CTACATTCAAGGTTCT-1	4.32657241821289	0.358893394470215	02. Fibroblast II
LA_1600_1_GCTGCAGAGACGCAAC-1	-0.0930684953927993	-2.95070052146912	03. Atrial Cardiomyocyte
LA_1600_1_AACTTTCCATTAGGCT-1	4.21000289916992	2.19217586517334	08. Macrophage
LA_1600_1_ATAAGAGAGGACGAAA-1	4.25053310394287	0.872882723808288	02. Fibroblast II
LA_1600_1_ACACCCTGTGCCTGGT-1	1.5112419128418	5.39414978027344	07. Pericyte
LA_1600_1_AACTTTCTCGGTGTTA-1	4.25495672225952	0.656568944454193	01. Fibroblast I
LA_1600_1_TTCTTAGGTTCCATGA-1	4.5184063911438	0.0178914088755846	10. Endothelium II
LA_1600_1_GTTCATTGTTCCTCCA-1	4.49501323699951	2.80474066734314	08. Macrophage
LA_1600_1_ACTATCTAGAGTCTGG-1	4.3017692565918	2.44217276573181	08. Macrophage
LA_1600_1_CTACACCGTACTTCTT-1	4.40318012237549	0.703362643718719	02. Fibroblast II
LA_1600_1_CAGCTAACACCCATTC-1	0.162728175520897	-2.92415857315064	03. Atrial Cardiomyocyte
LA_1600_1_GTAACGTCAATGACCT-1	4.00093507766724	0.0893000513315201	02. Fibroblast II
LA_1600_1_GACTAACCAGCCTATA-1	-1.20481431484222	-0.230445146560669	05. Cytoplasmic Cardiomyocyte I
LA_1600_1_GTACTCCAGCTAGTCT-1	4.08157825469971	0.377021104097366	02. Fibroblast II
LA_1600_1_TAAGAGAGTACCGTTA-1	-0.287961542606354	-2.77024340629578	03. Atrial Cardiomyocyte
LA_1600_1_TAGTGGTAGTCCTCCT-1	4.66616487503052	0.275252044200897	01. Fibroblast I
LA_1600_1_AAATGCCGTCCTAGCG-1	3.65606665611267	-0.14852400124073	02. Fibroblast II
LA_1600_1_AACGTTGAGATCACGG-1	0.800275683403015	-1.33671045303345	03. Atrial Cardiomyocyte
LA_1600_1_TGCGTGGCAGAGTGTG-1	5.87909412384033	-4.51415586471558	11. Adipocyte
LA_1600_1_CAGCAGCAGAGATGAG-1	-0.188900038599968	-2.60218524932861	03. Atrial Cardiomyocyte
LA_1600_1_GGAACTTAGCGTCTAT-1	-0.102230809628963	-2.68707942962646	03. Atrial Cardiomyocyte
LA_1600_1_TATCAGGTCGGCATCG-1	-0.181607156991959	-2.6027181148529	03. Atrial Cardiomyocyte
LA_1600_1_ACTTTCATCTTGAGGT-1	-0.303167670965195	-2.52331233024597	03. Atrial Cardiomyocyte
LA_1600_1_GTGAAGGTCCATGCTC-1	5.06830787658691	0.281644850969315	02. Fibroblast II
LA_1600_1_ATCGAGTAGATGTTAG-1	-0.188828200101852	-3.33641695976257	03. Atrial Cardiomyocyte
LA_1600_1_ACTGTCCAGGATGGTC-1	2.33028674125671	5.4716534614563	13. Vascular Smooth Muscle
LA_1600_1_CACACCTTCCCATTTA-1	3.86071586608887	0.171175181865692	02. Fibroblast II
LA_1600_1_TTAGGCATCTTGCCGT-1	2.67654514312744	-0.00361151108518243	02. Fibroblast II
LA_1600_1_CAAGAAAGTGTGACCC-1	4.15009593963623	1.27840924263	02. Fibroblast II
LA_1600_1_AAACCTGAGTTCGCAT-1	3.73746228218079	2.609219789505	08. Macrophage
LA_1600_1_GTACGTAGTATGCTTG-1	-0.372026056051254	-2.75494885444641	03. Atrial Cardiomyocyte
LA_1600_1_GCGAGAATCTCATTCA-1	-0.317622423171997	-2.9592170715332	03. Atrial Cardiomyocyte
LA_1600_1_TCAGCTCTCCACTGGG-1	-0.569483280181885	-2.8950343132019	03. Atrial Cardiomyocyte
LA_1600_1_CATCAGAGTCACTTCC-1	-0.189835026860237	-2.87047958374023	03. Atrial Cardiomyocyte
LA_1600_1_CCTTCGAGTGCGAAAC-1	4.48670101165771	2.79724788665771	08. Macrophage
LA_1600_1_TCTCATATCGGCTTGG-1	0.0644807070493698	-2.87803816795349	03. Atrial Cardiomyocyte
LA_1600_1_TCAGATGCAGCCTTTC-1	4.24936151504517	1.35313630104065	02. Fibroblast II
LA_1600_1_TCATTACCACGACTCG-1	2.00260496139526	0.813360810279846	02. Fibroblast II
LA_1600_1_AACCGCGGTTATTCTC-1	4.07111024856567	0.189722090959549	10. Endothelium II
LA_1600_1_GACTGCGAGCTGTTCA-1	4.40710592269898	-0.38272950053215	02. Fibroblast II
LA_1600_1_AGAGCTTGTTGGGACA-1	2.4131965637207	5.58295345306396	13. Vascular Smooth Muscle
LA_1600_1_AGGGATGAGCGTCTAT-1	5.82606267929077	-4.590989112854	11. Adipocyte
LA_1600_1_AACCGCGGTGTGGTTT-1	3.96843791007996	1.87234473228455	08. Macrophage
LA_1600_1_GCGCAGTTCACTGGGC-1	-0.198520094156265	-3.19658184051514	03. Atrial Cardiomyocyte
LA_1600_1_TTAGGACTCAACTCTT-1	4.50655508041382	3.13338255882263	08. Macrophage
LA_1600_1_TTAGTTCAGAAGGACA-1	4.42061233520508	0.306987136602402	02. Fibroblast II
LA_1600_1_CTCGGAGAGACAAAGG-1	3.7899739742279	2.70215559005737	08. Macrophage
LA_1600_1_TTGCGTCCAGTAAGAT-1	3.79618430137634	0.198145478963852	01. Fibroblast I
LA_1600_1_CGAGCCAGTTCGGGCT-1	4.18088293075562	2.29873943328857	08. Macrophage
LA_1600_1_GCAAACTAGCGCTTAT-1	-0.0268405675888061	-2.91015267372131	03. Atrial Cardiomyocyte
LA_1600_1_CTGGTCTAGGGTCTCC-1	4.47868013381958	3.1755850315094	08. Macrophage
LA_1600_1_CAAGATCAGGTGCTAG-1	-0.231195211410523	-0.566977024078369	05. Cytoplasmic Cardiomyocyte I
LA_1600_1_AAACGGGCACATCCAA-1	3.68582153320312	-0.543133616447449	05. Cytoplasmic Cardiomyocyte I
LA_1600_1_TCGCGAGGTTTGTGTG-1	5.91879606246948	-4.61783027648926	11. Adipocyte
LA_1600_1_CGGGTCAAGTTGAGAT-1	3.82930183410644	-0.16101835668087	02. Fibroblast II
LA_1600_1_GTATCTTCATGTCTCC-1	3.63992428779602	1.09895634651184	01. Fibroblast I
LA_1600_1_TCAGCAAAGGCTAGCA-1	4.19526672363281	-0.17285130918026	02. Fibroblast II
LA_1600_1_TACCTTACAGCTGTGC-1	3.98065423965454	1.26772820949554	02. Fibroblast II
LA_1600_1_CCCATACCAAGGTTTC-1	1.57088983058929	5.22664546966553	07. Pericyte
LA_1600_1_ATTGGACCAAGTCTGT-1	4.15717267990112	-1.38760316371918	01. Fibroblast I
LA_1600_1_GTTCTCGTCATCTGTT-1	5.75773811340332	-4.21066522598267	11. Adipocyte
LA_1600_1_CATCGAATCGGAGGTA-1	4.61733961105347	3.0960202217102	08. Macrophage
LA_1600_1_CAGTAACTCAACGGGA-1	-0.433872818946838	-2.84573364257812	03. Atrial Cardiomyocyte
LA_1600_1_TTCGAAGCATCGTCGG-1	4.51677894592285	0.489820122718811	02. Fibroblast II
LA_1600_1_CCTTTCTCAAGTTAAG-1	4.33360290527344	2.35024452209473	08. Macrophage
LA_1600_1_ACTGAACGTGCTGTAT-1	4.10238122940063	1.0037477016449	02. Fibroblast II
LA_1600_1_CATTCGCAGAAGGTGA-1	2.27910852432251	5.5755352973938	13. Vascular Smooth Muscle
LA_1600_1_TTGGCAAGTACAGTGG-1	-1.18404960632324	-0.372610837221146	05. Cytoplasmic Cardiomyocyte I
LA_1600_1_TTAGTTCTCCATGCTC-1	0.309455513954163	-0.392881155014038	09. Endothelium I
LA_1600_1_TGACAACTCATAAAGG-1	0.272337585687637	3.40688967704773	09. Endothelium I
LA_1600_1_CATATTCGTATTAGCC-1	3.67612481117248	1.81486427783966	02. Fibroblast II
LA_1600_1_TGTCCCATCTCCCTGA-1	4.51452970504761	3.27780818939209	08. Macrophage
LA_1600_1_CGGGTCACATACTACG-1	-1.11969792842865	-2.05950999259949	03. Atrial Cardiomyocyte
LA_1600_1_CCCAATCAGGGTGTGT-1	3.72296595573425	-0.00973608158528805	08. Macrophage
LA_1600_1_CCTAGCTGTGGCTCCA-1	5.74790906906128	-4.757652759552	11. Adipocyte
LA_1600_1_TGCGGGTAGGTGCAAC-1	4.9454026222229	0.478997141122818	02. Fibroblast II
LA_1600_1_CCTTACGAGCTAGTCT-1	4.20307731628418	2.41743016242981	02. Fibroblast II
LA_1600_1_TCTTTCCCACACCGCA-1	4.94101858139038	0.472742915153503	14. Fibroblast III
LA_1600_1_CACCAGGCAGCCTGTG-1	-0.238386556506157	-3.08064746856689	03. Atrial Cardiomyocyte
LA_1600_1_ATTCTACAGAGGTTAT-1	4.22467756271362	0.815988063812256	02. Fibroblast II
LA_1600_1_CCCATACAGTGTACCT-1	4.63457632064819	3.12275648117065	08. Macrophage
LA_1600_1_AGAATAGTCAGCTCTC-1	0.310876846313477	3.03419780731201	09. Endothelium I
LA_1600_1_CAAGAAACATTACCTT-1	4.21870613098144	0.606381356716156	02. Fibroblast II
LA_1600_1_CGATTGACAGTAAGAT-1	4.73547220230102	-0.0121114375069737	14. Fibroblast III
LA_1600_1_CGAGAAGCACCCTATC-1	5.07119798660278	0.210973620414734	02. Fibroblast II
LA_1600_1_TTCCCAGCACTTCTGC-1	4.89534711837769	0.448086500167847	02. Fibroblast II
LA_1600_1_CACAAACCATATACGC-1	-1.14501857757568	-0.878621637821197	03. Atrial Cardiomyocyte
LA_1600_1_TAAACCGAGCCTTGAT-1	-0.679822862148285	-2.75284028053284	03. Atrial Cardiomyocyte
LA_1600_1_AGATTGCGTTAGATGA-1	-0.297544181346893	-2.84485697746277	03. Atrial Cardiomyocyte
LA_1600_1_ACCCACTAGATAGCAT-1	3.37788224220276	0.31212967634201	02. Fibroblast II
LA_1600_1_CAAGAAACATTGGTAC-1	-0.254255890846252	-2.94139814376831	03. Atrial Cardiomyocyte
LA_1600_1_CGACTTCAGGATGGTC-1	4.29329633712769	1.06367528438568	02. Fibroblast II
LA_1600_1_GCATGTAGTCGTCTTC-1	4.00244426727295	0.49743327498436	02. Fibroblast II
LA_1600_1_ACATCAGAGGTGCAAC-1	-0.248525202274323	-3.09848999977112	03. Atrial Cardiomyocyte
LA_1600_1_CATTATCGTAAAGTCA-1	0.0328713320195675	-2.78960704803467	03. Atrial Cardiomyocyte
LA_1600_1_CCAATCCAGCAGGCTA-1	-0.00924247782677412	-2.73441362380981	03. Atrial Cardiomyocyte
LA_1600_1_ACACCAACAGAAGCAC-1	0.678299605846405	3.67718148231506	08. Macrophage
LA_1600_1_CTACATTAGAGACTAT-1	4.45173740386963	0.249022886157036	01. Fibroblast I
LA_1600_1_AAGACCTAGAGGTAGA-1	4.40473175048828	2.99747514724731	08. Macrophage
LA_1600_1_CACCACTCACCCATTC-1	4.08862924575806	1.32352042198181	02. Fibroblast II
LA_1600_1_AAATGCCGTCCGACGT-1	-0.392032891511917	-3.05579400062561	03. Atrial Cardiomyocyte
LA_1600_1_GATCGTACACCGTTGG-1	-0.813273847103119	-1.08674550056458	03. Atrial Cardiomyocyte
LA_1600_1_ACGGAGATCCCGGATG-1	-0.501919746398926	-2.9417359828949	03. Atrial Cardiomyocyte
LA_1600_1_CTTCTCTTCAACACAC-1	4.17675685882568	0.119158953428268	02. Fibroblast II
LA_1600_1_TGACAACCAAAGTGCG-1	-0.366516262292862	-3.07362627983093	03. Atrial Cardiomyocyte
LA_1600_1_CCAATCCCAGCATACT-1	4.55579566955566	-0.277091830968857	01. Fibroblast I
LA_1600_1_GCATGATGTTCTGGTA-1	-0.135347485542297	-2.47176575660706	03. Atrial Cardiomyocyte
LA_1600_1_GTCATTTGTCTAGAGG-1	4.36558055877686	0.187488883733749	02. Fibroblast II
LA_1600_1_AACTTTCCATGTAGTC-1	4.43600463867188	0.426498353481293	01. Fibroblast I
LA_1600_1_CTGCTGTTCAGGTTCA-1	2.37798190116882	1.49801385402679	02. Fibroblast II
LA_1600_1_CGTTCTGCAGTATAAG-1	3.58319497108459	2.7792067527771	08. Macrophage
LA_1600_1_CAAGTTGCACGAAACG-1	4.19161510467529	0.174360334873199	01. Fibroblast I
LA_1600_1_ATCATCTAGAACAACT-1	4.12270545959473	1.1618595123291	01. Fibroblast I
LA_1600_1_GACGTTACAAACAACA-1	3.89462685585022	3.14917325973511	05. Cytoplasmic Cardiomyocyte I
LA_1600_1_GTAACTGTCCTCAATT-1	0.780538260936737	3.66433024406433	09. Endothelium I
LA_1600_1_GGGCATCGTGTCGCTG-1	1.6900395154953	3.97446441650391	02. Fibroblast II
LA_1600_1_TCGAGGCAGCAGATCG-1	2.35874700546265	5.61155986785889	13. Vascular Smooth Muscle
LA_1600_1_GAATAAGAGAGCAATT-1	-0.105192348361015	-3.00642800331116	03. Atrial Cardiomyocyte
LA_1600_1_CACAGGCTCCAACCAA-1	4.78785514831543	0.367291331291199	02. Fibroblast II
LA_1600_1_AAGGCAGAGTATGACA-1	1.76102662086487	1.35941457748413	05. Cytoplasmic Cardiomyocyte I
LA_1600_1_GTACTCCGTCTAGCGC-1	5.83510065078735	-3.77372670173645	03. Atrial Cardiomyocyte
LA_1600_1_TGCACCTGTCGAATCT-1	4.31037664413452	-0.24975149333477	01. Fibroblast I
LA_1600_1_GCGCGATCATCACCCT-1	4.24771547317505	2.7960467338562	08. Macrophage
LA_1600_1_CACCAGGCAGACACTT-1	4.26968002319336	0.848714768886566	02. Fibroblast II
LA_1600_1_ACTATCTGTGTGACGA-1	4.46561002731323	3.23774790763855	08. Macrophage
LA_1600_1_GTAGTCAAGCTAGTGG-1	4.45774745941162	0.177911803126335	08. Macrophage
LA_1600_1_CCGTACTAGCTGAACG-1	4.16831254959106	-0.235208585858345	14. Fibroblast III
LA_1600_1_TCGAGGCCAGTCGTGC-1	4.53819227218628	2.43361568450928	08. Macrophage
LA_1600_1_CTCACACGTTAAGAAC-1	2.26667261123657	5.68062305450439	13. Vascular Smooth Muscle
LA_1600_1_ATCATGGAGCTATGCT-1	3.99817633628845	1.63815248012543	02. Fibroblast II
LA_1600_1_CTACCCATCATCGATG-1	-0.228532657027245	-3.07219219207764	03. Atrial Cardiomyocyte
LA_1600_1_GTCTCGTCAACACCCG-1	0.284358501434326	3.83429265022278	09. Endothelium I
LA_1600_1_GTGTTAGCACGCATCG-1	2.31476044654846	5.51923513412476	13. Vascular Smooth Muscle
LA_1600_1_AGATCTGAGACCTTTG-1	5.11378145217896	0.00855791196227074	02. Fibroblast II
LA_1600_1_CATGACAAGTGTCCCG-1	0.854836285114288	3.67187023162842	08. Macrophage
LA_1600_1_TCACGAACATAGTAAG-1	3.33929109573364	1.86496889591217	02. Fibroblast II
LA_1600_1_AACCATGTCTACGAGT-1	3.82516551017761	-0.18278956413269	02. Fibroblast II
LA_1600_1_CATGCCTTCTGTCTAT-1	4.30553197860718	3.30426359176636	08. Macrophage
LA_1600_1_GGTGCGTAGACCTAGG-1	4.78732299804687	-0.366579443216324	01. Fibroblast I
LA_1600_1_TCTCTAAAGGTGATAT-1	4.36331176757812	3.48524522781372	08. Macrophage
LA_1600_1_TCGGGACCACCAGGTC-1	-0.180588364601135	-2.15711307525635	03. Atrial Cardiomyocyte
LA_1600_1_TAGTGGTAGGCATGGT-1	-0.969248354434967	-2.37834787368774	03. Atrial Cardiomyocyte
LA_1600_1_TCGTACCGTCCCTACT-1	5.92332696914673	-4.5148344039917	11. Adipocyte
LA_1600_1_GCGCAGTAGTGCGATG-1	4.47102117538452	3.03149461746216	08. Macrophage
LA_1600_1_ACTGAGTAGTTAACGA-1	4.56885623931885	2.9380841255188	08. Macrophage
LA_1600_1_TTATGCTTCGTTTGCC-1	0.103732958436012	-2.9300684928894	03. Atrial Cardiomyocyte
LA_1600_1_GCAGCCAGTGTATGGG-1	-0.203082323074341	-2.91103172302246	03. Atrial Cardiomyocyte
LA_1600_1_GTACTCCTCCTTTACA-1	4.40664386749267	1.02600121498108	02. Fibroblast II
LA_1600_1_TTCCCAGGTCAATACC-1	0.891008317470551	-0.0552273318171501	05. Cytoplasmic Cardiomyocyte I
LA_1600_1_CAGCGACAGCTCCTCT-1	4.20848989486694	0.290351837873459	02. Fibroblast II
LA_1600_1_TGCCCATCAAACGCGA-1	4.27606153488159	0.80716061592102	02. Fibroblast II
LA_1600_1_TTGCCGTGTCACTGGC-1	4.32891750335693	2.75931191444397	09. Endothelium I
LA_1600_1_ACAGCCGGTGAAAGAG-1	2.5309157371521	5.54013156890869	13. Vascular Smooth Muscle
LA_1600_1_CGTGTAAAGGACACCA-1	4.35407638549805	1.27567458152771	02. Fibroblast II
LA_1600_1_TCTGGAAGTCTAGTCA-1	4.5072340965271	0.192701205611229	02. Fibroblast II
LA_1600_1_GTGCTTCCAAAGTGCG-1	3.79944181442261	0.665543794631958	01. Fibroblast I
LA_1600_1_AGTGGGACATGTTGAC-1	6.05943059921265	-2.19527435302734	05. Cytoplasmic Cardiomyocyte I
LA_1600_1_GCACATATCACTTCAT-1	3.70255446434021	2.02946281433105	09. Endothelium I
LA_1600_1_ATCATCTCAGACACTT-1	-0.663987874984741	-2.57271480560303	03. Atrial Cardiomyocyte
LA_1600_1_TCAACGAGTAATTGGA-1	-0.101924747228622	-2.77791428565979	03. Atrial Cardiomyocyte
LA_1600_1_GACTACATCTTAGCCC-1	4.40140056610107	2.84339046478271	08. Macrophage
LA_1600_1_TGCCCTACACTGTGTA-1	-0.880059063434601	-0.985325157642365	03. Atrial Cardiomyocyte
LA_1600_1_CGATCGGGTCCTAGCG-1	-0.108092561364174	-3.12630987167358	03. Atrial Cardiomyocyte
LA_1600_1_GCATACAGTCTTGATG-1	0.740241527557373	5.81586742401123	07. Pericyte
LA_1600_1_CATATTCGTTTACTCT-1	3.11240792274475	0.964819490909576	02. Fibroblast II
LA_1600_1_CTCATTAGTTGAACTC-1	3.98531579971314	0.160936996340752	09. Endothelium I
LA_1600_1_CCTTACGGTACTCAAC-1	4.45974349975586	0.621195018291473	02. Fibroblast II
LA_1600_1_GACACGCAGTTTCCTT-1	4.33215236663818	-0.173199132084846	02. Fibroblast II
LA_1600_1_TGGTTCCGTGTTCTTT-1	2.74839949607849	-0.460081070661545	01. Fibroblast I
LA_1600_1_TGCTACCAGAACAATC-1	0.431222975254059	0.784581899642944	07. Pericyte
LA_1600_1_CGGACTGTCGTGACAT-1	4.63162326812744	0.414656400680542	02. Fibroblast II
LA_1600_1_CCCAGTTTCTTTACAC-1	-0.907166004180908	-2.31456303596497	03. Atrial Cardiomyocyte
LA_1600_1_TCGTACCCATCCGTGG-1	2.36120247840881	5.58672714233398	13. Vascular Smooth Muscle
LA_1600_1_GAATGAAGTCGAGTTT-1	0.714899122714996	3.50059294700623	09. Endothelium I
LA_1600_1_GATGCTAAGTGCTGCC-1	4.43673229217529	3.23187255859375	08. Macrophage
LA_1600_1_GCATGCGTCAGTTTGG-1	4.09171199798584	1.99927985668182	08. Macrophage
LA_1600_1_GTATTCTAGGGCATGT-1	4.48256969451904	2.97444367408752	08. Macrophage
LA_1600_1_CTACACCCAATCTGCA-1	-0.360605418682098	3.92872881889343	09. Endothelium I
LA_1600_1_ACCGTAATCAAAGACA-1	2.66847586631775	2.21738696098328	05. Cytoplasmic Cardiomyocyte I
LA_1600_1_ATGCGATCACATGACT-1	4.20373344421387	1.0568083524704	08. Macrophage
LA_1600_1_TGAGCATGTCGAAAGC-1	-0.506959557533264	-3.10662770271301	03. Atrial Cardiomyocyte
LA_1600_1_GCAATCACAAAGCGGT-1	4.29661798477173	1.99179911613464	08. Macrophage
LA_1600_1_TTTGGTTGTAGGAGTC-1	4.14984512329102	0.662839591503143	02. Fibroblast II
LA_1600_1_AAGACCTCATGGTAGG-1	4.3364052772522	-0.235540673136711	02. Fibroblast II
LA_1600_1_AGAGCGAGTAGCGCTC-1	-0.185282111167908	3.80297112464905	09. Endothelium I
LA_1600_1_AGATCTGCATACTACG-1	-0.560039699077606	-2.72679996490478	03. Atrial Cardiomyocyte
LA_1600_1_TGACTAGTCTGTTGAG-1	-0.422237008810043	-3.02097010612488	03. Atrial Cardiomyocyte
LA_1600_1_TACGGATTCCGGGTGT-1	0.0120119843631983	-2.82040882110596	03. Atrial Cardiomyocyte
LA_1600_1_TCGTACCTCTTTAGGG-1	0.0265746712684631	-2.93187975883484	03. Atrial Cardiomyocyte
LA_1600_1_GTGCATAGTTTGTGTG-1	4.58557081222534	3.03596091270447	08. Macrophage
LA_1600_1_GTGAAGGTCCGAGCCA-1	4.05428123474121	0.615492224693298	02. Fibroblast II
LA_1600_1_ACAGCTATCCCAAGAT-1	1.24933421611786	1.54208266735077	02. Fibroblast II
LA_1600_1_TCATTTGCAATGAAAC-1	0.127135947346687	-2.3246808052063	03. Atrial Cardiomyocyte
LA_1600_1_GACGTTAGTCGCCATG-1	4.45822668075562	3.00550317764282	08. Macrophage
LA_1600_1_TAGTGGTTCCGATATG-1	4.40672445297241	0.290331095457077	02. Fibroblast II
LA_1600_1_GTTAAGCGTACTCTCC-1	3.85155701637268	-0.155196145176888	01. Fibroblast I
LA_1600_1_GGTATTGCATCATCCC-1	0.895947396755219	-0.618025898933411	02. Fibroblast II
LA_1600_1_ATGCGATGTAACGACG-1	-0.228054463863373	-2.85543298721313	03. Atrial Cardiomyocyte
LA_1600_1_TTTGTCATCATCGATG-1	3.2043285369873	1.09057474136353	14. Fibroblast III
LA_1600_1_GTAGTCACAATACGCT-1	-0.0578993037343025	-2.62427926063538	03. Atrial Cardiomyocyte
LA_1600_1_GATCGTAAGTCGCCGT-1	-0.250398993492126	-2.22715592384338	03. Atrial Cardiomyocyte
LA_1600_1_CGCTATCAGGTCGGAT-1	0.0633135661482811	-3.05920052528381	03. Atrial Cardiomyocyte
LA_1600_1_GAGGTGAGTATTCTCT-1	4.53068017959595	0.547954022884369	01. Fibroblast I
LA_1600_1_CGATTGACAATAACGA-1	4.33989191055298	2.49325561523438	08. Macrophage
LA_1600_1_TGCCCATTCTACTTAC-1	4.39605665206909	3.04567098617554	08. Macrophage
LA_1600_1_TCAGCAAAGTAAGTAC-1	-0.227158337831497	-2.8216826915741	03. Atrial Cardiomyocyte
LA_1600_1_ATTCTACTCAGAGACG-1	3.93264865875244	0.411495894193649	02. Fibroblast II
LA_1600_1_ACTGATGAGCGTGAGT-1	4.72840881347656	0.474255830049515	02. Fibroblast II
LA_1600_1_ACACCCTCATAAGACA-1	4.35633420944214	1.16849088668823	02. Fibroblast II
LA_1600_1_TCGTACCCATGGGACA-1	2.7772159576416	1.12300443649292	02. Fibroblast II
LA_1600_1_AGGGAGTGTCGACTAT-1	0.289941340684891	-1.85501027107239	03. Atrial Cardiomyocyte
LA_1600_1_TGTTCCGCACCAGTTA-1	-0.760482549667359	-3.02687883377075	03. Atrial Cardiomyocyte
LA_1600_1_ATTATCCGTATGCTTG-1	3.04935884475708	1.20152914524078	02. Fibroblast II
LA_1600_1_CGAACATCATCGACGC-1	5.96160078048706	-4.47906255722046	11. Adipocyte
LA_1600_1_TGGGCGTCAAGTTGTC-1	-0.783721148967743	-0.589870095252991	05. Cytoplasmic Cardiomyocyte I
LA_1600_1_AGGGTGATCGGTCCGA-1	-0.25118499994278	-2.51550436019897	03. Atrial Cardiomyocyte
LA_1600_1_TAGAGCTAGTAGCGGT-1	0.130334824323654	-2.96515607833862	03. Atrial Cardiomyocyte
LA_1600_1_GTTTCTAAGAGAGCTC-1	4.42388820648193	3.23554944992065	08. Macrophage
LA_1600_1_GGAATAAGTTGCGCAC-1	-0.662756323814392	-1.54932975769043	03. Atrial Cardiomyocyte
LA_1600_1_TTAGGCATCGAGAACG-1	1.96092879772186	5.13399267196655	13. Vascular Smooth Muscle
LA_1600_1_TCTGGAACATTACCTT-1	0.480999946594238	3.36719417572022	09. Endothelium I
LA_1600_1_TGGTTAGCATTCACTT-1	-0.662544667720795	-0.998907506465912	02. Fibroblast II
LA_1600_1_ACAGCCGTCTGCTGTC-1	4.14588975906372	0.0894304215908051	02. Fibroblast II
LA_1600_1_CCAGCGAAGTGTACTC-1	4.28241395950317	1.92052173614502	08. Macrophage
LA_1600_1_TGCTGCTTCTCAAACG-1	-0.475756019353867	3.77711343765259	09. Endothelium I
LA_1600_1_ACGGAGAAGCTAGTCT-1	4.30370092391968	1.1394749879837	02. Fibroblast II
LA_1600_1_GCCAAATTCTCCCTGA-1	4.25399160385132	2.73456025123596	08. Macrophage
LA_1600_1_AGTAGTCCATATACCG-1	-0.374460786581039	3.81875443458557	09. Endothelium I
LA_1600_1_TCGTAGAGTATGAAAC-1	3.60714197158814	-0.0710825249552727	02. Fibroblast II
LA_1600_1_GTAACTGTCAACCATG-1	-0.606892049312592	-2.49589276313782	03. Atrial Cardiomyocyte
LA_1600_1_ACTGAACTCGGTTAAC-1	4.38965272903442	-0.746938645839691	01. Fibroblast I
LA_1600_1_ACTGATGGTTACTGAC-1	3.38383436203003	-0.06312445551157	01. Fibroblast I
LA_1600_1_GGAAAGCTCGGAGGTA-1	4.13215303421021	1.03166711330414	02. Fibroblast II
LA_1600_1_CTCACACCACGCATCG-1	4.73924779891968	-0.31368824839592	01. Fibroblast I
LA_1600_1_GGCTCGATCTCACATT-1	3.68856716156006	-0.41651925444603	02. Fibroblast II
LA_1600_1_AGGGAGTAGCAGCCTC-1	4.30894184112549	2.44276785850525	08. Macrophage
LA_1600_1_GACGTTATCTCGTTTA-1	4.35640525817871	3.3908965587616	08. Macrophage
LA_1600_1_ACGATGTGTTCACGGC-1	1.0179603099823	3.54746079444885	09. Endothelium I
LA_1600_1_GTCCTCAAGATGTAAC-1	4.07953929901123	1.31307625770569	04. Ventricular Cardiomyocyte I
LA_1600_1_CGAATGTCAGTGACAG-1	4.09845542907715	-0.132868394255638	02. Fibroblast II
LA_1600_1_CACACAACAAAGCGGT-1	4.70306825637817	0.609956324100494	02. Fibroblast II
LA_1600_1_AGCCTAAGTCAGAAGC-1	-0.00183078134432435	-2.92583870887756	03. Atrial Cardiomyocyte
LA_1600_1_GGCGACTGTGCACTTA-1	4.42519521713257	0.478466361761093	02. Fibroblast II
LA_1600_1_CAGGTGCGTCCATGAT-1	2.26484131813049	5.49446201324463	13. Vascular Smooth Muscle
LA_1600_1_ATAGACCTCTCGCATC-1	4.19352149963379	0.738908588886261	02. Fibroblast II
LA_1600_1_CAGCTAATCTCTGAGA-1	4.72144222259521	3.07833099365234	08. Macrophage
LA_1600_1_GTCATTTAGCCAGGAT-1	4.04610538482666	2.18306303024292	08. Macrophage
LA_1600_1_TTTACTGGTACTCTCC-1	0.0193302035331726	-2.47998762130737	03. Atrial Cardiomyocyte
LA_1600_1_TGACTAGTCAAACGGG-1	0.159991666674614	3.92914319038391	08. Macrophage
LA_1600_1_AGTGTCAAGCTCCTTC-1	4.10567808151245	1.1778758764267	02. Fibroblast II
LA_1600_1_GACCAATTCCTCTAGC-1	-0.717805922031402	-2.47020888328552	03. Atrial Cardiomyocyte
LA_1600_1_TAGAGCTTCTGCAGTA-1	4.53176641464233	3.08744239807129	08. Macrophage
LA_1600_1_CCTAGCTAGTAGCGGT-1	0.464779943227768	3.61082720756531	10. Endothelium II
LA_1600_1_GCGCGATTCTACCAGA-1	4.6087236404419	-0.249288275837898	08. Macrophage
LA_1600_1_CGAGCACAGTAATCCC-1	4.47989559173584	2.53067517280579	08. Macrophage
LA_1600_1_AGCGTATTCCTAAGTG-1	5.74988508224487	-4.46244239807129	11. Adipocyte
LA_1600_1_TTCCCAGAGAGCTATA-1	4.60873985290527	2.72150325775146	08. Macrophage
LA_1600_1_AGGCCGTAGGTGCTAG-1	-0.430689841508865	-2.79513049125671	03. Atrial Cardiomyocyte
LA_1600_1_CAAGGCCTCAGCCTAA-1	4.34506464004517	3.34807109832764	08. Macrophage
LA_1600_1_TGGCCAGTCATAGCAC-1	2.35163521766663	5.57298851013184	13. Vascular Smooth Muscle
LA_1600_1_TTTGGTTGTGTAATGA-1	-0.272634655237198	-2.97282695770264	03. Atrial Cardiomyocyte
LA_1600_1_GTACGTATCATGTAGC-1	4.62434148788452	3.04197406768799	08. Macrophage
LA_1600_1_CACAAACGTGATGTGG-1	4.35503101348877	2.30646204948425	08. Macrophage
LA_1600_1_TCTGAGACAGATCTGT-1	3.96547913551331	0.945928335189819	02. Fibroblast II
LA_1600_1_CGACTTCGTTACGACT-1	4.04591417312622	1.06555736064911	02. Fibroblast II
LA_1600_1_GAACATCGTAGCTGCC-1	3.88101029396057	0.456281334161758	02. Fibroblast II
LA_1600_1_AACACGTGTGGTGTAG-1	3.15838813781738	0.130484238266945	02. Fibroblast II
LA_1600_1_CGCTATCAGGATGGAA-1	4.5675630569458	2.75941443443298	08. Macrophage
LA_1600_1_GCCAAATAGCGTTGCC-1	0.93507581949234	-0.922767221927643	03. Atrial Cardiomyocyte
LA_1600_1_TCAGCTCAGCAATCTC-1	4.53030776977539	0.479774385690689	02. Fibroblast II
LA_1600_1_ATAGACCAGTACGTAA-1	3.62778687477112	1.59845423698425	02. Fibroblast II
LA_1600_1_GGAATAATCAGTGTTG-1	4.305908203125	3.28831005096436	08. Macrophage
LA_1600_1_GTAGTCACATTTCAGG-1	3.65099215507507	0.110088586807251	02. Fibroblast II
LA_1600_1_TGCCAAAGTACCGCTG-1	4.54886293411255	3.04348993301392	08. Macrophage
LA_1600_1_CTCGTACTCTCATTCA-1	4.43062448501587	-0.117213867604732	01. Fibroblast I
LA_1600_1_GGAAAGCGTTCCCGAG-1	-0.174811705946922	-3.02993774414062	03. Atrial Cardiomyocyte
LA_1600_1_CGTGTCTCAGTATGCT-1	-0.0035464542452246	-1.82849502563477	03. Atrial Cardiomyocyte
LA_1600_1_GCTGCTTAGGATCGCA-1	4.25797033309937	2.17708301544189	08. Macrophage
LA_1600_1_ACTTGTTGTGAGGGAG-1	4.71374845504761	-0.220757812261581	01. Fibroblast I
LA_1600_1_GTAGGCCGTCTCTCTG-1	4.32010698318481	0.589987635612488	02. Fibroblast II
LA_1600_1_AGAGTGGGTCGAGATG-1	-0.010493740439415	-2.69590973854065	03. Atrial Cardiomyocyte
LA_1600_1_TACCTTAGTCCGTTAA-1	4.98042726516724	0.47288903594017	02. Fibroblast II
LA_1600_1_AACTCAGTCTATCGCC-1	-0.0364272817969322	-2.39293456077576	03. Atrial Cardiomyocyte
LA_1600_1_CCTAAAGCAACTGGCC-1	-0.216758400201797	-3.07512331008911	03. Atrial Cardiomyocyte
LA_1600_1_GCTTGAATCGATGAGG-1	4.30918216705322	3.33703899383545	08. Macrophage
LA_1600_1_CGGGTCACAGCATACT-1	4.30868053436279	0.515429019927979	02. Fibroblast II
LA_1600_1_ACCTTTATCTGCCAGG-1	4.31463718414307	-0.370609283447266	01. Fibroblast I
LA_1600_1_ACGATGTCAGTCAGAG-1	-1.09846031665802	-2.70239353179932	03. Atrial Cardiomyocyte
LA_1600_1_TCTATTGAGAACTGTA-1	3.87761545181274	0.205546438694	02. Fibroblast II
LA_1600_1_GGACGTCTCTCGAGTA-1	0.72834849357605	3.54052019119263	09. Endothelium I
LA_1600_1_CTAGCCTTCTGTTGAG-1	4.07774066925049	2.21524143218994	08. Macrophage
LA_1600_1_AAAGCAACAGGTTTCA-1	3.4945969581604	-0.163146451115608	02. Fibroblast II
LA_1600_1_CATCGAAGTGCGCTTG-1	-0.74949723482132	-2.91236090660095	03. Atrial Cardiomyocyte
LA_1600_1_TACGGGCAGACAATAC-1	4.15271806716919	3.27638578414917	08. Macrophage
LA_1600_1_TTGCGTCGTATGGTTC-1	4.00360488891602	2.67269492149353	02. Fibroblast II
LA_1600_1_CTAGTGAAGTCCTCCT-1	2.75666928291321	1.02983021736145	08. Macrophage
LA_1600_1_GACAGAGAGCATCATC-1	0.0932525172829628	-3.0001266002655	03. Atrial Cardiomyocyte
LA_1600_1_AGGTCATAGCTTCGCG-1	4.56617450714111	2.99403476715088	08. Macrophage
LA_1600_1_CTAGCCTAGCTAAACA-1	4.94365644454956	0.250236093997955	02. Fibroblast II
LA_1600_1_GAAATGAAGCAATCTC-1	4.62899351119995	-0.176657602190971	02. Fibroblast II
LA_1600_1_GACTAACCATTAGGCT-1	3.53224182128906	-0.350118219852448	02. Fibroblast II
LA_1600_1_GACGCGTGTTGGACCC-1	4.36833715438843	0.35918003320694	01. Fibroblast I
LA_1600_1_CAGTCCTGTGGGTATG-1	4.58735847473144	0.181747257709503	02. Fibroblast II
LA_1600_1_TAAACCGCAAGTAGTA-1	0.938255667686462	0.750332593917846	02. Fibroblast II
LA_1600_1_GGTGTTATCAGCATGT-1	5.07726335525513	-0.455103129148483	01. Fibroblast I
LA_1600_1_TACTTGTGTGCTGTAT-1	0.969158411026001	-1.5649551153183	08. Macrophage
LA_1600_1_CCTTCGAAGAGGGATA-1	-0.221511572599411	-2.71181392669678	03. Atrial Cardiomyocyte
LA_1600_1_GGATTACAGGTGTTAA-1	4.43841171264648	1.19359409809113	02. Fibroblast II
LA_1600_1_AAATGCCTCACCTTAT-1	4.07465839385986	0.0751926079392433	02. Fibroblast II
LA_1600_1_TCGCGAGTCTACTTAC-1	4.2393651008606	2.72983694076538	08. Macrophage
LA_1600_1_CTAGCCTAGTTCGCAT-1	4.06742906570435	0.334640800952911	02. Fibroblast II
LA_1600_1_ACGCCAGGTGATAAGT-1	4.09197044372559	0.0269539970904589	01. Fibroblast I
LA_1600_1_GTCGGGTGTACTTAGC-1	4.51426410675049	2.90612149238586	08. Macrophage
LA_1600_1_CAGAATCTCACCGTAA-1	4.04356384277344	2.21913290023804	08. Macrophage
LA_1600_1_AGGGTGACAGCTCCGA-1	0.193752303719521	-1.08894610404968	03. Atrial Cardiomyocyte
LA_1600_1_ACATCAGCAATGCCAT-1	2.63187122344971	-0.498060077428818	02. Fibroblast II
LA_1600_1_GTCACAAGTCAAAGAT-1	4.06983995437622	-0.215720757842064	01. Fibroblast I
LA_1600_1_TTTATGCGTATAGGTA-1	4.5384521484375	3.29738831520081	08. Macrophage
LA_1600_1_ACGATACAGGATCGCA-1	3.74011993408203	-0.0662917122244835	01. Fibroblast I
LA_1600_1_CGATGGCGTAATCGTC-1	-1.17570948600769	-2.55894470214844	03. Atrial Cardiomyocyte
LA_1600_1_CTTCTCTTCTTTACAC-1	4.65300559997559	0.578846633434296	14. Fibroblast III
LA_1600_1_TGACTAGGTTGAGTTC-1	4.14761781692505	2.9302761554718	08. Macrophage
LA_1600_1_ACATACGCATACAGCT-1	0.160549685359001	-2.65706825256348	03. Atrial Cardiomyocyte
LA_1600_1_TTTGGTTGTGGACGAT-1	2.19055080413818	5.55814552307129	13. Vascular Smooth Muscle
LA_1600_1_GGACAAGCACGGCTAC-1	4.62884569168091	0.307435721158981	02. Fibroblast II
LA_1600_1_TAGTGGTAGTTCGATC-1	4.30081796646118	3.09805107116699	08. Macrophage
LA_1600_1_GGGTTGCTCAGTTTGG-1	3.70515275001526	1.25986313819885	01. Fibroblast I
LA_1600_1_ATTATCCTCTCGTTTA-1	1.55283749103546	4.65324211120606	13. Vascular Smooth Muscle
LA_1600_1_CGTTGGGCACGACTCG-1	3.90945863723755	0.643479347229004	03. Atrial Cardiomyocyte
LA_1600_1_GAGGTGACAGCTCGCA-1	3.97476482391357	-0.173843815922737	02. Fibroblast II
LA_1600_1_GTACTCCTCCTATTCA-1	4.6251802444458	0.859580993652344	14. Fibroblast III
LA_1600_1_CGAACATTCTAAGCCA-1	4.38219356536865	3.12960743904114	08. Macrophage
LA_1600_1_TGTGTTTCAGTATGCT-1	-0.256940752267838	-2.81983804702759	03. Atrial Cardiomyocyte
LA_1600_1_GGTGTTACAAGTCTAC-1	4.17281675338745	0.042290024459362	02. Fibroblast II
LA_1600_1_CATTCGCGTTACGCGC-1	-0.175151869654655	-2.89797163009644	03. Atrial Cardiomyocyte
LA_1600_1_TACGGGCCATGCGCAC-1	4.55446195602417	-0.142043501138687	01. Fibroblast I
LA_1600_1_GACGCGTTCTGCTGCT-1	5.83069658279419	-4.30168151855469	11. Adipocyte
LA_1600_1_AAACGGGCAAGAAGAG-1	4.0207724571228	-0.593234837055206	02. Fibroblast II
LA_1600_1_ACTTTCATCAGCATGT-1	4.31705665588379	3.70996117591858	02. Fibroblast II
LA_1600_1_CGGAGCTTCTAACTCT-1	4.28446340560913	-0.284963339567184	01. Fibroblast I
LA_1600_1_CGTCCATGTTATGCGT-1	-0.221804693341255	-2.77018332481384	03. Atrial Cardiomyocyte
LA_1600_1_CGTTCTGTCGGTCTAA-1	-0.421473920345306	-3.06753087043762	03. Atrial Cardiomyocyte
LA_1600_1_GGGTTGCAGCGATGAC-1	0.0505932010710239	-2.85631442070007	03. Atrial Cardiomyocyte
LA_1600_1_CCTATTACATTACGAC-1	2.34411668777466	1.81047773361206	10. Endothelium II
LA_1600_1_GGCGACTAGAATCTCC-1	4.50637626647949	0.611953556537628	02. Fibroblast II
LA_1600_1_AGTAGTCAGGCAATTA-1	5.04221200942993	-0.465140163898468	01. Fibroblast I
LA_1600_1_CTCATTACATAAGACA-1	4.33514547348022	-0.177279636263847	11. Adipocyte
LA_1600_1_TCGGGACTCTCGTTTA-1	4.44979524612427	0.360986649990082	08. Macrophage
LA_1600_1_GATGCTAGTACCGAGA-1	4.05584287643433	0.0442428961396217	01. Fibroblast I
LA_1600_1_ACGAGCCAGTTGTCGT-1	0.167648702859879	-2.44775629043579	05. Cytoplasmic Cardiomyocyte I
LA_1600_1_TGCGTGGCAGGGTTAG-1	4.53984355926514	2.7114679813385	08. Macrophage
LA_1600_1_TTAACTCAGATCGATA-1	-0.639551520347595	-2.99872207641602	03. Atrial Cardiomyocyte
LA_1600_1_TACACGATCCTTAATC-1	0.198737680912018	-2.40424299240112	03. Atrial Cardiomyocyte
LA_1600_1_GGACAAGGTGACCAAG-1	-0.97513085603714	-1.05450093746185	03. Atrial Cardiomyocyte
LA_1600_1_CTTGGCTTCCTCAACC-1	4.39839839935303	0.869075179100037	01. Fibroblast I
LA_1600_1_TCACAAGCACCCTATC-1	4.76213502883911	0.990645587444306	01. Fibroblast I
LA_1600_1_TGGTTAGGTACCGTAT-1	3.70284533500671	-0.764376819133759	01. Fibroblast I
LA_1600_1_CTGTGCTAGTCGATAA-1	2.90026950836182	-0.182929277420044	01. Fibroblast I
LA_1600_1_CGATTGAAGCTGAAAT-1	4.68734264373779	0.594901323318481	02. Fibroblast II
LA_1600_1_AGAGCGAGTGTTCTTT-1	2.37141823768616	5.60250329971314	13. Vascular Smooth Muscle
LA_1600_1_CAACCTCAGTGGCACA-1	4.43420171737671	1.87163698673248	02. Fibroblast II
LA_1600_1_TTTGCGCAGTGACATA-1	-0.663959562778473	-2.7053689956665	09. Endothelium I
LA_1600_1_TCTGGAATCAGCAACT-1	1.35492134094238	1.38714456558228	09. Endothelium I
LA_1600_1_AGTTGGTTCGTCCGTT-1	1.27644693851471	1.589972615242	09. Endothelium I
LA_1600_1_CTGATCCTCGACCAGC-1	3.93547964096069	3.172119140625	08. Macrophage
LA_1600_1_ACGATGTGTATGGTTC-1	0.684738576412201	3.14150714874268	02. Fibroblast II
LA_1600_1_TAAGTGCAGGAGTAGA-1	4.58531808853149	0.468350976705551	02. Fibroblast II
LA_1600_1_GCGAGAATCGGCGGTT-1	-0.704709947109222	-2.57143092155456	03. Atrial Cardiomyocyte
LA_1600_1_CATTCGCTCACGGTTA-1	5.05384826660156	-0.211422994732857	02. Fibroblast II
LA_1600_1_GATCAGTTCATCACCC-1	4.50398111343384	0.304703772068024	01. Fibroblast I
LA_1600_1_CGAGCACAGACAGAGA-1	3.43712592124939	-0.0817463248968124	02. Fibroblast II
LA_1600_1_GCCTCTAGTAAATACG-1	5.06826400756836	-0.0657051354646683	01. Fibroblast I
LA_1600_1_TGGTTAGCATTGGTAC-1	4.74868774414062	0.210963815450668	02. Fibroblast II
LA_1600_1_GGTGTTAGTGTTAAGA-1	4.44092750549316	0.407959133386612	02. Fibroblast II
LA_1600_1_TATCAGGTCTTGCCGT-1	3.65805673599243	0.148124381899834	02. Fibroblast II
LA_1600_1_AACTTTCTCTTCATGT-1	2.11048197746277	5.61620855331421	13. Vascular Smooth Muscle
LA_1600_1_GGGCATCGTCCGAAGA-1	4.27739810943604	0.679271399974823	02. Fibroblast II
LA_1600_1_CAGCTAACACGAAGCA-1	4.56140327453613	-0.568481266498566	01. Fibroblast I
LA_1600_1_CTGTTTAGTTAAGTAG-1	4.27515172958374	-0.170276701450348	02. Fibroblast II
LA_1600_1_TACTTACAGGCCCGTT-1	-0.474563241004944	-2.55132555961609	03. Atrial Cardiomyocyte
LA_1600_1_ACACTGACAACAACCT-1	4.12929105758667	0.513482332229614	10. Endothelium II
LA_1600_1_AACTTTCTCGACAGCC-1	2.73785042762756	1.87025260925293	02. Fibroblast II
LA_1600_1_AGTGGGAGTGCAACTT-1	0.824377536773682	3.60885262489319	09. Endothelium I
LA_1600_1_TCGTACCCAAGGGTCA-1	4.70420694351196	3.24700736999512	08. Macrophage
LA_1600_1_CAAGGCCGTAAGGATT-1	3.7163896560669	-0.326706498861313	02. Fibroblast II
LA_1600_1_TCTTTCCGTTAAGACA-1	4.15232086181641	0.645103633403778	02. Fibroblast II
LA_1600_1_ATAAGAGAGTCCAGGA-1	0.014925628900528	-2.81144714355469	03. Atrial Cardiomyocyte
LA_1600_1_CCCAGTTCACATCCAA-1	5.8698616027832	-4.50967931747437	11. Adipocyte
LA_1600_1_ACTGAGTCAATAGCGG-1	4.0375771522522	0.138058245182037	02. Fibroblast II
LA_1600_1_GCGGGTTGTTCTCATT-1	-0.3975510597229	-2.90902256965637	03. Atrial Cardiomyocyte
LA_1600_1_CTAGCCTAGCCCAGCT-1	-1.18311166763306	-0.370445340871811	05. Cytoplasmic Cardiomyocyte I
LA_1600_1_TTGGAACCAATACGCT-1	3.93107748031616	3.34916949272156	08. Macrophage
LA_1600_1_ACTGATGTCAAAGACA-1	4.97782897949219	0.395189136266708	02. Fibroblast II
LA_1600_1_CCTACACAGTCGATAA-1	2.51926708221436	5.54458904266357	13. Vascular Smooth Muscle
LA_1600_1_GCTTGAACAATGCCAT-1	4.50795745849609	-0.92533153295517	01. Fibroblast I
LA_1600_1_TACTCATCATTAACCG-1	1.37813436985016	5.59791803359985	07. Pericyte
LA_1600_1_CTGATCCGTGATGATA-1	2.11759185791016	5.66090774536133	13. Vascular Smooth Muscle
LA_1600_1_GTAGGCCAGACAAAGG-1	-1.03528201580048	-0.949241101741791	03. Atrial Cardiomyocyte
LA_1600_1_TACAGTGAGTGGTAAT-1	4.87303113937378	0.409247636795044	02. Fibroblast II
LA_1600_1_CTAGCCTTCCATGAGT-1	0.258806377649307	-2.28414368629456	03. Atrial Cardiomyocyte
LA_1600_1_TTTACTGTCTGGCGAC-1	3.47012662887573	1.21388876438141	02. Fibroblast II
LA_1600_1_ATCATGGAGTTAAGTG-1	1.08579552173614	3.56122946739197	09. Endothelium I
LA_1600_1_CAGCCGACATCGACGC-1	-1.08829176425934	-1.09477746486664	03. Atrial Cardiomyocyte
LA_1600_1_GTAACGTTCAGAGACG-1	2.30673789978027	5.58939838409424	13. Vascular Smooth Muscle
LA_1600_1_TCAGGTATCGTGGGAA-1	-0.317104369401932	-3.29522395133972	03. Atrial Cardiomyocyte
LA_1600_1_TGTCCCACACCGAATT-1	3.76582598686218	3.2796630859375	08. Macrophage
LA_1600_1_AACTCTTTCCGCTGTT-1	2.20176243782043	5.56508445739746	13. Vascular Smooth Muscle
LA_1600_1_CTCGAGGAGCGTGAGT-1	4.20682334899902	3.12458205223083	08. Macrophage
LA_1600_1_TGCTGCTGTTGTTTGG-1	-0.0856239125132561	-2.95799922943115	03. Atrial Cardiomyocyte
LA_1600_1_CAGCATAAGCCAGGAT-1	3.67753505706787	0.179651886224747	02. Fibroblast II
LA_1600_1_TGTGTTTTCTTAGAGC-1	3.28357529640198	1.05704867839813	02. Fibroblast II
LA_1600_1_GATCGCGGTGTCCTCT-1	3.52897977828979	-0.0328264608979225	02. Fibroblast II
LA_1600_1_GGCTCGATCATGCATG-1	4.07882881164551	3.43870043754578	08. Macrophage
LA_1600_1_TCGAGGCCACGCATCG-1	4.51762628555298	3.15772533416748	08. Macrophage
LA_1600_1_CTTAACTAGCTACCTA-1	4.51429605484009	3.04650402069092	08. Macrophage
LA_1600_1_TGACTAGAGGGTGTGT-1	4.82853698730469	0.367793530225754	02. Fibroblast II
LA_1600_1_GTTACAGAGACACTAA-1	3.55543112754822	-0.49853640794754	02. Fibroblast II
LA_1600_1_CGGAGTCCATTTCACT-1	4.09801816940308	0.262781620025635	02. Fibroblast II
LA_1600_1_CTTACCGAGTAGCGGT-1	3.91054129600525	2.12374925613403	02. Fibroblast II
LA_1600_1_TGCCCTATCCTTTACA-1	4.34363555908203	3.23066973686218	08. Macrophage
LA_1600_1_ACACCCTCACGGTTTA-1	3.08224606513977	-0.596823990345001	01. Fibroblast I
LA_1600_1_CATATGGCAGACGCTC-1	-0.401584982872009	-2.80008411407471	03. Atrial Cardiomyocyte
LA_1600_1_CGCTTCACACTTGGAT-1	-5.14016342163086	0.178190886974335	02. Fibroblast II
LA_1600_1_CTAATGGCAAGAGTCG-1	4.52181959152222	0.522211134433746	02. Fibroblast II
LA_1600_1_CCAGCGAAGCGCCTTG-1	2.49153327941895	5.60799789428711	13. Vascular Smooth Muscle
LA_1600_1_CACATAGTCTAGAGTC-1	3.49550318717957	0.0914739221334458	02. Fibroblast II
LA_1600_1_CGTGTAAGTATCACCA-1	3.24410796165466	-0.234662562608719	07. Pericyte
LA_1600_1_CATTCGCTCAACACAC-1	3.9782829284668	0.0701740011572838	02. Fibroblast II
LA_1600_1_CATCAGATCATCGCTC-1	1.06517767906189	1.88348364830017	05. Cytoplasmic Cardiomyocyte I
LA_1600_1_TTTATGCGTTGGGACA-1	5.80347204208374	-4.54754781723022	11. Adipocyte
LA_1600_1_CATTATCGTTGACGTT-1	4.45836067199707	2.67752766609192	08. Macrophage
LA_1600_1_ACGCCAGTCACAGTAC-1	-0.310285955667496	-3.19426560401916	03. Atrial Cardiomyocyte
LA_1600_1_AACTGGTGTAAGGGAA-1	3.6800434589386	1.22030365467072	02. Fibroblast II
LA_1600_1_AGCATACAGCCCAATT-1	2.53231263160706	5.55052614212036	13. Vascular Smooth Muscle
LA_1600_1_GACACGCTCTGTCAAG-1	4.14028453826904	3.51265573501587	08. Macrophage
LA_1600_1_TCGGGACCATGGTCAT-1	2.29306817054749	-0.0658183246850967	02. Fibroblast II
LA_1600_1_CAACCTCAGCGTTCCG-1	4.20829820632934	0.504675626754761	02. Fibroblast II
LA_1600_1_GCATACATCTGGTATG-1	4.42271280288696	2.75494456291199	08. Macrophage
LA_1600_1_CTACGTCTCCTAGAAC-1	4.64549446105957	-0.2163315564394	02. Fibroblast II
LA_1600_1_AAGACCTGTTCCTCCA-1	4.81839561462403	0.121486850082874	01. Fibroblast I
LA_1600_1_CTTAACTTCTGGTGTA-1	3.91869044303894	0.10744921118021	01. Fibroblast I
LA_1600_1_GATCTAGCAACGATCT-1	3.91731452941894	1.85439622402191	04. Ventricular Cardiomyocyte I
LA_1600_1_TTGAACGGTTAAGTAG-1	-0.89622688293457	-1.11314737796783	03. Atrial Cardiomyocyte
LA_1600_1_GTTTCTACACATCTTT-1	-1.22526788711548	-0.26724773645401	05. Cytoplasmic Cardiomyocyte I
LA_1600_1_CTCGAAAGTTGACGTT-1	2.24117231369019	5.51344537734985	13. Vascular Smooth Muscle
LA_1600_1_ATGAGGGAGTCTCAAC-1	5.57692956924438	-4.74926567077637	11. Adipocyte
LA_1600_1_CTACATTAGTACATGA-1	3.57059192657471	2.12626004219055	02. Fibroblast II
LA_1600_1_AGAATAGTCAAAGTAG-1	-0.893976628780365	-2.73053574562073	03. Atrial Cardiomyocyte
LA_1600_1_CGATGTAGTGCTCTTC-1	4.41161298751831	0.269112348556518	02. Fibroblast II
LA_1600_1_TTGCCGTTCTCGTATT-1	3.33661437034607	0.419560730457306	02. Fibroblast II
LA_1600_1_GTCTTCGCAAGGACAC-1	3.77442836761475	0.131679147481918	02. Fibroblast II
LA_1600_1_GTCGTAAAGTACGATA-1	4.41076803207397	-0.00839147996157408	01. Fibroblast I
LA_1600_1_GACGTTATCTGCCAGG-1	0.304595768451691	-2.73886966705322	03. Atrial Cardiomyocyte
LA_1600_1_AACTCCCGTTAAGAAC-1	4.47345161437988	3.27758693695068	08. Macrophage
LA_1600_1_GAGGTGATCCTCAACC-1	0.102929525077343	-3.15186047554016	03. Atrial Cardiomyocyte
LA_1600_1_TCCCGATGTCCTGCTT-1	-0.472848832607269	-2.98372220993042	03. Atrial Cardiomyocyte
LA_1600_1_TACGGATTCATAAAGG-1	0.0863469615578652	-2.83784747123718	03. Atrial Cardiomyocyte
LA_1600_1_TCAGGATCAAGTCATC-1	4.36658525466919	3.24699378013611	08. Macrophage
LA_1600_1_TCGCGAGGTGCTCTTC-1	4.3495306968689	2.6760151386261	08. Macrophage
LA_1600_1_TGATTTCCAGGCGATA-1	4.54630088806152	2.67258954048157	08. Macrophage
LA_1600_1_CTCCTAGGTCGACTAT-1	3.97949624061584	3.44912195205688	08. Macrophage
LA_1600_1_AAACCTGTCCTACAGA-1	3.1612823009491	0.837232530117035	02. Fibroblast II
LA_1600_1_TCAGATGCACATGGGA-1	4.19631624221802	1.80235660076141	08. Macrophage
LA_1600_1_TGCCCATGTCCGAACC-1	4.19203805923462	1.93914568424225	08. Macrophage
LA_1600_1_AAACGGGGTCAAAGAT-1	0.0610038861632347	-2.80855488777161	03. Atrial Cardiomyocyte
LA_1600_1_CTCTACGGTTACCAGT-1	4.78807878494263	0.718987882137299	14. Fibroblast III
LA_1600_1_ATCCACCGTACCAGTT-1	4.06503868103027	0.316328644752502	01. Fibroblast I
LA_1600_1_CTAACTTGTCGAGATG-1	4.45149040222168	2.38731575012207	08. Macrophage
LA_1600_1_AGATTGCCATCCTAGA-1	-0.226116850972176	-2.5202944278717	03. Atrial Cardiomyocyte
LA_1600_1_CATATGGCACGAAGCA-1	0.249637082219124	-2.59012198448181	03. Atrial Cardiomyocyte
LA_1600_1_CCTTACGGTTGTACAC-1	-0.0926294028759003	-2.84159398078918	03. Atrial Cardiomyocyte
LA_1600_1_CGATTGAGTGTAAGTA-1	3.35258102416992	-0.119560919702053	01. Fibroblast I
LA_1600_1_CTGTGCTCATCCGGGT-1	-0.736359894275665	-2.19994497299194	03. Atrial Cardiomyocyte
LA_1600_1_GAACATCGTTGGAGGT-1	1.32239723205566	0.629403352737427	05. Cytoplasmic Cardiomyocyte I
LA_1600_1_GGCTCGACAGAGTGTG-1	4.56443548202515	0.57077944278717	02. Fibroblast II
LA_1600_1_GTTCTCGCATCGGTTA-1	4.57304954528809	0.181325599551201	01. Fibroblast I
LA_1600_1_AAACCTGGTCTGGAGA-1	4.33310031890869	-0.074605867266655	02. Fibroblast II
LA_1600_1_CAACCTCAGCGAGAAA-1	5.16727542877197	0.289766758680344	02. Fibroblast II
LA_1600_1_GCTGCGATCAGCGACC-1	4.45475053787231	0.452728807926178	02. Fibroblast II
LA_1600_1_TGCACCTGTGTGAAAT-1	-0.579711258411407	-2.650794506073	03. Atrial Cardiomyocyte
LA_1600_1_CTGAAGTTCATAGCAC-1	0.843555450439453	3.60499978065491	09. Endothelium I
LA_1600_1_ATTACTCTCGTTGACA-1	-0.0627186074852943	-2.5061137676239	03. Atrial Cardiomyocyte
LA_1600_1_CTAGTGATCCGCATAA-1	4.11778736114502	0.900885879993439	02. Fibroblast II
LA_1600_1_GCATGTAAGTAGGCCA-1	3.38981032371521	2.2640643119812	08. Macrophage
LA_1600_1_CTCAGAAGTTCCATGA-1	0.127463385462761	-2.93052434921265	03. Atrial Cardiomyocyte
LA_1600_1_AAGCCGCTCAGAGACG-1	4.10975694656372	3.19812631607056	08. Macrophage
LA_1600_1_ATAAGAGCACTAGTAC-1	3.9570848941803	1.54167866706848	02. Fibroblast II
LA_1600_1_AAATGCCCAATACGCT-1	0.449095785617828	5.9473876953125	07. Pericyte
LA_1600_1_GGACGTCTCCAAGTAC-1	-0.797016561031341	-2.85503363609314	03. Atrial Cardiomyocyte
LA_1600_1_AAAGATGCATCATCCC-1	4.3095703125	0.31236743927002	02. Fibroblast II
LA_1600_1_CAACCAAGTGCCTGTG-1	4.1296124458313	-0.165837153792381	02. Fibroblast II
LA_1600_1_AACACGTTCGCGTTTC-1	3.75253343582153	0.553098261356354	02. Fibroblast II
LA_1600_1_ACCAGTACAACCGCCA-1	4.38940525054932	0.0882840231060982	01. Fibroblast I
LA_1600_1_CAGAGAGGTTTCGCTC-1	-0.53001469373703	-1.97100710868835	03. Atrial Cardiomyocyte
LA_1600_1_CGTTCTGGTCGTGGCT-1	0.0737791433930397	-2.685711145401	03. Atrial Cardiomyocyte
LA_1600_1_ATTGGACGTGCCTGTG-1	0.975901484489441	0.29686963558197	05. Cytoplasmic Cardiomyocyte I
LA_1600_1_TAGCCGGCAGCTGTTA-1	3.93980169296265	0.573965549468994	02. Fibroblast II
LA_1600_1_GTCGTAATCCGTCAAA-1	0.0899922847747803	-2.9555926322937	03. Atrial Cardiomyocyte
LA_1600_1_GGTATTGTCTGGTATG-1	3.76565551757812	-1.56918585300446	01. Fibroblast I
LA_1600_1_TAAGAGATCAGAAATG-1	4.41248750686646	-1.0989842414856	01. Fibroblast I
LA_1600_1_AAGCCGCAGGAGTTTA-1	3.23338460922241	0.673635900020599	02. Fibroblast II
LA_1600_1_TATTACCGTCAGGACA-1	3.98850011825562	0.676100552082062	02. Fibroblast II
LA_1600_1_ATTATCCAGCTGTCTA-1	3.76139521598816	1.81168043613434	08. Macrophage
LA_1600_1_TTAACTCTCCGTTGCT-1	4.43473243713379	3.37101626396179	08. Macrophage
LA_1600_1_GACAGAGGTGACTACT-1	-0.018245741724968	-2.8848078250885	03. Atrial Cardiomyocyte
LA_1600_1_CTTAACTTCAGCCTAA-1	4.28477764129639	-1.15492296218872	01. Fibroblast I
LA_1600_1_ACATGGTGTTAGTGGG-1	0.188449040055275	-1.84941530227661	03. Atrial Cardiomyocyte
LA_1600_1_CTACATTAGATCGATA-1	6.0053596496582	-4.53832292556763	11. Adipocyte
LA_1600_1_GAGCAGAAGAGTTGGC-1	4.31921720504761	2.63539338111877	08. Macrophage
LA_1600_1_CGACCTTAGCGGATCA-1	3.34639382362366	-0.604056298732758	02. Fibroblast II
LA_1600_1_TCATTACAGCATCATC-1	-0.0638067126274109	-3.0011613368988	03. Atrial Cardiomyocyte
LA_1600_1_TGGCGCATCAAAGACA-1	4.11613464355469	1.92583382129669	08. Macrophage
LA_1600_1_TCTGGAAGTCGCGGTT-1	4.69198369979858	3.11369013786316	08. Macrophage
LA_1600_1_TACCTTATCCACTGGG-1	0.786746561527252	5.88079881668091	07. Pericyte
LA_1600_1_GGGATGAAGCTCCTTC-1	2.60756731033325	5.29651927947998	11. Adipocyte
LA_1600_1_TCTATTGGTGCAGACA-1	4.46328401565552	3.0091724395752	08. Macrophage
LA_1600_1_TTTCCTCTCGTCTGCT-1	4.49882078170776	0.343147933483124	02. Fibroblast II
LA_1600_1_GTAGGCCCAGGTCCAC-1	3.0058102607727	0.360428303480148	02. Fibroblast II
LA_1600_1_GACACGCGTGGTACAG-1	1.72521269321442	4.25934934616089	02. Fibroblast II
LA_1600_1_GCAATCACACGTGAGA-1	0.217486917972565	5.84231567382812	07. Pericyte
LA_1600_1_TAAGCGTAGTCGAGTG-1	4.13067579269409	-0.388560175895691	02. Fibroblast II
LA_1600_1_AGAGCGACAGCCAGAA-1	4.15713548660278	0.19480849802494	01. Fibroblast I
LA_1600_1_GGAAAGCTCGAATGCT-1	0.00243477150797844	-2.23533058166504	03. Atrial Cardiomyocyte
LA_1600_1_ATTACTCTCTGATTCT-1	0.562408864498138	6.55748653411865	07. Pericyte
LA_1600_1_TAAGCGTCAAGGTGTG-1	5.97183322906494	-4.70558881759644	11. Adipocyte
LA_1600_1_GATGAAACACGTCTCT-1	4.59069299697876	-0.700177133083344	01. Fibroblast I
LA_1600_1_TGGCTGGCACCTGGTG-1	1.7324093580246	1.33178639411926	05. Cytoplasmic Cardiomyocyte I
LA_1600_1_CACATTTTCAGCAACT-1	3.49047994613647	-0.884941279888153	02. Fibroblast II
LA_1600_1_CCTCAGTCAGGGTACA-1	-0.399950087070465	-2.99943327903748	03. Atrial Cardiomyocyte
LA_1600_1_GTATCTTGTAAGGGAA-1	3.51911330223083	2.37580823898315	08. Macrophage
LA_1600_1_GCTTGAATCCTATGTT-1	4.26433897018433	3.38112211227417	08. Macrophage
LA_1600_1_TATTACCGTAAGAGAG-1	4.08452367782593	1.11825549602509	01. Fibroblast I
LA_1600_1_AGGTCCGAGAGACTTA-1	3.82184934616089	-0.131238594651222	01. Fibroblast I
LA_1600_1_ACCTTTATCTTAACCT-1	0.0388523265719414	-1.76195394992828	03. Atrial Cardiomyocyte
LA_1600_1_CGCGGTATCGCAAGCC-1	4.33774757385254	1.38696670532227	03. Atrial Cardiomyocyte
LA_1600_1_TTTATGCAGGATGGTC-1	-1.10392224788666	-0.323992639780045	05. Cytoplasmic Cardiomyocyte I
LA_1600_1_ACGATACGTATCAGTC-1	4.25445652008057	-0.774059355258942	01. Fibroblast I
LA_1600_1_CATCAGACACCTCGTT-1	0.904788076877594	3.55614542961121	02. Fibroblast II
LA_1600_1_TACTCGCAGTGTTGAA-1	0.29796090722084	-2.71793508529663	03. Atrial Cardiomyocyte
LA_1600_1_CTACACCTCTACCAGA-1	4.62869882583618	-0.573114812374115	01. Fibroblast I
LA_1600_1_ACATGGTAGCAGGCTA-1	4.45376443862915	0.417071163654327	02. Fibroblast II
LA_1600_1_CTCTAATGTTCTGGTA-1	-0.0542075224220753	-3.07904410362244	03. Atrial Cardiomyocyte
LA_1600_1_TACCTATTCGGGAGTA-1	3.98368453979492	-0.195174798369408	01. Fibroblast I
LA_1600_1_CCACCTAGTGAGGGAG-1	-0.95597642660141	-0.196208864450455	05. Cytoplasmic Cardiomyocyte I
LA_1600_1_TACTTGTGTCGCGGTT-1	4.49011421203613	2.22642040252686	01. Fibroblast I
LA_1600_1_AACTCCCCAAATACAG-1	-0.452410578727722	-2.58718061447144	03. Atrial Cardiomyocyte
LA_1600_1_GCTTGAAAGGTGCTTT-1	-0.597602486610412	-3.12892889976501	03. Atrial Cardiomyocyte
LA_1600_1_TACACGATCGTAGGTT-1	3.38454174995422	-0.269706279039383	01. Fibroblast I
LA_1600_1_TGAGAGGGTCCGTCAG-1	3.65472722053528	0.12617826461792	02. Fibroblast II
LA_1600_1_GGATTACAGATGTGTA-1	0.453215152025223	-2.74073576927185	08. Macrophage
LA_1600_1_ACAGCTATCGAATGGG-1	-0.233142644166946	-3.01918530464172	03. Atrial Cardiomyocyte
LA_1600_1_CTCGAAATCCTCGCAT-1	4.71210432052612	3.31018924713135	08. Macrophage
LA_1600_1_CACCACTAGGGATGGG-1	0.0014332584105432	-2.17976808547974	03. Atrial Cardiomyocyte
LA_1600_1_TACTCGCCAACGATCT-1	3.90593791007996	3.4361777305603	08. Macrophage
LA_1600_1_GATTCAGCAGACAGGT-1	4.35889959335327	0.291864335536957	01. Fibroblast I
LA_1600_1_TCTCATATCGACAGCC-1	-0.132327765226364	-2.97341370582581	03. Atrial Cardiomyocyte
LA_1600_1_GTGCATATCGCCTGTT-1	1.83371806144714	5.67014122009277	07. Pericyte
LA_1600_1_GCACTCTTCACCACCT-1	-0.198090389370918	3.52338075637817	09. Endothelium I
LA_1600_1_GGACATTTCTGGAGCC-1	0.502010524272919	5.64105129241943	07. Pericyte
LA_1600_1_GATCGCGTCATTGCCC-1	0.582028150558472	-0.517535924911499	05. Cytoplasmic Cardiomyocyte I
LA_1600_1_CCTTCGAGTCCGAACC-1	2.0120050907135	0.195299610495567	02. Fibroblast II
LA_1600_1_GGAGCAACAAACGCGA-1	4.25011205673218	1.16021859645844	02. Fibroblast II
LA_1600_1_ATCTACTCAGATAATG-1	3.05882859230042	1.10691654682159	02. Fibroblast II
LA_1600_1_GTACTCCTCTTGCCGT-1	0.329930275678635	-2.62159276008606	03. Atrial Cardiomyocyte
LA_1600_1_GACGCGTCACAGACAG-1	-0.13808012008667	-2.37924289703369	03. Atrial Cardiomyocyte
LA_1600_1_TGAGGGACACAAGTAA-1	4.11702299118042	1.9306446313858	08. Macrophage
LA_1600_1_TTCTCCTAGAGTAAGG-1	1.52566885948181	5.59532642364502	07. Pericyte
LA_1600_1_CATATGGAGATGGCGT-1	4.28675889968872	1.08637404441833	02. Fibroblast II
LA_1600_1_GGACAGAAGGGTTCCC-1	-0.0320761613547802	-2.51767587661743	02. Fibroblast II
LA_1600_1_GCATGTAGTCTGGAGA-1	4.27508783340454	1.12785470485687	02. Fibroblast II
LA_1600_1_GCAGTTATCTGTTGAG-1	4.2479395866394	0.260604858398437	02. Fibroblast II
LA_1600_1_CTGAAACGTGGCTCCA-1	4.6529860496521	-0.626177847385406	01. Fibroblast I
LA_1600_1_GGGCATCTCCACGTGG-1	4.32277679443359	3.26957845687866	08. Macrophage
LA_1600_1_ACGATGTGTCTAGGTT-1	0.482187837362289	3.27116727828979	09. Endothelium I
LA_1600_1_GCTTCCAGTGTGGTTT-1	3.02902793884277	-1.31177759170532	01. Fibroblast I
LA_1600_1_GGTATTGGTGACGGTA-1	4.29065656661987	3.33766293525696	08. Macrophage
LA_1600_1_AGCCTAACATCTCGCT-1	4.28190135955811	3.47486281394958	08. Macrophage
LA_1600_1_AGCCTAACAGATGGGT-1	1.20572137832642	4.51770830154419	09. Endothelium I
LA_1600_1_CTCGAGGGTGTGACGA-1	4.5966420173645	0.905751705169678	02. Fibroblast II
LA_1600_1_ACGCCAGCATACTCTT-1	3.11571836471558	-0.269610047340393	02. Fibroblast II
LA_1600_1_CGTTCTGTCATTCACT-1	4.59769153594971	0.809482276439667	14. Fibroblast III
LA_1600_1_GCAGCCACAAACTGCT-1	3.78599190711975	0.739387929439545	02. Fibroblast II
LA_1600_1_TCTCATATCCCAACGG-1	3.56916785240173	-0.204491049051285	01. Fibroblast I
LA_1600_1_GTCTCGTGTAGAAAGG-1	4.17538976669312	2.15994071960449	08. Macrophage
LA_1600_1_TGTCCCAGTGCTTCTC-1	4.91232299804687	0.734600603580475	14. Fibroblast III
LA_1600_1_TAAGTGCAGCACCGTC-1	3.22882771492004	0.0762689411640167	02. Fibroblast II
LA_1600_1_CACAAACTCTAACTCT-1	4.56563425064087	2.47372555732727	08. Macrophage
LA_1600_1_CTGCCTATCAATAAGG-1	0.274193584918976	-2.56485605239868	03. Atrial Cardiomyocyte
LA_1600_1_CCACCTATCGCCTGAG-1	0.921707391738892	-1.92365169525146	03. Atrial Cardiomyocyte
LA_1600_1_ATTACTCTCTAACTGG-1	0.114202462136745	-2.77470684051514	03. Atrial Cardiomyocyte
LA_1600_1_GATCGCGTCAGCTCGG-1	3.95898652076721	-0.146184414625168	01. Fibroblast I
LA_1600_1_GTATTCTGTTATTCTC-1	4.33707666397095	0.027647290378809	01. Fibroblast I
LA_1600_1_GTCGTAATCGTATCAG-1	3.64437079429626	-0.0154320225119591	01. Fibroblast I
LA_1600_1_CGATTGACAACAACCT-1	0.129304185509682	3.4121630191803	09. Endothelium I
LA_1600_1_AGTGGGATCCGCGTTT-1	4.5618143081665	-0.104695379734039	02. Fibroblast II
LA_1600_1_CGCTATCAGGCCGAAT-1	-0.0142976390197873	-2.93063879013062	03. Atrial Cardiomyocyte
LA_1600_1_GGTGCGTAGGCTAGCA-1	0.622046768665314	1.4497936964035	03. Atrial Cardiomyocyte
LA_1600_1_CGAGAAGCACGGCTAC-1	4.24926519393921	1.45811319351196	02. Fibroblast II
LA_1600_1_CGCGGTACACAAGCCC-1	4.31861162185669	0.403625041246414	02. Fibroblast II
LA_1600_1_AACACGTCAGATTGCT-1	4.50472259521484	-0.380229830741882	01. Fibroblast I
LA_1600_1_CTGGTCTTCAGCTTAG-1	4.20245599746704	3.56787133216858	08. Macrophage
LA_1600_1_GGGCACTTCTGATTCT-1	1.2077329158783	0.286530435085297	05. Cytoplasmic Cardiomyocyte I
LA_1600_1_GCATGCGTCTTGTTTG-1	0.607468008995056	5.66477537155151	07. Pericyte
LA_1600_1_AACTCAGAGGACAGCT-1	0.134094193577766	-2.89703297615051	03. Atrial Cardiomyocyte
LA_1600_1_GAAGCAGGTCTCATCC-1	4.50240135192871	3.10001945495605	08. Macrophage
LA_1600_1_CCCTCCTCATTCCTCG-1	1.55860984325409	5.67824411392212	13. Vascular Smooth Muscle
LA_1600_1_TTATGCTAGTGTACTC-1	3.60486626625061	0.196989268064499	02. Fibroblast II
LA_1600_1_TTCTCAATCAAAGACA-1	4.03931617736816	-0.241585493087768	02. Fibroblast II
LA_1600_1_TTGTAGGTCGCCAGCA-1	4.19037342071533	0.35196852684021	02. Fibroblast II
LA_1600_1_CATGCCTCAGCCTTGG-1	4.64365386962891	2.98716926574707	08. Macrophage
LA_1600_1_TGGGAAGGTGACTACT-1	3.38185286521912	-0.00441296864300966	02. Fibroblast II
LA_1600_1_TCAACGACAGCGTAAG-1	0.458116710186005	3.41937470436096	09. Endothelium I
LA_1600_1_ACACTGAAGTTTCCTT-1	-0.171824783086777	-2.25274014472961	03. Atrial Cardiomyocyte
LA_1600_1_AAGGTTCGTTTGTTTC-1	4.45852851867676	3.29985809326172	08. Macrophage
LA_1600_1_ACTGCTCTCCTGCTTG-1	3.48717379570007	-0.689135015010834	01. Fibroblast I
LA_1600_1_CATTATCCATACTACG-1	3.66101956367493	0.710125029087067	01. Fibroblast I
LA_1600_1_TGGCGCAGTAATTGGA-1	4.39788293838501	0.85051965713501	02. Fibroblast II
LA_1600_1_GTTCTCGCAACGATCT-1	-0.459020882844925	-2.92200374603271	03. Atrial Cardiomyocyte
LA_1600_1_AACTGGTCAGCCTTGG-1	4.52180910110474	2.92430520057678	08. Macrophage
LA_1600_1_ACTTACTCACCAGGTC-1	0.649548470973969	5.58388566970825	09. Endothelium I
LA_1600_1_CTCTGGTAGCCAGAAC-1	-0.569566369056702	-1.70737111568451	03. Atrial Cardiomyocyte
LA_1600_1_GTTTCTACATCCGCGA-1	1.1524670124054	1.22493374347687	03. Atrial Cardiomyocyte
LA_1600_1_TGTGTTTCAGACAAGC-1	4.16685962677002	0.0432096123695373	14. Fibroblast III
LA_1600_1_GTCTTCGGTTTGTTTC-1	4.80610799789429	-0.18693146109581	01. Fibroblast I
LA_1600_1_TATCAGGAGCTTTGGT-1	4.33654499053955	0.958485960960388	02. Fibroblast II
LA_1600_1_AACTTTCCAATGACCT-1	3.7313289642334	0.0408952049911022	02. Fibroblast II
LA_1600_1_CAGCTGGGTCTGCAAT-1	3.39413261413574	0.0952345058321953	02. Fibroblast II
LA_1600_1_TTTCCTCTCAGTACGT-1	5.86513376235962	-4.71114730834961	11. Adipocyte
LA_1600_1_ATAGACCGTAAATGAC-1	3.72697973251343	-0.506363809108734	02. Fibroblast II
LA_1600_1_GAACATCTCATCTGTT-1	3.94549083709717	0.637266218662262	02. Fibroblast II
LA_1600_1_CGTCCATTCTGCTGTC-1	3.55726027488709	0.382151812314987	02. Fibroblast II
LA_1600_1_GACTAACCAGGAATGC-1	5.94125366210937	-4.4860897064209	11. Adipocyte
LA_1600_1_TTCTACACATCCCACT-1	1.18826532363892	0.983570814132691	16. Neuronal
LA_1600_1_GTTTCTATCAGTACGT-1	3.89970850944519	0.344411313533783	02. Fibroblast II
LA_1600_1_GCTTGAACAGAGCCAA-1	3.99612998962402	0.629938960075378	02. Fibroblast II
LA_1600_1_CACAGGCCAGTCGATT-1	4.60917520523071	3.26012229919434	08. Macrophage
LA_1600_1_TCATTACTCTCGTTTA-1	3.39592480659485	-0.422548800706863	02. Fibroblast II
LA_1600_1_ACCGTAAAGCCAGGAT-1	3.78572392463684	-0.123499549925327	02. Fibroblast II
LA_1600_1_CTAAGACAGCGTGAGT-1	0.762450635433197	-0.0676804035902023	05. Cytoplasmic Cardiomyocyte I
LA_1600_1_CTGATCCGTGCAGTAG-1	4.3317813873291	3.41105341911316	08. Macrophage
LA_1600_1_CATCCACGTAGCTTGT-1	4.72771978378296	3.33549427986145	08. Macrophage
LA_1600_1_TAGGCATCATTGGTAC-1	4.31622743606567	3.21505999565125	08. Macrophage
LA_1600_1_CGCTTCAAGTAGATGT-1	3.97028374671936	-0.334831476211548	02. Fibroblast II
LA_1600_1_AATCCAGCACCAGGTC-1	0.851897060871124	3.23373818397522	09. Endothelium I
LA_1600_1_GGCCGATAGTGTGAAT-1	4.15853834152222	3.21605396270752	08. Macrophage
LA_1600_1_TAGTGGTTCATCGGAT-1	4.67031240463257	-0.00175156199838966	01. Fibroblast I
LA_1600_1_ATCCACCGTTCACCTC-1	-0.343425065279007	-2.45865893363953	03. Atrial Cardiomyocyte
LA_1600_1_CTCAGAACAAGCGTAG-1	4.28174495697021	-0.16458261013031	02. Fibroblast II
LA_1600_1_AGATCTGGTGTTTGGT-1	5.08177328109741	-0.601037561893463	02. Fibroblast II
LA_1600_1_GTGTGCGAGGAGTTTA-1	1.57744896411896	0.836936950683594	01. Fibroblast I
LA_1600_1_GGACGTCGTAGGGACT-1	4.44048833847046	1.17184102535248	02. Fibroblast II
LA_1600_1_CACACAAAGCCACGTC-1	-0.217865034937859	-3.09798002243042	03. Atrial Cardiomyocyte
LA_1600_1_GGGAGATCATCCGCGA-1	2.33363938331604	1.85218119621277	08. Macrophage
LA_1600_1_TGAGCATGTAGCTGCC-1	2.63973331451416	0.795614182949066	13. Vascular Smooth Muscle
LA_1600_1_GCTGCAGGTGAGGGTT-1	4.53714847564697	0.366647928953171	02. Fibroblast II
LA_1600_1_CTCGAGGTCGAGGTAG-1	0.39388382434845	5.86364650726318	07. Pericyte
LA_1600_1_GTCGTAACAGCTCGCA-1	2.5136182308197	5.50959014892578	13. Vascular Smooth Muscle
LA_1600_1_GAACATCTCATCACCC-1	0.203050851821899	3.48493528366089	09. Endothelium I
LA_1600_1_CGGACTGCACAAGTAA-1	4.21697187423706	-1.01595115661621	01. Fibroblast I
LA_1600_1_AAATGCCTCAATACCG-1	4.27087879180908	0.861669957637787	02. Fibroblast II
LA_1600_1_CGGTTAAGTTCCGTCT-1	3.4371190071106	0.262278109788895	02. Fibroblast II
LA_1600_1_CGCGGTACATTCTTAC-1	3.44226002693176	1.46250665187836	02. Fibroblast II
LA_1600_1_GGGATGAAGCTATGCT-1	1.08081579208374	6.09438800811768	14. Fibroblast III
LA_1600_1_ACGCAGCTCCGCAAGC-1	2.39627575874329	5.65113353729248	13. Vascular Smooth Muscle
LA_1600_1_CGAGCCAAGCAACGGT-1	0.490134239196777	0.877883851528168	09. Endothelium I
LA_1600_1_GCAGCCAGTGGACGAT-1	3.38428258895874	-0.856553494930267	01. Fibroblast I
LA_1600_1_CCGGGATAGAATAGGG-1	4.22998714447021	2.18947720527649	08. Macrophage
LA_1600_1_TAGTGGTCACCACGTG-1	3.17879509925842	-0.418160647153854	01. Fibroblast I
LA_1600_1_CAGATCAGTACGACCC-1	2.42798495292664	5.52481603622437	13. Vascular Smooth Muscle
LA_1600_1_CATCCACTCATAACCG-1	4.63208532333374	-0.0119577134028077	02. Fibroblast II
LA_1600_1_CTCGGGAGTCAACATC-1	0.260857403278351	-2.60471057891846	03. Atrial Cardiomyocyte
LA_1600_1_TCGCGAGAGAGGACGG-1	4.26924800872803	-0.116494335234165	01. Fibroblast I
LA_1600_1_TACTCATCACCAGGCT-1	1.87148118019104	0.917950391769409	05. Cytoplasmic Cardiomyocyte I
LA_1600_1_TTTGGTTTCACCTCGT-1	3.76936388015747	0.574803531169891	02. Fibroblast II
LA_1600_1_TCTATTGAGACGCAAC-1	3.79693555831909	1.38557887077332	02. Fibroblast II
LA_1600_1_GCGCAGTAGTGAAGTT-1	0.3067347407341	-2.75149035453796	03. Atrial Cardiomyocyte
LA_1600_1_CTCGGAGGTCCCTACT-1	3.6194372177124	-0.83453893661499	01. Fibroblast I
LA_1600_1_CATCCACAGAAGGGTA-1	4.26468849182129	0.27649912238121	02. Fibroblast II
LA_1600_1_CTAGAGTGTTGTGGAG-1	2.96631002426147	-0.330750852823257	02. Fibroblast II
LA_1600_1_ATGGGAGAGCTAGTTC-1	4.79258441925049	0.0207385774701834	01. Fibroblast I
LA_1600_1_CTGATAGCATGTCCTC-1	4.20607948303223	-0.425477087497711	01. Fibroblast I
LA_1600_1_TAAGCGTTCACTCCTG-1	3.28887963294983	-0.774541079998016	02. Fibroblast II
LA_1600_1_GGCTGGTCAATCCGAT-1	-0.712453663349152	-1.93170845508575	03. Atrial Cardiomyocyte
LA_1600_1_AGATTGCTCACAGGCC-1	4.36576747894287	0.130058616399765	01. Fibroblast I
LA_1600_1_GTTAAGCAGTGGACGT-1	2.89607667922974	0.887263357639313	05. Cytoplasmic Cardiomyocyte I
LA_1600_1_ATCCGAAGTAGGGTAC-1	2.58957672119141	2.26975798606873	08. Macrophage
LA_1600_1_CCTTTCTTCCCTTGTG-1	4.36672258377075	-0.121836170554161	08. Macrophage
LA_1600_1_CGTAGCGGTGCTGTAT-1	0.387109786272049	6.04440689086914	07. Pericyte
LA_1600_1_GCATACATCGCAAGCC-1	0.056922685354948	3.63208436965942	09. Endothelium I
LA_1600_1_GTATTCTTCTTCGAGA-1	-0.0143942525610328	-2.28603529930115	03. Atrial Cardiomyocyte
LA_1600_1_TGGTTCCCAGGGAGAG-1	4.31344556808472	0.983881294727325	01. Fibroblast I
LA_1600_1_TAAGAGACATATACGC-1	-0.135815247893333	-2.11806654930115	03. Atrial Cardiomyocyte
LA_1600_1_AAGCCGCTCATCTGCC-1	0.158988043665886	-2.89218401908874	03. Atrial Cardiomyocyte
LA_1600_1_GCTGCTTTCGCATGGC-1	1.21819353103638	1.0599285364151	08. Macrophage
LA_1600_1_CCACCTAGTTCCAACA-1	4.52504396438599	1.25567519664764	08. Macrophage
LA_1600_1_TCAGCAAGTAGATTAG-1	0.711383521556854	-2.16350054740906	03. Atrial Cardiomyocyte
LA_1600_1_CACCAGGAGTACCGGA-1	4.26978778839111	-0.394604384899139	02. Fibroblast II
LA_1600_1_CATGACACATATGAGA-1	3.82445502281189	1.46702229976654	02. Fibroblast II
LA_1600_1_GACTGCGTCCTTAATC-1	3.56107974052429	0.171865522861481	02. Fibroblast II
LA_1600_1_AGCCTAACAGATCTGT-1	4.55592727661133	3.2306125164032	08. Macrophage
LA_1600_1_AGCAGCCAGTGACATA-1	3.99162530899048	-0.665212512016296	01. Fibroblast I
LA_1600_1_GCGCCAAAGTACGTTC-1	4.5097599029541	-0.6224125623703	02. Fibroblast II
LA_1600_1_TTTATGCTCTTTACAC-1	2.33326172828674	0.0293951462954283	02. Fibroblast II
LA_1600_1_CTCACACTCGTACCGG-1	4.8497519493103	-0.347170948982239	01. Fibroblast I
LA_1600_1_GCGACCAAGCCCAACC-1	5.68561220169067	-4.76552534103394	11. Adipocyte
LA_1600_1_GTCACGGTCGACCAGC-1	0.872194170951843	5.81965160369873	07. Pericyte
LA_1600_1_TCGGGACAGCTAGTGG-1	4.04945802688599	0.34918874502182	03. Atrial Cardiomyocyte
LA_1600_1_AAACCTGGTTACGACT-1	4.7007327079773	3.0445966720581	08. Macrophage
LA_1600_1_TTCTCCTGTCTCATCC-1	3.11476159095764	0.481331378221512	01. Fibroblast I
LA_1600_1_CGGGTCACACAGACTT-1	3.8739275932312	1.86125695705414	01. Fibroblast I
LA_1600_1_AGTGTCATCAAGATCC-1	-1.17386114597321	-0.18394923210144	05. Cytoplasmic Cardiomyocyte I
LA_1600_1_CGATGTAAGCCCAGCT-1	3.08374404907227	-0.0712257325649262	02. Fibroblast II
LA_1600_1_CATATTCGTCATGCCG-1	-0.476126223802566	-2.88828253746033	03. Atrial Cardiomyocyte
LA_1600_1_GTATCTTGTCATGCAT-1	-0.26068314909935	3.46427202224731	09. Endothelium I
LA_1600_1_ATCTACTGTGTGTGCC-1	3.9344687461853	-0.0499360524117947	02. Fibroblast II
LA_1600_1_GCGCAACTCAGTTAGC-1	4.36449432373047	-0.851541519165039	02. Fibroblast II
LA_1600_1_TAGTGGTGTTCCAACA-1	4.67575168609619	1.08194386959076	02. Fibroblast II
LA_1600_1_TACCTATTCGTGGACC-1	2.45542550086975	5.50593996047974	13. Vascular Smooth Muscle
LA_1600_1_GACGTGCGTTACGGAG-1	-0.16700567305088	-3.3300952911377	03. Atrial Cardiomyocyte
LA_1600_1_AACACGTTCAGGATCT-1	2.85124588012695	0.194742813706398	02. Fibroblast II
LA_1600_1_GACGTGCCAGTCACTA-1	3.41720104217529	1.13505840301514	02. Fibroblast II
LA_1600_1_ATCATCTCATCCCATC-1	3.50339889526367	2.69449973106384	09. Endothelium I
LA_1600_1_ACCGTAAAGACAGACC-1	4.35777187347412	0.465336501598358	01. Fibroblast I
LA_1600_1_GATGAGGGTCTCTTAT-1	0.471413284540176	-2.92282676696777	03. Atrial Cardiomyocyte
LA_1600_1_CCGTGGACATGTAAGA-1	3.86739754676819	-0.392585456371307	02. Fibroblast II
LA_1600_1_TTGTAGGGTAGTAGTA-1	1.99893474578857	1.4633948802948	02. Fibroblast II
LA_1600_1_TTCGGTCGTGAGGCTA-1	4.32234907150268	2.95835328102112	08. Macrophage
LA_1600_1_CGTTAGATCAGTTCGA-1	4.27784204483032	1.68066513538361	02. Fibroblast II
LA_1600_1_GTTCTCGCACGTCAGC-1	3.95763278007507	3.41279125213623	08. Macrophage
LA_1600_1_CGCTATCTCTTGCATT-1	2.58571290969849	5.49191951751709	13. Vascular Smooth Muscle
LA_1600_1_CGGACACGTCATTAGC-1	3.76587653160095	-0.772968411445618	01. Fibroblast I
LA_1600_1_TGCACCTCACCACCAG-1	4.05331468582153	0.884584426879883	02. Fibroblast II
LA_1600_1_ATCATCTTCACCAGGC-1	5.77462339401245	-4.67728614807129	11. Adipocyte
LA_1600_1_TGGCGCAAGTACCGGA-1	4.31632518768311	1.12601506710052	02. Fibroblast II
LA_1600_1_GGATGTTAGGCTAGAC-1	4.67810344696045	3.20631456375122	08. Macrophage
LA_1600_1_TGTTCCGGTCCTGCTT-1	4.55214548110962	3.18712520599365	08. Macrophage
LA_1600_1_CACCAGGCATGCGCAC-1	-0.0770284086465835	-3.00730800628662	03. Atrial Cardiomyocyte
LA_1600_1_GACAGAGTCCTCCTAG-1	4.41513109207153	3.64566373825073	08. Macrophage
LA_1600_1_CATCGGGCATATGGTC-1	-0.353162288665771	-2.51957368850708	03. Atrial Cardiomyocyte
LA_1600_1_GTAACTGCATTAGCCA-1	3.85415959358215	2.79417777061462	08. Macrophage
LA_1600_1_AGAGCTTGTAGGACAC-1	4.76528358459473	-0.578508853912354	01. Fibroblast I
LA_1600_1_GTCCTCAGTCATGCCG-1	4.32116508483887	3.36493039131165	08. Macrophage
LA_1600_1_ACTTGTTCAGTCGTGC-1	0.814682364463806	1.83527421951294	02. Fibroblast II
LA_1600_1_TCGGGACAGAAGGCCT-1	4.36536455154419	1.32497799396515	08. Macrophage
LA_1600_1_GTCAAGTGTCCGTTAA-1	-0.0797158405184746	-3.02607607841492	03. Atrial Cardiomyocyte
LA_1600_1_GTGCAGCTCTGGTGTA-1	3.96369981765747	-0.497334420681	01. Fibroblast I
LA_1600_1_TCTGAGATCTTCGAGA-1	4.97018718719482	1.42264318466187	14. Fibroblast III
LA_1600_1_GTCACAAGTTCCCGAG-1	3.50153136253357	1.23572146892548	02. Fibroblast II
LA_1600_1_CGAGCCAAGCGAGAAA-1	2.43176674842834	5.50936222076416	13. Vascular Smooth Muscle
LA_1600_1_CGTCTACAGCCTATGT-1	4.74010419845581	0.869827687740326	01. Fibroblast I
LA_1600_1_TCAACGACATGGTTGT-1	1.47672581672668	1.59007477760315	02. Fibroblast II
LA_1600_1_CAAGTTGCAGCCTGTG-1	4.05448055267334	0.109928756952286	02. Fibroblast II
LA_1600_1_CCGTTCACAGGTCGTC-1	4.30703783035278	3.38526058197021	08. Macrophage
LA_1600_1_ATCTGCCCATCTACGA-1	4.69635820388794	0.380038499832153	02. Fibroblast II
LA_1600_1_GGATTACCATTGTGCA-1	0.149953603744507	-2.50482034683228	03. Atrial Cardiomyocyte
LA_1600_1_ACCGTAACAAACCCAT-1	2.49358153343201	0.533505976200104	02. Fibroblast II
LA_1600_1_ACGCCAGTCGTTTGCC-1	4.41627597808838	3.24998116493225	08. Macrophage
LA_1600_1_TCTTTCCCACCCATTC-1	4.44457244873047	2.89516544342041	08. Macrophage
LA_1600_1_ATCCACCGTTGAACTC-1	-0.534196496009827	-2.94992995262146	03. Atrial Cardiomyocyte
LA_1600_1_AACTCAGGTCTAGCGC-1	4.65756988525391	3.16485357284546	08. Macrophage
LA_1600_1_GTCTCGTGTATTCTCT-1	-0.493424117565155	-2.91219091415405	03. Atrial Cardiomyocyte
LA_1600_1_TTAGTTCGTTTGGGCC-1	3.82679271697998	0.273485034704208	08. Macrophage
LA_1600_1_GGCGTGTAGTCACGCC-1	-0.134394854307175	-2.73543071746826	03. Atrial Cardiomyocyte
LA_1600_1_TCAGATGGTCCTAGCG-1	0.658671736717224	6.20887279510498	07. Pericyte
LA_1600_1_CACACCTAGCCCTAAT-1	-0.515646457672119	-2.51746106147766	03. Atrial Cardiomyocyte
LA_1600_1_ACACCGGCAGACGCAA-1	4.68373346328735	3.51560497283936	08. Macrophage
LA_1600_1_ATAGACCGTGCGGTAA-1	0.42912232875824	-1.78662312030792	03. Atrial Cardiomyocyte
LA_1600_1_TACACGAAGATGTAAC-1	4.30148267745972	0.946491777896881	02. Fibroblast II
LA_1600_1_CGCTGGATCAGAGCTT-1	4.66433525085449	3.17617726325989	08. Macrophage
LA_1600_1_CTCTACGAGACATAAC-1	0.88358199596405	0.16417196393013	03. Atrial Cardiomyocyte
LA_1600_1_TAGCCGGAGGCATGTG-1	-1.25343430042267	-0.922125220298767	03. Atrial Cardiomyocyte
LA_1600_1_CACATAGCAAACTGCT-1	3.54691481590271	2.57886338233948	09. Endothelium I
LA_1600_1_GTAACGTCATGCCTAA-1	3.47801518440247	-0.165886625647545	02. Fibroblast II
LA_1600_1_CTGCCTACACCGTTGG-1	4.37385177612305	-0.244521170854569	01. Fibroblast I
LA_1600_1_AGACGTTTCGGTTCGG-1	-0.624366044998169	-0.613227248191833	05. Cytoplasmic Cardiomyocyte I
LA_1600_1_GTCATTTGTGTTCGAT-1	4.25486707687378	-0.231815934181213	01. Fibroblast I
LA_1600_1_CAGCCGATCAGCTTAG-1	3.45105051994324	-0.13078099489212	01. Fibroblast I
LA_1600_1_GCTGCGACATTTCACT-1	4.36131906509399	3.52578711509705	08. Macrophage
LA_1600_1_TGCTGCTCACGAAGCA-1	0.783359885215759	5.6776704788208	07. Pericyte
LA_1600_1_GTCGTAACATATGAGA-1	4.53202390670776	-1.00684261322021	01. Fibroblast I
LA_1600_1_AACTGGTAGAGCTGGT-1	5.73657274246216	-4.57695627212525	11. Adipocyte
LA_1600_1_GACCAATGTTGTACAC-1	1.84448409080505	0.68125331401825	09. Endothelium I
LA_1600_1_GATGCTACAATGAAAC-1	3.27793121337891	0.134159117937088	02. Fibroblast II
LA_1600_1_CTCTAATGTTCGCTAA-1	4.27574443817139	0.495874285697937	02. Fibroblast II
LA_1600_1_AAGTCTGAGGAGTTTA-1	0.369412839412689	2.85604453086853	09. Endothelium I
LA_1600_1_GAGCAGATCTGATTCT-1	0.201792776584625	-2.9734251499176	03. Atrial Cardiomyocyte
LA_1600_1_ACTGAACCATAAAGGT-1	4.80849456787109	1.55336618423462	14. Fibroblast III
LA_1600_1_CGTTCTGCAGTATCTG-1	3.8276150226593	-0.139247179031372	02. Fibroblast II
LA_1600_1_TATCAGGCACCCATTC-1	4.66242742538452	-0.0824384391307831	02. Fibroblast II
LA_1600_1_CCAATCCCAGTGGGAT-1	0.378172516822815	-2.73798608779907	03. Atrial Cardiomyocyte
LA_1600_1_ACGATGTGTCACTGGC-1	3.72674584388733	-0.515061438083649	14. Fibroblast III
LA_1600_1_GGGAGATCACAGATTC-1	5.83654022216797	-4.55887126922607	11. Adipocyte
LA_1600_1_ATGGGAGTCGCATGGC-1	2.9970531463623	-0.136460825800896	01. Fibroblast I
LA_1600_1_AGTAGTCCAACACCCG-1	3.68536138534546	-1.04129266738892	01. Fibroblast I
LA_1600_1_GAAACTCGTACTCGCG-1	4.45434188842773	0.502110660076141	02. Fibroblast II
LA_1600_1_GTAACTGCATGCATGT-1	4.25501728057861	0.000209070451091975	01. Fibroblast I
LA_1600_1_ATAACGCCATGAACCT-1	3.51608610153198	0.570214450359344	02. Fibroblast II
LA_1600_1_TTCCCAGTCTGATACG-1	2.75076532363892	0.182373717427254	01. Fibroblast I
LA_1600_1_TTTGTCATCTCAAACG-1	0.405416309833527	2.81112694740295	09. Endothelium I
LA_1600_1_TGGCTGGGTTGTGGAG-1	-1.02159631252289	-0.448895215988159	05. Cytoplasmic Cardiomyocyte I
LA_1600_1_TACCTTATCACCCTCA-1	4.31736373901367	-1.15205025672913	01. Fibroblast I
LA_1600_1_CAGATCAAGAGGTACC-1	4.17253065109253	-0.201465100049973	02. Fibroblast II
LA_1600_1_GCTCCTATCATGTGGT-1	4.4006290435791	-0.451669007539749	02. Fibroblast II
LA_1600_1_TGGTTCCCAAAGCGGT-1	0.487636804580688	-2.09414267539978	03. Atrial Cardiomyocyte
LA_1600_1_ACGGGCTCAGCGTCCA-1	-0.901585638523102	-1.1613575220108	03. Atrial Cardiomyocyte
LA_1600_1_ACGGGCTCAGACAAAT-1	4.39203834533691	-0.290461242198944	01. Fibroblast I
LA_1600_1_TGCGTGGGTCACACGC-1	0.65473997592926	0.0755511969327926	05. Cytoplasmic Cardiomyocyte I
LA_1600_1_ATCATCTGTCTCTTTA-1	4.01697683334351	-0.0146419052034616	02. Fibroblast II
LA_1600_1_GCATGTACAACACCTA-1	0.631184577941895	6.0315580368042	07. Pericyte
LA_1600_1_TCATTACCACAGTCGC-1	0.206986263394356	-2.57134318351746	03. Atrial Cardiomyocyte
LA_1600_1_ACGGAGAAGACTAGGC-1	4.68972206115723	-0.107313111424446	08. Macrophage
LA_1600_1_GGGTCTGTCGCAAGCC-1	-0.874704122543335	-0.597232341766358	05. Cytoplasmic Cardiomyocyte I
LA_1600_1_GTGCATAGTTAAGACA-1	4.00820350646973	0.234740018844604	02. Fibroblast II
LA_1600_1_CTCGTACTCCTCATTA-1	2.16077542304993	5.41480541229248	13. Vascular Smooth Muscle
LA_1600_1_CGTCTACAGGGATGGG-1	0.323326259851456	-2.69117879867554	03. Atrial Cardiomyocyte
LA_1600_1_TACTTGTTCTCTTATG-1	2.12984704971313	-0.323743373155594	08. Macrophage
LA_1600_1_GACTGCGAGACGCACA-1	-0.166279941797256	-0.416128098964691	05. Cytoplasmic Cardiomyocyte I
LA_1600_1_CCTATTAAGCGTAATA-1	3.97728848457336	1.27257335186005	08. Macrophage
LA_1600_1_CTACGTCTCAGCGACC-1	0.48620730638504	5.07181644439697	02. Fibroblast II
LA_1600_1_GGACAAGAGAGCCCAA-1	4.70501327514648	1.03085207939148	01. Fibroblast I
LA_1600_1_TATCAGGGTAAATGTG-1	4.12314319610596	0.353928595781326	01. Fibroblast I
LA_1600_1_AACTCCCCATCACGTA-1	1.08742916584015	0.0224500093609095	05. Cytoplasmic Cardiomyocyte I
LA_1600_1_TTCTACATCTGCAGTA-1	3.98539543151855	0.508637011051178	02. Fibroblast II
LA_1600_1_TACCTTATCTAGAGTC-1	3.88598418235779	-0.683870792388916	01. Fibroblast I
LA_1600_1_CCCTCCTTCCTCTAGC-1	0.736891388893127	0.397517412900925	05. Cytoplasmic Cardiomyocyte I
LA_1600_1_ACTTTCACATCACAAC-1	1.29009401798248	5.39570569992065	07. Pericyte
LA_1600_1_CGCTATCGTGGCAAAC-1	-0.0902403816580773	-2.01481795310974	03. Atrial Cardiomyocyte
LA_1600_1_CAGCATAGTTAAGAAC-1	3.00241661071777	-0.646018147468567	01. Fibroblast I
LA_1600_1_CCCAATCCACATTAGC-1	4.06191205978394	-0.111655108630657	01. Fibroblast I
LA_1600_1_CTTAACTTCTTGTTTG-1	0.57171243429184	6.04184532165527	07. Pericyte
LA_1600_1_AAGGAGCGTAGCGTCC-1	5.10020637512207	0.382705390453339	01. Fibroblast I
LA_1600_1_CTCATTATCAGTGTTG-1	4.41465902328491	2.94178819656372	08. Macrophage
LA_1600_1_CTGCCTAAGAGCTGCA-1	3.65319442749023	-0.814518511295318	02. Fibroblast II
LA_1600_1_TCAACGAAGGATGGAA-1	-0.321328580379486	3.87230730056763	09. Endothelium I
LA_1600_1_TCAGCTCCACAGGAGT-1	3.42834091186523	3.00711560249329	17. Lymphocyte
LA_1600_1_ATCCACCGTTGCGCAC-1	4.36340713500977	3.22904014587402	08. Macrophage
LA_1600_1_CTGAAGTCATCCGTGG-1	2.64377903938293	-0.855506598949432	01. Fibroblast I
LA_1600_1_GTTCATTGTAAATGAC-1	2.18581962585449	5.51144170761108	13. Vascular Smooth Muscle
LA_1600_1_ACATACGGTGCCTTGG-1	1.71340262889862	1.0638929605484	02. Fibroblast II
LA_1600_1_ACGATACGTTCCTCCA-1	4.29406356811523	-0.0833360403776169	02. Fibroblast II
LA_1600_1_CGTTAGACAATGGAGC-1	0.74360865354538	-0.195690259337425	05. Cytoplasmic Cardiomyocyte I
LA_1600_1_GGAGCAATCCGATATG-1	0.697659432888031	3.54748845100403	09. Endothelium I
LA_1600_1_CCTAGCTGTAAATACG-1	3.39295506477356	-0.749675512313843	02. Fibroblast II
LA_1600_1_TACTTACTCTGCCCTA-1	4.35608053207397	3.51206684112549	08. Macrophage
LA_1600_1_ACGTCAATCGGCTTGG-1	4.59859466552734	3.50703144073486	08. Macrophage
LA_1600_1_GCATGATAGTTAGGTA-1	2.19502878189087	5.43142414093018	13. Vascular Smooth Muscle
LA_1600_1_CCACCTAAGATATGCA-1	2.26433897018433	5.75498676300049	13. Vascular Smooth Muscle
LA_1600_1_CTTCTCTGTACCATCA-1	2.50574541091919	5.61230230331421	13. Vascular Smooth Muscle
LA_1600_1_CATCAAGGTCGTTGTA-1	4.6013765335083	-0.088633306324482	14. Fibroblast III
LA_1600_1_ACATCAGAGCCACTAT-1	3.47354078292847	-0.367501467466354	01. Fibroblast I
LA_1600_1_CATATGGGTGTGAAAT-1	4.62624359130859	0.21025924384594	02. Fibroblast II
LA_1600_1_CAAGGCCGTTCCACGG-1	3.16558957099914	0.815715372562408	08. Macrophage
LA_1600_1_CAGCTGGGTCTCATCC-1	4.56957769393921	0.563683927059174	02. Fibroblast II
LA_1600_1_GGCCGATCATGTTCCC-1	4.33216428756714	0.310931801795959	02. Fibroblast II
LA_1600_1_CGAGCCAAGCTAGCCC-1	3.79832863807678	0.0302517358213663	02. Fibroblast II
LA_1600_1_CTGAAACCACAGGTTT-1	2.36305785179138	1.49207854270935	08. Macrophage
LA_1600_1_GGAACTTTCAGCTCGG-1	0.111511297523975	-2.34537744522095	03. Atrial Cardiomyocyte
LA_1600_1_ACTTACTAGGTGGGTT-1	4.28554058074951	0.471983671188354	02. Fibroblast II
LA_1600_1_AACTCAGAGCTGAACG-1	2.04473495483398	1.38880753517151	03. Atrial Cardiomyocyte
LA_1600_1_GGGTCTGAGTGCGATG-1	3.77534341812134	-0.0462914854288101	02. Fibroblast II
LA_1600_1_AGCTCCTCAAGGTTTC-1	2.69086313247681	2.03042411804199	08. Macrophage
LA_1600_1_TCAGGATTCGTTTATC-1	3.95585083961487	0.452714920043945	02. Fibroblast II
LA_1600_1_GCTCCTAAGTCCCACG-1	4.10031175613403	3.41323304176331	08. Macrophage
LA_1600_1_AGCGTATAGGATGTAT-1	4.39567232131958	-0.0384240746498108	01. Fibroblast I
LA_1600_1_AGCAGCCGTTGAGGTG-1	4.2243013381958	-0.396126508712769	01. Fibroblast I
LA_1600_1_TCATTTGAGGTAAACT-1	4.80965614318848	0.499686390161514	02. Fibroblast II
LA_1600_1_ACCTTTAAGGTAAACT-1	4.33957862854004	0.591592967510223	02. Fibroblast II
LA_1600_1_CTGATAGGTTAAGATG-1	0.431908071041107	2.27270770072937	09. Endothelium I
LA_1600_1_CACACTCCACAGCGTC-1	3.86574745178223	0.201652094721794	02. Fibroblast II
LA_1600_1_CCTAGCTAGCGTGAAC-1	-0.763048768043518	-2.77465987205505	03. Atrial Cardiomyocyte
LA_1600_1_GGACAGACATGTCTCC-1	0.519921779632568	6.10982131958008	07. Pericyte
LA_1600_1_GATGAAATCGCGGATC-1	3.81218791007996	1.82568728923798	09. Endothelium I
LA_1600_1_TCAGGATGTCCATCCT-1	4.35411167144775	3.20361089706421	08. Macrophage
LA_1600_1_TACGGTATCGAATCCA-1	3.62629747390747	1.45218908786774	13. Vascular Smooth Muscle
LA_1600_1_GATCTAGAGGTGCTAG-1	3.50403475761414	0.226961016654968	02. Fibroblast II
LA_1600_1_TTGCGTCGTTCCGTCT-1	4.73548030853271	3.23296427726746	08. Macrophage
LA_1600_1_TGTATTCGTCCAACTA-1	2.91076493263245	0.120497785508633	05. Cytoplasmic Cardiomyocyte I
LA_1600_1_CGAGCCACAATCCGAT-1	0.0540330782532692	3.83130264282227	08. Macrophage
LA_1600_1_CATGACATCCTATTCA-1	2.51492762565613	5.58295392990112	13. Vascular Smooth Muscle
LA_1600_1_GTGCGGTAGCAAATCA-1	4.40876960754395	2.63725829124451	08. Macrophage
LA_1600_1_TGTGTTTAGACCTAGG-1	4.12775230407715	-0.830049276351929	02. Fibroblast II
LA_1600_1_GCGCAACTCAGCATGT-1	0.0747641772031784	-2.46690320968628	03. Atrial Cardiomyocyte
LA_1600_1_ACGCAGCAGATCCGAG-1	4.02703046798706	-0.630370140075684	01. Fibroblast I
LA_1600_1_CCTAGCTTCGTACGGC-1	4.58892297744751	-0.350391268730164	01. Fibroblast I
LA_1600_1_TGTCCCATCAAACCAC-1	4.57652711868286	2.51307654380798	08. Macrophage
LA_1600_1_CTTAGGATCGTGGGAA-1	3.17045092582703	-0.251052737236023	02. Fibroblast II
LA_1600_1_TGCCCATCACAACGTT-1	3.50587487220764	0.123419553041458	01. Fibroblast I
LA_1600_1_TGAGCCGCACGTGAGA-1	0.889723062515259	1.86827957630157	10. Endothelium II
LA_1600_1_CGTTGGGGTGACGGTA-1	0.961402654647827	6.13577270507812	07. Pericyte
LA_1600_1_GACTACAGTTGCCTCT-1	3.91006565093994	2.52253460884094	02. Fibroblast II
LA_1600_1_TCAATCTTCCTTGACC-1	3.54178643226624	0.89776337146759	02. Fibroblast II
LA_1600_1_AGTGGGACAGATCTGT-1	0.843948483467102	-2.10885047912598	01. Fibroblast I
LA_1600_1_CCGGGATAGAAACGCC-1	0.749102592468262	6.51263284683228	07. Pericyte
LA_1600_1_ATCGAGTCATTCTTAC-1	0.0530360043048859	-1.76871693134308	03. Atrial Cardiomyocyte
LA_1600_1_GTTTCTAGTTCATGGT-1	2.42145204544067	5.53263807296753	13. Vascular Smooth Muscle
LA_1600_1_GGGTTGCAGTTGAGAT-1	4.97684907913208	-0.435343086719513	08. Macrophage
LA_1600_1_GGGACCTGTCGGCACT-1	4.72404289245605	-0.0993396416306496	01. Fibroblast I
LA_1600_1_CAAGATCTCACGGTTA-1	4.20379161834717	3.39701676368713	08. Macrophage
LA_1600_1_CACAAACCATGCAATC-1	-0.478396356105804	4.01403951644898	09. Endothelium I
LA_1600_1_CACACAATCTACTTAC-1	3.99111533164978	0.398073762655258	02. Fibroblast II
LA_1600_1_TCGTAGACATGTTGAC-1	3.6729474067688	-0.793999493122101	01. Fibroblast I
LA_1600_1_CTCAGAATCGTGGACC-1	4.49867248535156	0.635656654834747	02. Fibroblast II
LA_1600_1_CAAGAAATCATAGCAC-1	-0.531398773193359	-2.6665506362915	03. Atrial Cardiomyocyte
LA_1600_1_GTCCTCACAAGTTCTG-1	1.79217660427094	5.42050409317017	13. Vascular Smooth Muscle
LA_1600_1_CGGACGTAGAATTGTG-1	-0.608155369758606	3.61944031715393	09. Endothelium I
LA_1600_1_TACTTACCAATTCCTT-1	3.16510653495789	-0.430648803710938	02. Fibroblast II
LA_1600_1_ATCCACCGTAAGTGTA-1	4.7515172958374	1.30345523357391	14. Fibroblast III
LA_1600_1_CTACCCACACCGGAAA-1	4.19435358047485	-0.358571708202362	02. Fibroblast II
LA_1600_1_GATCGATAGAAGATTC-1	0.284722954034805	3.62521815299988	09. Endothelium I
LA_1600_1_GAAGCAGTCCCTAATT-1	4.35679626464844	3.43980431556702	08. Macrophage
LA_1600_1_AACGTTGGTGAACCTT-1	-0.34063720703125	-2.51211428642273	03. Atrial Cardiomyocyte
LA_1600_1_TAAGTGCTCCATTCTA-1	1.02407574653625	2.74744844436645	02. Fibroblast II
LA_1600_1_CGATGTATCTACCTGC-1	3.35638117790222	0.617675364017487	02. Fibroblast II
LA_1600_1_ACACCAACATATACCG-1	4.51977825164795	0.399517208337784	02. Fibroblast II
LA_1600_1_CCTTACGGTGCAGGTA-1	4.77756834030151	-0.337704032659531	01. Fibroblast I
LA_1600_1_CTTGGCTCAAAGTCAA-1	2.39863395690918	5.62674951553345	13. Vascular Smooth Muscle
LA_1600_1_CAGATCAAGGCTACGA-1	3.92264652252197	0.652173578739166	01. Fibroblast I
LA_1600_1_CTACGTCAGATCTGCT-1	-0.0795203819870949	3.63909792900085	09. Endothelium I
LA_1600_1_TAGAGCTGTACATCCA-1	4.5608491897583	-0.0214945897459984	02. Fibroblast II
LA_1600_1_TGAGCCGCAGCTCGCA-1	4.08897638320923	-0.218930944800377	02. Fibroblast II
LA_1600_1_ATAGACCAGCCTTGAT-1	2.24727773666382	5.61533832550049	02. Fibroblast II
LA_1600_1_CGTGAGCCATCGATTG-1	0.423661589622498	3.40588212013245	09. Endothelium I
LA_1600_1_CCATGTCGTGGACGAT-1	5.82953357696533	-4.60775756835938	11. Adipocyte
LA_1600_1_AAGGCAGTCGCCTGAG-1	3.14630770683289	-1.08577764034271	03. Atrial Cardiomyocyte
LA_1600_1_CGAATGTAGAATTCCC-1	-0.0644528940320015	-2.23733949661255	03. Atrial Cardiomyocyte
LA_1600_1_GACTACAGTCCGAAGA-1	3.30019235610962	2.15299081802368	02. Fibroblast II
LA_1600_1_TCTTTCCAGATGCCAG-1	0.301962733268738	3.00716590881348	09. Endothelium I
LA_1600_1_GAACCTAAGCTAAACA-1	-0.577552139759064	-1.85604238510132	03. Atrial Cardiomyocyte
LA_1600_1_ACACCCTGTCCCTACT-1	4.49763488769531	3.53227591514587	08. Macrophage
LA_1600_1_GTGCAGCTCCACGAAT-1	-0.13808386027813	-2.60201692581177	03. Atrial Cardiomyocyte
LA_1600_1_TCAGCTCAGACTAAGT-1	4.06997728347778	-0.40210884809494	01. Fibroblast I
LA_1600_1_ACATGGTGTACAGTGG-1	0.683661043643951	3.58620381355286	09. Endothelium I
LA_1600_1_CAGAATCGTGAAATCA-1	3.38209676742554	-1.00843548774719	01. Fibroblast I
LA_1600_1_CGTGAGCTCGCACTCT-1	1.75698363780975	0.401805192232132	13. Vascular Smooth Muscle
LA_1600_1_AGATCTGTCCAAAGTC-1	4.92375183105469	0.180080279707909	02. Fibroblast II
LA_1600_1_AAACCTGCATCTCGCT-1	0.514183759689331	5.65351533889771	07. Pericyte
LA_1600_1_ACGATACGTTATCGGT-1	0.730776011943817	-1.06648170948029	03. Atrial Cardiomyocyte
LA_1600_1_TTGAACGAGGATTCGG-1	5.74576950073242	-4.41690969467163	11. Adipocyte
LA_1600_1_ACTATCTGTCTGGAGA-1	1.2283616065979	5.5972261428833	07. Pericyte
LA_1600_1_ACGATGTCACAACGTT-1	0.406831383705139	-2.11507320404053	03. Atrial Cardiomyocyte
LA_1600_1_AACACGTGTGTCTGAT-1	4.6250696182251	3.11168146133423	08. Macrophage
LA_1600_1_TCTCTAATCTTCATGT-1	4.26278877258301	-0.742435038089752	01. Fibroblast I
LA_1600_1_AACCATGCATGGTTGT-1	1.07185053825378	-0.0430389195680618	05. Cytoplasmic Cardiomyocyte I
LA_1600_1_AGAGCGACATACGCTA-1	1.38227844238281	1.71096396446228	05. Cytoplasmic Cardiomyocyte I
LA_1600_1_CAAGATCCACCTGGTG-1	5.46842956542969	-4.9622745513916	11. Adipocyte
LA_1600_1_ACTGAACTCACGGTTA-1	4.54768371582031	0.560161173343658	02. Fibroblast II
LA_1600_1_ATTACTCTCATGCATG-1	0.92802494764328	5.8180365562439	07. Pericyte
LA_1600_1_TAGCCGGCAAATACAG-1	0.494099289178848	0.16510845720768	12. Cytoplasmic Cardiomyocyte II
LA_1600_1_AACTGGTGTTAAGTAG-1	-0.688420057296753	-2.8554904460907	03. Atrial Cardiomyocyte
LA_1600_1_TCAATCTTCAGGTTCA-1	4.34453821182251	1.99395024776459	02. Fibroblast II
LA_1600_1_GCTGCTTCAGATAATG-1	3.98141503334045	-0.227597862482071	02. Fibroblast II
LA_1600_1_CAACTAGCACACTGCG-1	3.41873240470886	0.242211997509003	01. Fibroblast I
LA_1600_1_GACTGCGAGAGTAAGG-1	4.17857456207275	0.306764036417007	02. Fibroblast II
LA_1600_1_TCGCGAGTCTCGCTTG-1	4.67304706573486	3.49851727485657	08. Macrophage
LA_1600_1_TCAGCTCCAGGGATTG-1	3.97875165939331	-0.357195377349854	01. Fibroblast I
LA_1600_1_TGACGGCAGTTCCACA-1	0.474545359611511	5.89380693435669	07. Pericyte
LA_1600_1_CGCGGTAAGAGACTAT-1	5.0769453048706	1.50286495685577	14. Fibroblast III
LA_1600_1_TACGGGCTCTCTAAGG-1	-0.237414106726646	-2.41303491592407	03. Atrial Cardiomyocyte
LA_1600_1_ACACCAACAAGGTGTG-1	4.64994668960571	3.01316547393799	01. Fibroblast I
LA_1600_1_GCAATCATCTTGCAAG-1	4.84340572357178	-0.415380984544754	01. Fibroblast I
LA_1600_1_GGATGTTGTTAAGGGC-1	3.85806488990784	0.0739694759249687	02. Fibroblast II
LA_1600_1_AGGCCACTCAGTCCCT-1	2.88498187065124	0.847793281078339	13. Vascular Smooth Muscle
LA_1600_1_GTGCTTCCAATGACCT-1	-0.200632497668266	-2.39594268798828	03. Atrial Cardiomyocyte
LA_1600_1_GGCGTGTAGTGTCCCG-1	-0.193258747458458	-2.28546166419983	03. Atrial Cardiomyocyte
LA_1600_1_CTTCTCTTCGGAATCT-1	4.10759782791138	1.06634259223938	02. Fibroblast II
LA_1600_1_AGGGATGGTAGAGTGC-1	0.894672513008118	5.74986410140991	07. Pericyte
LA_1600_1_AGTAGTCCATTTGCTT-1	2.47788214683533	-0.0298453997820616	02. Fibroblast II
LA_1600_1_TTAGTTCCAGCTGTTA-1	1.97691166400909	5.33640384674072	07. Pericyte
LA_1600_1_ACACCGGTCGCATGAT-1	4.19549226760864	-0.487090289592743	01. Fibroblast I
LA_1600_1_GGCTCGAAGGATGGAA-1	4.444983959198	0.0654790997505188	02. Fibroblast II
LA_1600_1_CCACTACTCTGTCTCG-1	4.30843591690063	0.662950456142426	08. Macrophage
LA_1600_1_TTGAACGGTATAGGTA-1	4.5202808380127	3.24948239326477	08. Macrophage
LA_1600_1_GAAGCAGAGTCGCCGT-1	1.34863519668579	0.603966414928436	02. Fibroblast II
LA_1600_1_TGACTTTAGATGAGAG-1	4.41992950439453	0.914534330368042	02. Fibroblast II
LA_1600_1_GTCATTTGTGATAAAC-1	-0.358582556247711	-2.51780843734741	03. Atrial Cardiomyocyte
LA_1600_1_AGAGCGATCATACGGT-1	2.9873206615448	1.38542354106903	02. Fibroblast II
LA_1600_1_CGCTTCAAGATATACG-1	3.98974657058716	-0.486327677965164	01. Fibroblast I
LA_1600_1_CAACCTCTCAAACAAG-1	4.51123714447021	3.41333508491516	08. Macrophage
LA_1600_1_TACTTGTCACACAGAG-1	4.45514583587646	0.755953967571259	02. Fibroblast II
LA_1600_1_CCGTTCATCTACTTAC-1	3.80093598365784	-0.187892034649849	02. Fibroblast II
LA_1600_1_GGGATGACAAAGTCAA-1	4.35659122467041	-1.08819925785065	01. Fibroblast I
LA_1600_1_TGTGGTAGTGGCCCTA-1	1.48354351520538	1.30292189121246	08. Macrophage
LA_1600_1_CGAACATAGTGGTAAT-1	4.47707796096802	3.37118697166443	08. Macrophage
LA_1600_1_TACTTGTGTAAAGTCA-1	0.104693330824375	0.388449668884277	05. Cytoplasmic Cardiomyocyte I
LA_1600_1_TCTTTCCAGATTACCC-1	0.594052970409393	2.17877388000488	02. Fibroblast II
LA_1600_1_ACACCAAGTATGCTTG-1	4.47504329681396	2.58664107322693	08. Macrophage
LA_1600_1_AGGGTGAAGAAGGACA-1	0.197743952274323	-2.78613924980164	03. Atrial Cardiomyocyte
LA_1600_1_ACCCACTAGCACGCCT-1	4.31236743927002	0.294195711612701	02. Fibroblast II
LA_1600_1_CCAGCGAAGGCCGAAT-1	-0.0248878709971905	3.63703203201294	09. Endothelium I
LA_1600_1_GACCAATGTACGACCC-1	3.72456693649292	0.31553241610527	02. Fibroblast II
LA_1600_1_TACACGAGTCACCCAG-1	3.37816715240478	-0.398892045021057	01. Fibroblast I
LA_1600_1_CTGAAGTAGTTAACGA-1	0.543902575969696	2.79050254821777	09. Endothelium I
LA_1600_1_GTGCGGTTCTTGTATC-1	2.42097187042236	-0.132590487599373	02. Fibroblast II
LA_1600_1_ACACCAATCAACGAAA-1	4.21723318099976	0.627335786819458	02. Fibroblast II
LA_1600_1_CGAGCACTCTAACGGT-1	4.49572515487671	-1.24873459339142	01. Fibroblast I
LA_1600_1_CAGATCAAGTTAGGTA-1	4.29317569732666	3.39913845062256	08. Macrophage
LA_1600_1_GAACATCGTACAGACG-1	0.032978992909193	-1.77239942550659	03. Atrial Cardiomyocyte
LA_1600_1_TGACAACGTATATGGA-1	-0.156923934817314	-2.46045303344727	03. Atrial Cardiomyocyte
LA_1600_1_AGTAGTCAGCCCAGCT-1	3.86301589012146	-0.146567970514297	01. Fibroblast I
LA_1600_1_TCAGATGAGAAACGAG-1	3.87950587272644	0.0391555353999138	01. Fibroblast I
LA_1600_1_CCTCTGATCGTCCGTT-1	4.23349189758301	3.36348557472229	08. Macrophage
LA_1600_1_ACACTGACATCTATGG-1	1.13273406028748	-0.426445305347443	05. Cytoplasmic Cardiomyocyte I
LA_1600_1_TAGAGCTCAATGAAAC-1	3.6407299041748	1.97046995162964	02. Fibroblast II
LA_1600_1_GTCAAGTGTCCTCTTG-1	0.0580844581127167	-0.799276471138	03. Atrial Cardiomyocyte
LA_1600_1_CGGTTAAGTGGGTATG-1	1.56276524066925	3.74494862556458	13. Vascular Smooth Muscle
LA_1600_1_AAGTCTGCAATCGGTT-1	4.21667814254761	0.251287519931793	02. Fibroblast II
LA_1600_1_ATGCGATAGAGAGCTC-1	3.96973371505737	0.162791833281517	14. Fibroblast III
LA_1600_1_GTACGTACATGCCTTC-1	4.00433921813965	-0.497497648000717	01. Fibroblast I
LA_1600_1_CACCTTGAGCCGATTT-1	-0.0906045734882355	3.52987289428711	09. Endothelium I
LA_1600_1_AACCATGGTTCCAACA-1	1.72474241256714	5.76512718200684	13. Vascular Smooth Muscle
LA_1600_1_CGGACTGAGATGTGGC-1	4.22199630737305	1.76622807979584	02. Fibroblast II
LA_1600_1_TACGGATCAGAAGCAC-1	0.301682710647583	-1.61440849304199	03. Atrial Cardiomyocyte
LA_1600_1_CGGACGTTCTTGTACT-1	4.30618858337402	0.749452412128448	09. Endothelium I
LA_1600_1_TTAGGACGTACCGCTG-1	1.07932126522064	5.77363681793213	07. Pericyte
LA_1600_1_CGAGCCATCACATGCA-1	1.5916543006897	2.15385746955872	09. Endothelium I
LA_1600_1_TGCCCTACAATCCAAC-1	4.98026895523071	0.335985422134399	14. Fibroblast III
LA_1600_1_CGTTGGGAGGCAAAGA-1	0.0489611402153969	-2.29017567634582	03. Atrial Cardiomyocyte
LA_1600_1_ACTGAACAGAGCAATT-1	3.88883566856384	0.071337066590786	02. Fibroblast II
LA_1600_1_GGATTACCAAGTCTGT-1	1.03008162975311	-0.492915719747543	05. Cytoplasmic Cardiomyocyte I
LA_1600_1_TCAGGATAGTTTCCTT-1	0.195994779467583	-0.39176407456398	05. Cytoplasmic Cardiomyocyte I
LA_1600_1_CACAGTACATATGGTC-1	3.66131091117859	0.112583145499229	02. Fibroblast II
LA_1600_1_CAGAATCCATCTCGCT-1	2.08322405815124	1.5304811000824	03. Atrial Cardiomyocyte
LA_1600_1_TGGCTGGTCACCATAG-1	-0.556401550769806	-1.34251987934113	02. Fibroblast II
LA_1600_1_GTGCTTCGTTGCTCCT-1	4.57960414886475	0.377171635627747	01. Fibroblast I
LA_1600_1_AGCTCTCGTTTGTTTC-1	0.833998143672943	1.50072360038757	02. Fibroblast II
LA_1600_1_GTCTCGTTCACGCATA-1	4.06194829940796	3.2991669178009	08. Macrophage
LA_1600_1_CGTTGGGCATACTCTT-1	4.1764874458313	1.69163870811462	08. Macrophage
LA_1600_1_CCTCTGACACCATCCT-1	4.27479219436645	3.30250668525696	08. Macrophage
LA_1600_1_AGATTGCGTGTCTGAT-1	2.94994783401489	-0.859996020793915	02. Fibroblast II
LA_1600_1_TACACGAAGTGTGAAT-1	4.58599996566772	3.29170274734497	08. Macrophage
LA_1600_1_TTGGAACTCACTTATC-1	3.80143260955811	-0.685766458511352	02. Fibroblast II
LA_1600_1_TGGGCGTTCGCATGGC-1	0.72051590681076	-2.11094331741333	03. Atrial Cardiomyocyte
LA_1600_1_CCAGCGACAAGAAAGG-1	2.7093071937561	0.823521256446838	13. Vascular Smooth Muscle
LA_1600_1_TAAGCGTGTAAGCACG-1	4.2256588935852	3.3658287525177	08. Macrophage
LA_1600_1_AACGTTGGTTTGGGCC-1	4.56513595581055	3.08379006385803	08. Macrophage
LA_1600_1_TTGACTTTCCAGAAGG-1	2.79327130317688	1.13029539585114	05. Cytoplasmic Cardiomyocyte I
LA_1600_1_GGAAAGCGTCTAGCGC-1	4.22235822677612	2.44032025337219	08. Macrophage
LA_1600_1_AGCGTATTCCGCTGTT-1	1.51480257511139	-0.401810437440872	03. Atrial Cardiomyocyte
LA_1600_1_AGGGAGTCACGTCAGC-1	0.41170659661293	-2.78893995285034	03. Atrial Cardiomyocyte
LA_1600_1_CATCGAATCCTTGCCA-1	4.44361925125122	3.33989357948303	08. Macrophage
LA_1600_1_CTACGTCCAGACGCTC-1	-0.317249625921249	3.75128984451294	09. Endothelium I
LA_1600_1_CCCAATCAGACTGGGT-1	4.74807071685791	3.38890981674194	08. Macrophage
LA_1600_1_GACTGCGTCGGAAACG-1	-0.105247028172016	-2.87275338172913	03. Atrial Cardiomyocyte
LA_1600_1_ACGATGTTCCTGCAGG-1	4.31763744354248	3.63886427879333	08. Macrophage
LA_1600_1_GGACATTTCTTGTACT-1	-0.538667857646942	3.73259496688843	09. Endothelium I
LA_1600_1_TGCCCTATCGATCCCT-1	-0.265453159809112	-2.41229391098022	03. Atrial Cardiomyocyte
LA_1600_1_CTCGTACCAAGTCATC-1	0.0483961626887321	-2.2769660949707	03. Atrial Cardiomyocyte
LA_1600_1_TTTACTGTCAGTTTGG-1	0.638617217540741	5.55746173858643	07. Pericyte
LA_1600_1_CCGTACTGTATAGGTA-1	4.23706150054932	0.619475960731506	02. Fibroblast II
LA_1600_1_ATTGGACCAGGATTGG-1	3.77827930450439	-0.0571837276220322	01. Fibroblast I
LA_1600_1_GGACGTCCATGTCTCC-1	0.580380976200104	-2.43304920196533	03. Atrial Cardiomyocyte
LA_1600_1_GAAGCAGTCATCGGAT-1	-0.829466998577118	-2.92154455184936	03. Atrial Cardiomyocyte
LA_1600_1_GTGCATAGTGACCAAG-1	4.27019309997559	0.401263654232025	02. Fibroblast II
LA_1600_1_CTTGGCTGTCAGGACA-1	0.625722467899323	3.22014951705933	09. Endothelium I
LA_1600_1_GTACTTTCACATGGGA-1	2.32082414627075	-0.354163080453873	01. Fibroblast I
LA_1600_1_GATGAAAAGGCTCAGA-1	4.18328046798706	-0.454985439777374	01. Fibroblast I
LA_1600_1_AGGGAGTCAATGAAAC-1	0.747383296489715	3.54793739318848	09. Endothelium I
LA_1600_1_CGTAGCGTCCGCAAGC-1	-0.453890413045883	3.73670363426208	09. Endothelium I
LA_1600_1_TCAATCTCATGAAGTA-1	4.39507389068604	0.22846519947052	02. Fibroblast II
LA_1600_1_CAGAGAGAGATCCGAG-1	1.21409320831299	0.471758842468262	03. Atrial Cardiomyocyte
LA_1600_1_CGACCTTGTCTAGCGC-1	4.64153814315796	3.3633348941803	08. Macrophage
LA_1600_1_GGATTACAGACTGTAA-1	3.11396408081055	1.25963044166565	02. Fibroblast II
LA_1600_1_AGGCCGTTCATCGGAT-1	4.17731237411499	-0.312388211488724	02. Fibroblast II
LA_1600_1_AATCCAGCAGCGATCC-1	-0.79501336812973	-1.94938778877258	03. Atrial Cardiomyocyte
LA_1600_1_GATCAGTCACGGACAA-1	3.99784255027771	3.3369083404541	08. Macrophage
LA_1600_1_AGTCTTTGTCGGCATC-1	4.39276075363159	-0.737274050712585	01. Fibroblast I
LA_1600_1_CGGCTAGAGGCCCGTT-1	3.93500971794128	0.399402260780334	02. Fibroblast II
LA_1600_1_ACCAGTACAGACAGGT-1	3.68201661109924	-0.92314064502716	01. Fibroblast I
LA_1600_1_CGGACACGTGTCTGAT-1	4.48641920089722	3.13232564926147	08. Macrophage
LA_1600_1_CAACCAAGTAAGTGGC-1	3.38462734222412	-0.0599527582526207	02. Fibroblast II
LA_1600_1_GCATGTAGTGATGCCC-1	3.59625196456909	-0.747936427593231	02. Fibroblast II
LA_1600_1_CAGTAACCAAGAAAGG-1	4.22514867782593	0.307581752538681	02. Fibroblast II
LA_1600_1_GCATGCGAGATCTGCT-1	5.54723167419434	-4.3239483833313	02. Fibroblast II
LA_1600_1_TGACTAGCAATACGCT-1	3.99600887298584	3.64370846748352	08. Macrophage
LA_1600_1_AAAGTAGCACCCTATC-1	2.49674725532532	5.49222469329834	13. Vascular Smooth Muscle
LA_1600_1_CTCGGGACAGCTGGCT-1	4.37665271759033	3.18884229660034	08. Macrophage
LA_1600_1_TCAGCTCCATGGTCAT-1	1.74046468734741	5.91391944885254	13. Vascular Smooth Muscle
LA_1600_1_ACTGAGTTCGTGACAT-1	3.73748350143433	-1.22719526290894	01. Fibroblast I
LA_1600_1_TGCCCTAGTACCGAGA-1	2.61599612236023	1.54166722297668	02. Fibroblast II
LA_1600_1_TGCGTGGAGGAATGGA-1	4.94210481643677	0.682146430015564	02. Fibroblast II
LA_1600_1_ACAGCCGTCGTCGTTC-1	3.43511271476746	-0.580906927585602	02. Fibroblast II
LA_1600_1_TGGCTGGCAAGTCTAC-1	3.29750466346741	-0.256315469741821	01. Fibroblast I
LA_1600_1_GTGTTAGCAATGTAAG-1	4.24308013916016	2.96221661567688	08. Macrophage
LA_1600_1_CAGAATCAGTGGCACA-1	2.70458269119263	0.738726854324341	02. Fibroblast II
LA_1600_1_AACACGTCACCCATGG-1	4.48561954498291	-0.462345272302628	01. Fibroblast I
LA_1600_1_CTTCTCTGTTATCACG-1	3.77419853210449	-1.02983796596527	01. Fibroblast I
LA_1600_1_TTGGAACTCAGTCCCT-1	3.89308261871338	-0.322851955890656	02. Fibroblast II
LA_1600_1_ATCCGAATCCGTCATC-1	-0.286712765693664	3.82331681251526	09. Endothelium I
LA_1600_1_AACTTTCAGTGGAGTC-1	3.65630006790161	-0.1554254591465	01. Fibroblast I
LA_1600_1_CATGCCTGTACCATCA-1	0.727123200893402	3.53979420661926	09. Endothelium I
LA_1600_1_GATTCAGGTGTGGTTT-1	4.09991264343262	-1.42144346237183	01. Fibroblast I
LA_1600_1_ATAGACCGTAGCGCAA-1	4.86190795898438	0.634834945201874	01. Fibroblast I
LA_1600_1_ACACCGGTCGGAAATA-1	3.16975998878479	-0.377428650856018	02. Fibroblast II
LA_1600_1_GCTTCCATCGGAGCAA-1	4.25416040420532	-0.596742272377014	01. Fibroblast I
LA_1600_1_GAGCAGAGTACCGTAT-1	5.84340953826904	-4.5144829750061	11. Adipocyte
LA_1600_1_GGTGCGTAGAGCAATT-1	-0.464632660150528	-1.54798805713654	03. Atrial Cardiomyocyte
LA_1600_1_GTTACAGCAGTGAGTG-1	0.291217744350433	-2.14074873924255	03. Atrial Cardiomyocyte
LA_1600_1_GTTTCTAAGTCAATAG-1	4.09486627578735	2.68773365020752	08. Macrophage
LA_1600_1_CACAGTATCATCTGTT-1	4.58107614517212	3.78170013427734	08. Macrophage
LA_1600_1_TGAAAGATCGGAAACG-1	3.75767207145691	-0.109169483184814	02. Fibroblast II
LA_1600_1_CAGCCGAAGTTCGCAT-1	3.05748534202576	0.314415574073792	01. Fibroblast I
LA_1600_1_ATCATGGCAGGGTTAG-1	4.92483949661255	1.04389226436615	14. Fibroblast III
LA_1600_1_CAACCAACAGGACCCT-1	4.7296028137207	0.95480465888977	02. Fibroblast II
LA_1600_1_AACGTTGGTCCAGTTA-1	5.52502012252808	-4.78230905532837	11. Adipocyte
LA_1600_1_GTACTTTAGATGTGGC-1	4.19788312911987	2.79112958908081	08. Macrophage
LA_1600_1_AAGCCGCGTTCAGTAC-1	4.06097364425659	0.49457523226738	02. Fibroblast II
LA_1600_1_GCACTCTGTGAGTGAC-1	2.98673605918884	-0.472776859998703	02. Fibroblast II
LA_1600_1_ACTATCTCACGAAATA-1	4.59913158416748	1.1327908039093	01. Fibroblast I
LA_1600_1_TATTACCCATGTAGTC-1	3.02500915527344	-0.627258896827698	01. Fibroblast I
LA_1600_1_AAACGGGCATCGGTTA-1	3.99681568145752	-0.0622785240411758	02. Fibroblast II
LA_1600_1_ATGGGAGCAAGCGCTC-1	0.148551970720291	-2.76770853996277	03. Atrial Cardiomyocyte
LA_1600_1_CATCCACGTCAGTGGA-1	2.14819884300232	5.05230140686035	08. Macrophage
LA_1600_1_TCTTCGGCATTTCAGG-1	4.64925384521484	3.68960523605347	08. Macrophage
LA_1600_1_TACTTACGTTATCCGA-1	2.38572096824646	5.55386972427368	13. Vascular Smooth Muscle
LA_1600_1_GGGAGATAGGGCTCTC-1	3.41478943824768	1.24384367465973	02. Fibroblast II
LA_1600_1_ACTGCTCGTCCCGACA-1	4.05423974990845	0.250469446182251	02. Fibroblast II
LA_1600_1_TCTATTGAGCCACCTG-1	-0.344811916351318	-2.32118988037109	03. Atrial Cardiomyocyte
LA_1600_1_CCTTACGGTATAGGTA-1	0.217379927635193	3.3884129524231	09. Endothelium I
LA_1600_1_TCGAGGCGTTCGGGCT-1	3.31699395179749	-1.02840650081635	02. Fibroblast II
LA_1600_1_GCTCTGTTCAGGCGAA-1	4.59282493591309	0.343961715698242	01. Fibroblast I
LA_1600_1_GCTCCTATCCTGTAGA-1	-0.978482127189636	-0.26436385512352	05. Cytoplasmic Cardiomyocyte I
LA_1600_1_TACGGTAGTGGCTCCA-1	0.869327187538147	-2.14449834823608	03. Atrial Cardiomyocyte
LA_1600_1_CCGTACTTCGGAGGTA-1	2.7231113910675	0.718891382217407	02. Fibroblast II
LA_1600_1_CTGGTCTAGTCAATAG-1	4.18555116653442	0.802416145801544	02. Fibroblast II
LA_1600_1_AGCCTAATCACCTTAT-1	0.526333808898926	3.52856087684631	09. Endothelium I
LA_1600_1_CAGCGACCATCTCGCT-1	-1.27155864238739	-1.72493624687195	03. Atrial Cardiomyocyte
LA_1600_1_GGATTACGTCGTGGCT-1	4.16050863265991	1.2648833990097	01. Fibroblast I
LA_1600_1_CGTCCATCACAGGTTT-1	2.36021518707275	-0.653936326503754	03. Atrial Cardiomyocyte
LA_1600_1_CGTCCATGTCTAGTGT-1	4.33561658859253	3.30721783638001	08. Macrophage
LA_1600_1_TGCACCTGTCGCGGTT-1	4.05150842666626	3.44343066215515	08. Macrophage
LA_1600_1_CAGAATCAGCTGATAA-1	4.1893367767334	3.09777426719666	08. Macrophage
LA_1600_1_CCATTCGTCTGGTATG-1	4.41248750686646	-0.87904280424118	14. Fibroblast III
LA_1600_1_GGTGCGTGTTGATTCG-1	0.340467303991318	-2.5478081703186	03. Atrial Cardiomyocyte
LA_1600_1_TATCAGGCACTTCGAA-1	3.69266533851624	0.0681198239326477	02. Fibroblast II
LA_1600_1_CTAGTGAGTCCATGAT-1	2.46423482894897	0.292738735675812	14. Fibroblast III
LA_1600_1_TAGCCGGGTAGGGTAC-1	4.47176837921143	3.32261419296265	08. Macrophage
LA_1600_1_AACGTTGAGTGGAGTC-1	4.29949808120728	3.37712407112122	08. Macrophage
LA_1600_1_TAAGAGATCATGTGGT-1	3.83837056159973	-0.151563584804535	01. Fibroblast I
LA_1600_1_CAGCTGGAGGGAGTAA-1	2.0511200428009	5.04489707946777	07. Pericyte
LA_1600_1_TATCTCAGTACCTACA-1	1.85415554046631	2.73608684539795	09. Endothelium I
LA_1600_1_TGACTAGAGCTCAACT-1	-0.0615047737956047	-2.85637664794922	02. Fibroblast II
LA_1600_1_CTGATCCGTCAAGCGA-1	3.23548078536987	-0.501182198524475	01. Fibroblast I
LA_1600_1_CTCGTCACACGGACAA-1	0.349609166383743	3.01273512840271	02. Fibroblast II
LA_1600_1_TCAGATGTCAGCGATT-1	4.62694931030273	3.36888599395752	08. Macrophage
LA_1600_1_CAGTAACTCCACTCCA-1	3.44990253448486	1.52173972129822	02. Fibroblast II
LA_1600_1_CCTAGCTTCGTAGGAG-1	3.89570569992065	-0.395252913236618	08. Macrophage
LA_1600_1_CAACCTCGTTTGCATG-1	3.61636209487915	-0.0986965522170067	02. Fibroblast II
LA_1600_1_AAACGGGAGCACCGCT-1	4.14564943313599	0.454961091279984	02. Fibroblast II
LA_1600_1_CTTCTCTAGCATCATC-1	1.75426685810089	-0.0111317578703165	05. Cytoplasmic Cardiomyocyte I
LA_1600_1_GGGATGACAGTCAGAG-1	3.96079707145691	-0.0897297114133835	02. Fibroblast II
LA_1600_1_ATAGACCTCCATTCTA-1	0.697036325931549	6.00150680541992	07. Pericyte
LA_1600_1_CGCGTTTTCCCAAGTA-1	-0.445169627666473	-1.13905143737793	03. Atrial Cardiomyocyte
LA_1600_1_TATCTCAAGATCGATA-1	3.57460784912109	-1.08410120010376	01. Fibroblast I
LA_1600_1_CTACGTCTCTCCTATA-1	4.53093719482422	3.31015157699585	08. Macrophage
LA_1600_1_GAAATGATCCAACCAA-1	4.10838651657104	3.80420017242432	09. Endothelium I
LA_1600_1_ACAGCTACACCTCGTT-1	-0.0840260684490204	0.341984063386917	01. Fibroblast I
LA_1600_1_TCTCATAGTAGCGCAA-1	1.09095001220703	2.8810715675354	09. Endothelium I
LA_1600_1_CTAAGACCAAAGCAAT-1	3.78869891166687	-0.0619447752833366	02. Fibroblast II
LA_1600_1_GACCTGGGTTACCAGT-1	3.94307041168213	-0.433602899312973	01. Fibroblast I
LA_1600_1_CTAGCCTGTCCGAGTC-1	-0.0397322736680508	-2.50554966926575	03. Atrial Cardiomyocyte
LA_1600_1_CGACTTCCACGGTAGA-1	4.64328861236572	0.106786713004112	01. Fibroblast I
LA_1600_1_ACGAGCCAGCGATTCT-1	1.28403675556183	-0.111855112016201	03. Atrial Cardiomyocyte
LA_1600_1_TTGAACGCAAAGTGCG-1	4.58435249328613	1.52913331985474	01. Fibroblast I
LA_1600_1_TCACGAAAGTGCGATG-1	0.555311918258667	3.57709646224976	09. Endothelium I
LA_1600_1_CGATTGATCCCTAACC-1	3.70656156539917	-0.206353858113289	02. Fibroblast II
LA_1600_1_CACTCCACATCGACGC-1	4.39513111114502	-0.297515362501144	01. Fibroblast I
LA_1600_1_TTGGAACAGCTCAACT-1	-1.36449730396271	-0.184474170207977	05. Cytoplasmic Cardiomyocyte I
LA_1600_1_ATGTGTGGTACTTCTT-1	0.0854084566235542	3.53392648696899	09. Endothelium I
LA_1600_1_GTCACAACATGGAATA-1	3.62224555015564	-0.417089611291885	02. Fibroblast II
LA_1600_1_GCTGCTTGTCACTGGC-1	4.34427642822266	0.171423718333244	02. Fibroblast II
LA_1600_1_GCGCAGTGTAGGCTGA-1	3.91448473930359	-0.347017556428909	01. Fibroblast I
LA_1600_1_AGTGAGGGTTACCGAT-1	4.2171368598938	-1.26253974437714	01. Fibroblast I
LA_1600_1_CACACTCGTTCTGTTT-1	3.45980262756348	0.315679401159286	02. Fibroblast II
LA_1600_1_AACACGTAGCCAGGAT-1	3.41788768768311	-0.773704469203949	02. Fibroblast II
LA_1600_1_AAATGCCCAGTATCTG-1	3.61426115036011	-0.160076528787613	01. Fibroblast I
LA_1600_1_GCAAACTGTTCCGTCT-1	2.86290621757507	0.791012048721313	03. Atrial Cardiomyocyte
LA_1600_1_GGGAATGTCGTCACGG-1	-1.02609038352966	-1.0234432220459	03. Atrial Cardiomyocyte
LA_1600_1_GCACATAGTTACTGAC-1	-0.629369616508484	3.78480267524719	09. Endothelium I
LA_1600_1_CCTTCCCAGTTATCGC-1	0.974481284618378	2.79216337203979	13. Vascular Smooth Muscle
LA_1600_1_TCAGGTACATTGGCGC-1	0.511872589588165	-1.96806406974792	03. Atrial Cardiomyocyte
LA_1600_1_TACCTATTCACGACTA-1	4.20403099060059	0.49433970451355	02. Fibroblast II
LA_1600_1_CTAGTGAAGGCTCAGA-1	3.83489656448364	-0.296166718006134	02. Fibroblast II
LA_1600_1_TCGTACCGTACAGACG-1	-1.19248390197754	-0.675199091434479	05. Cytoplasmic Cardiomyocyte I
LA_1600_1_TCGTAGATCCAAGCCG-1	3.67789697647095	1.19591212272644	08. Macrophage
LA_1600_1_TCACGAACAACGATCT-1	3.35506892204285	0.15919791162014	02. Fibroblast II
LA_1600_1_TAGGCATGTCCGAAGA-1	0.728565096855163	-0.265265315771103	05. Cytoplasmic Cardiomyocyte I
LA_1600_1_AAGGCAGCACGAGGTA-1	-0.108968302607536	-1.83027303218842	03. Atrial Cardiomyocyte
LA_1600_1_GCTGCTTAGTGGGATC-1	4.39286375045776	0.317380964756012	01. Fibroblast I
LA_1600_1_CTCGTCAAGAGCTATA-1	2.95406055450439	0.859162986278534	01. Fibroblast I
LA_1600_1_CTCCTAGCATTCGACA-1	4.42200994491577	0.59014767408371	02. Fibroblast II
LA_1600_1_TTCTCCTGTTTACTCT-1	4.01287984848022	-0.196257501840591	01. Fibroblast I
LA_1600_1_CATGGCGGTTCACCTC-1	4.36650848388672	0.26305103302002	02. Fibroblast II
LA_1600_1_AGAGCGAAGAGACTAT-1	2.87694478034973	-0.729126513004303	02. Fibroblast II
LA_1600_1_TTGGCAAGTTAAAGTG-1	0.833170235157013	6.09867572784424	07. Pericyte
LA_1600_1_TCATTACAGATGCCTT-1	4.57403707504272	3.26997423171997	08. Macrophage
LA_1600_1_TACAGTGGTCGGGTCT-1	0.625063002109528	1.03321063518524	09. Endothelium I
LA_1600_1_ATCTACTCATAACCTG-1	1.18126559257507	0.804759621620178	05. Cytoplasmic Cardiomyocyte I
LA_1600_1_ACGAGGAAGCTCAACT-1	3.88191199302673	-0.0927201360464096	01. Fibroblast I
LA_1600_1_TGCTACCAGCGCCTTG-1	0.077954925596714	3.49908351898193	09. Endothelium I
LA_1600_1_GATCGATTCTGGAGCC-1	-0.246268004179001	3.57088947296143	09. Endothelium I
LA_1600_1_GTTTCTACACTGAAGG-1	3.29664516448975	-0.565092146396637	01. Fibroblast I
LA_1600_1_ATTCTACCATTCCTGC-1	4.47447490692139	0.952611923217773	01. Fibroblast I
LA_1600_1_TGACTTTCAAGCGAGT-1	-0.11349768191576	-2.03649997711182	03. Atrial Cardiomyocyte
LA_1600_1_CCCTCCTCATTGGCGC-1	0.901026666164398	0.105398699641228	05. Cytoplasmic Cardiomyocyte I
LA_1600_1_TTCGGTCCATCCAACA-1	2.34120965003967	5.67517232894898	13. Vascular Smooth Muscle
LA_1600_1_TGACGGCTCCAAGTAC-1	-1.14292550086975	-0.193144604563713	05. Cytoplasmic Cardiomyocyte I
LA_1600_1_AGCTCTCAGGCGATAC-1	2.53411960601807	1.74325239658356	14. Fibroblast III
LA_1600_1_CGGACGTGTGGACGAT-1	4.93587303161621	0.343917787075043	02. Fibroblast II
LA_1600_1_GTGTGCGGTCACCCAG-1	2.3096911907196	0.557401657104492	10. Endothelium II
LA_1600_1_CGAACATAGAGTAATC-1	1.78450298309326	0.367292791604996	05. Cytoplasmic Cardiomyocyte I
LA_1600_1_TATGCCCTCGAATGGG-1	4.19011259078979	-0.140070766210556	02. Fibroblast II
LA_1600_1_CGGAGTCTCAAAGACA-1	3.76706051826477	3.33609700202942	08. Macrophage
LA_1600_1_GACTACAGTAACGTTC-1	5.16208791732788	-3.30947709083557	03. Atrial Cardiomyocyte
LA_1600_1_CACATAGGTTAGATGA-1	3.9467945098877	-1.19004368782043	01. Fibroblast I
LA_1600_1_AGCTCTCTCCTGCCAT-1	0.8751180768013	1.59969806671143	16. Neuronal
LA_1600_1_GGCAATTGTCGGATCC-1	2.74708700180054	-1.45417654514313	15. Ventricular Cardiomyocyte III
LA_1600_1_AGATTGCGTACAAGTA-1	-0.885620772838593	-1.19410884380341	03. Atrial Cardiomyocyte
LA_1600_1_ACTATCTTCTGTACGA-1	4.08960008621216	-0.741582930088043	02. Fibroblast II
LA_1600_1_TGGCCAGCACAACGCC-1	-0.510576069355011	-2.26330065727234	03. Atrial Cardiomyocyte
LA_1600_1_GTCCTCATCAATCACG-1	3.52157497406006	-0.795990824699402	14. Fibroblast III
LA_1600_1_GAAGCAGCACATTCGA-1	-0.106588117778301	3.4480447769165	09. Endothelium I
LA_1600_1_AACTCCCGTTTAGCTG-1	-0.127456039190292	-2.4580249786377	03. Atrial Cardiomyocyte
LA_1600_1_GCCAAATCACGACTCG-1	4.5048999786377	3.38095641136169	08. Macrophage
LA_1600_1_AAACGGGCAAGTAATG-1	3.66320514678955	3.28912425041199	08. Macrophage
LA_1600_1_ATAAGAGGTATGAATG-1	3.9715268611908	-0.218706488609314	01. Fibroblast I
LA_1600_1_TTGCGTCTCCCAACGG-1	3.9506995677948	-0.666410744190216	01. Fibroblast I
LA_1600_1_CAGGTGCAGTCGTACT-1	0.173839718103409	-2.28711628913879	03. Atrial Cardiomyocyte
LA_1600_1_ATTGGACTCTTGACGA-1	4.13162517547607	-0.0934583768248558	02. Fibroblast II
LA_1600_1_CGTAGCGAGACCGGAT-1	0.975797653198242	-0.33945232629776	07. Pericyte
LA_1600_1_AGCTCTCCAGCTTAAC-1	4.93634605407715	0.259724617004395	02. Fibroblast II
LA_1600_1_TATCTCAAGTATTGGA-1	4.0085916519165	3.4919056892395	08. Macrophage
LA_1600_1_CCATTCGTCGGAGGTA-1	5.27976083755493	-0.436912417411804	01. Fibroblast I
LA_1600_1_TTTGTCAAGAGGGATA-1	4.60457515716553	3.2854266166687	08. Macrophage
LA_1600_1_ATAAGAGGTCCATGAT-1	2.3342854976654	5.7153377532959	13. Vascular Smooth Muscle
LA_1600_1_CTTTGCGAGACTCGGA-1	2.46197128295898	5.51790380477905	13. Vascular Smooth Muscle
LA_1600_1_CACACTCTCCTGTAGA-1	4.1661434173584	3.57188224792481	08. Macrophage
LA_1600_1_CGTCCATCAGCGAACA-1	3.53083658218384	-1.05155277252197	02. Fibroblast II
LA_1600_1_CTAATGGCATAAGACA-1	4.46476364135742	0.326833784580231	01. Fibroblast I
LA_1600_1_TTAGGACGTCTAACGT-1	3.14082503318787	0.218970060348511	02. Fibroblast II
LA_1600_1_ACGTCAAAGCTAAGAT-1	-0.220271930098534	3.54238891601562	09. Endothelium I
LA_1600_1_GGTATTGTCTTGCATT-1	2.17374873161316	5.50551080703735	13. Vascular Smooth Muscle
LA_1600_1_CCCTCCTAGACTAAGT-1	3.18486881256104	-0.795574188232422	02. Fibroblast II
LA_1600_1_CAGCCGAAGACCTTTG-1	3.48651075363159	2.62760877609253	08. Macrophage
LA_1600_1_CTACGTCTCTCGAGTA-1	0.0581421852111816	-2.18283462524414	03. Atrial Cardiomyocyte
LA_1600_1_CAAGATCAGTGGTAAT-1	4.3131046295166	2.04424023628235	02. Fibroblast II
LA_1600_1_CGATGGCTCATGTAGC-1	3.72076797485352	-0.875015079975128	01. Fibroblast I
LA_1600_1_TGACAACGTTGGAGGT-1	2.93665671348572	0.483725011348724	02. Fibroblast II
LA_1600_1_GCTGGGTTCTGTCAAG-1	1.56324088573456	-0.667688608169556	03. Atrial Cardiomyocyte
LA_1600_1_GATCGATTCTTCGGTC-1	4.42626762390137	-0.0306345392018556	02. Fibroblast II
LA_1600_1_CAGAATCAGGCGCTCT-1	4.19943332672119	-0.0465314239263535	01. Fibroblast I
LA_1600_1_CTGAAACCAGGGATTG-1	5.39486837387085	1.28373873233795	14. Fibroblast III
LA_1600_1_CACATTTCATGACGGA-1	0.709602952003479	-0.556016266345978	05. Cytoplasmic Cardiomyocyte I
LA_1600_1_CACCACTAGTTAACGA-1	-0.618258714675903	-0.37038192152977	03. Atrial Cardiomyocyte
LA_1600_1_GATCTAGCACCAACCG-1	2.84798812866211	-0.412521123886108	01. Fibroblast I
LA_1600_1_GGGACCTAGAGATGAG-1	0.227438822388649	-2.36482048034668	01. Fibroblast I
LA_1600_1_CGGACGTGTGCTTCTC-1	1.82591235637665	1.2688000202179	07. Pericyte
LA_1600_1_TTAACTCTCCCGACTT-1	4.15495824813843	-0.678925573825836	01. Fibroblast I
LA_1600_1_TGCTGCTAGTACGCGA-1	4.5112624168396	3.40039658546448	08. Macrophage
LA_1600_1_TGACTTTCACGGTTTA-1	4.61986064910889	0.523849070072174	02. Fibroblast II
LA_1600_1_GTTTCTATCGGTCTAA-1	3.58821964263916	0.117809109389782	02. Fibroblast II
LA_1600_1_CAGATCAAGAGACTTA-1	2.64931440353394	1.13328564167023	07. Pericyte
LA_1600_1_GAATAAGTCTGCGTAA-1	-0.031575120985508	-2.77787709236145	03. Atrial Cardiomyocyte
LA_1600_1_GTACTTTAGTCCGTAT-1	4.4016375541687	-0.884196996688843	01. Fibroblast I
LA_1600_1_CATTCGCAGCGATAGC-1	-1.10884356498718	-0.949685215950012	03. Atrial Cardiomyocyte
LA_1600_1_CAGTAACGTGCTAGCC-1	3.51561236381531	-0.0838004946708679	01. Fibroblast I
LA_1600_1_TTGGAACTCATTCACT-1	0.244068130850792	3.52545261383057	05. Cytoplasmic Cardiomyocyte I
LA_1600_1_CGGCTAGTCTGCTGCT-1	4.21386861801147	0.481383711099625	01. Fibroblast I
LA_1600_1_TACCTTACACCGAATT-1	-0.119140818715096	3.39258527755737	09. Endothelium I
LA_1600_1_CGATGTAGTCTAGGTT-1	4.15419435501099	-0.333623588085175	01. Fibroblast I
LA_1600_1_TCAACGACAGAAGCAC-1	4.60549306869507	0.141401767730713	02. Fibroblast II
LA_1600_1_CGACCTTAGGGATCTG-1	-0.018227145075798	-1.31429147720337	03. Atrial Cardiomyocyte
LA_1600_1_ATCATCTTCGATCCCT-1	3.5720911026001	-0.121832020580769	01. Fibroblast I
LA_1600_1_TGCACCTTCGGCTTGG-1	4.26609086990356	3.47014141082764	08. Macrophage
LA_1600_1_CTAGTGACACAGCGTC-1	3.42201018333435	-0.179022178053856	01. Fibroblast I
LA_1600_1_GATCAGTGTCTTCAAG-1	0.57391756772995	2.70496392250061	09. Endothelium I
LA_1600_1_AAAGATGCAGGAATCG-1	-1.11834752559662	-0.831837713718414	05. Cytoplasmic Cardiomyocyte I
LA_1600_1_ACTTGTTCAATCGAAA-1	-1.02335584163666	-1.03803706169128	03. Atrial Cardiomyocyte
LA_1600_1_CTTCTCTAGTACTTGC-1	0.132066562771797	3.10763144493103	03. Atrial Cardiomyocyte
LA_1600_1_CTGCCTATCTCCCTGA-1	0.154342159628868	3.25731921195984	01. Fibroblast I
LA_1600_1_CAAGAAATCGAGGTAG-1	3.07887244224548	-0.657952725887299	01. Fibroblast I
LA_1600_1_CCTACACCAATAAGCA-1	4.55264472961426	3.26389503479004	08. Macrophage
LA_1600_1_AGCGGTCAGCCACTAT-1	4.53555870056152	3.14029812812805	08. Macrophage
LA_1600_1_TCTCTAAAGTGTCTCA-1	4.65254592895508	2.7477924823761	08. Macrophage
LA_1600_1_GCATGCGGTGTCCTCT-1	5.94958782196045	-4.49711656570435	11. Adipocyte
LA_1600_1_TTGCGTCCAGCCAATT-1	3.00988674163818	-0.485900431871414	01. Fibroblast I
LA_1600_1_CGTAGGCTCCAAACAC-1	4.83559370040894	1.57672989368439	02. Fibroblast II
LA_1600_1_CACCACTTCAACTCTT-1	0.498017340898514	6.23740005493164	07. Pericyte
LA_1600_1_GCCTCTAAGAGTGACC-1	3.35655045509338	-0.537043809890747	02. Fibroblast II
LA_1600_1_CAAGATCGTGACCAAG-1	-0.356988131999969	3.60856246948242	09. Endothelium I
LA_1600_1_CATTCGCAGTGTACCT-1	0.5505291223526	6.33883428573608	07. Pericyte
LA_1600_1_TGCGGGTCAAGCTGAG-1	3.60572743415832	-0.525537431240082	02. Fibroblast II
LA_1600_1_CAGCGACGTTAGAACA-1	3.91478943824768	2.7005660533905	01. Fibroblast I
LA_1600_1_CAGTCCTAGAACAATC-1	-0.18294332921505	-3.13524508476257	03. Atrial Cardiomyocyte
LA_1600_1_TGTCCCAGTAATCGTC-1	3.39463686943054	0.199276193976402	02. Fibroblast II
LA_1600_1_GGCCGATGTTCAGACT-1	3.93605160713196	-0.435616493225098	01. Fibroblast I
LA_1600_1_CACACAATCATCACCC-1	4.21651887893677	-0.0832351371645927	01. Fibroblast I
LA_1600_1_CATGCCTGTATAAACG-1	-0.383973836898804	-2.58271551132202	03. Atrial Cardiomyocyte
LA_1600_1_ACCGTAAGTTACGGAG-1	3.10899233818054	0.27242523431778	02. Fibroblast II
LA_1600_1_CAGCCGATCCTCTAGC-1	2.42629933357239	-0.707493722438812	01. Fibroblast I
LA_1600_1_CATCAGAAGACGCTTT-1	-0.975727736949921	-0.861956834793091	03. Atrial Cardiomyocyte
LA_1600_1_TCAACGAGTTAGTGGG-1	4.26335048675537	3.48378992080689	08. Macrophage
LA_1600_1_CTAGTGAAGGTGCTTT-1	-0.0109209772199392	-2.07378911972046	03. Atrial Cardiomyocyte
LA_1600_1_GTATCTTTCTTGCATT-1	-0.364605396986008	-1.82358622550964	03. Atrial Cardiomyocyte
LA_1600_1_AACTCTTCATCACAAC-1	0.353658735752106	2.68153834342956	09. Endothelium I
LA_1600_1_GTTCATTGTAGCGATG-1	-0.215470209717751	3.38739442825317	09. Endothelium I
LA_1600_1_TTATGCTCATACGCCG-1	4.01478147506714	-0.266890436410904	02. Fibroblast II
LA_1600_1_ACGCAGCTCCTCATTA-1	-0.103837959468365	-2.70300436019897	03. Atrial Cardiomyocyte
LA_1600_1_GTTCATTTCTTTAGGG-1	4.41643905639648	3.44812774658203	08. Macrophage
LA_1600_1_GGACAGAGTGCTCTTC-1	-0.50936883687973	3.69738101959228	09. Endothelium I
LA_1600_1_AGCTCCTTCCAAGTAC-1	4.09662055969238	1.44472908973694	14. Fibroblast III
LA_1600_1_CCACGGACACATTCGA-1	0.614188849925995	3.52290654182434	09. Endothelium I
LA_1600_1_GCTTGAAAGCAGCGTA-1	4.67850255966187	3.13686585426331	08. Macrophage
LA_1600_1_GACTACAGTGAACCTT-1	4.9781928062439	1.42545795440674	14. Fibroblast III
LA_1600_1_ATCCGAACATACTACG-1	0.26667532324791	-0.709061741828918	09. Endothelium I
LA_1600_1_TATCTCATCGTAGATC-1	2.32820320129395	1.25364446640015	02. Fibroblast II
LA_1600_1_ATCACGAGTCATACTG-1	0.743170142173767	5.94371461868286	07. Pericyte
LA_1600_1_CTGAAACGTGAACCTT-1	3.49945282936096	0.774032652378082	09. Endothelium I
LA_1600_1_TGGCCAGTCTGGTTCC-1	4.51918315887451	-0.222718119621277	01. Fibroblast I
LA_1600_1_CTACGTCAGGCTCATT-1	1.38698136806488	5.92415428161621	07. Pericyte
LA_1600_1_TCACGAATCTGAAAGA-1	2.57102417945862	-0.172117054462433	08. Macrophage
LA_1600_1_ATTTCTGAGGGCTTCC-1	2.28360652923584	5.54859733581543	13. Vascular Smooth Muscle
LA_1600_1_CCTCAGTAGTTCGCGC-1	3.80945682525635	3.41193771362305	08. Macrophage
LA_1600_1_AACGTTGGTATATGAG-1	4.36559391021729	0.640216469764709	01. Fibroblast I
LA_1600_1_GCATACAGTGAGGGAG-1	4.20783615112305	0.123235285282135	01. Fibroblast I
LA_1600_1_GTAACGTCATATACCG-1	-0.918781280517578	-2.62311458587646	03. Atrial Cardiomyocyte
LA_1600_1_CAAGGCCCACTGTGTA-1	3.77865171432495	-1.06881201267242	01. Fibroblast I
LA_1600_1_TACACGATCTTGCCGT-1	4.49449062347412	3.76260280609131	08. Macrophage
LA_1600_1_TTCTCAACACTAGTAC-1	3.99968481063843	-0.178181990981102	02. Fibroblast II
LA_1600_1_CTTAACTAGTCACGCC-1	3.53969669342041	-0.599031209945679	01. Fibroblast I
LA_1600_1_CTCGGGACAATCTGCA-1	0.506469309329987	-2.1689977645874	03. Atrial Cardiomyocyte
LA_1600_1_GTGAAGGCACTTAACG-1	3.55682420730591	-0.660375893115997	01. Fibroblast I
LA_1600_1_CTTACCGGTAAACGCG-1	3.23039102554321	1.96174454689026	02. Fibroblast II
LA_1600_1_CGATTGAGTCTCTTTA-1	-0.155938684940338	3.47810506820679	09. Endothelium I
LA_1600_1_CGGACTGGTCCGAGTC-1	-0.346987634897232	3.77150392532349	09. Endothelium I
LA_1600_1_CGATCGGGTTGCGTTA-1	3.21339464187622	0.087964192032814	07. Pericyte
LA_1600_1_GATCTAGGTGATGTCT-1	4.30661392211914	0.665204167366028	02. Fibroblast II
LA_1600_1_ATCTGCCGTTTCGCTC-1	4.36754274368286	3.67243957519531	08. Macrophage
LA_1600_1_GGCAATTGTTATGCGT-1	3.44012308120728	3.42219042778015	08. Macrophage
LA_1600_1_CCCTCCTTCGTGGTCG-1	4.09442472457886	-0.0427661538124084	02. Fibroblast II
LA_1600_1_CATCGAAAGACAATAC-1	3.01971411705017	0.553581953048706	02. Fibroblast II
LA_1600_1_CGTCCATTCTAGCACA-1	0.163108319044113	-2.16937136650085	05. Cytoplasmic Cardiomyocyte I
LA_1600_1_TTAACTCGTGACAAAT-1	0.348380774259567	-2.50206804275513	03. Atrial Cardiomyocyte
LA_1600_1_TCGTACCGTTGATTCG-1	2.53220534324646	-0.344928503036499	02. Fibroblast II
LA_1600_1_CGTCAGGCAGGCTGAA-1	4.06239223480225	-0.881521105766296	01. Fibroblast I
LA_1600_1_TGTTCCGAGGAATGGA-1	4.495924949646	-0.049719899892807	01. Fibroblast I
LA_1600_1_AAGGAGCAGACAGAGA-1	4.50149774551392	0.633659183979034	02. Fibroblast II
LA_1600_1_CGATGTACATCCTTGC-1	-0.86073362827301	-2.36510300636292	03. Atrial Cardiomyocyte
LA_1600_1_TGACGGCCAAAGGAAG-1	3.76843047142029	-1.3616749048233	01. Fibroblast I
LA_1600_1_AGGGAGTAGACGACGT-1	4.13658094406128	0.424657970666885	02. Fibroblast II
LA_1600_1_ACGGGCTAGTCCATAC-1	4.69980049133301	0.154155299067497	02. Fibroblast II
LA_1600_1_TTCTTAGAGGCCCGTT-1	3.75624704360962	-0.518518090248108	08. Macrophage
LA_1600_1_CCGTGGATCGAACGGA-1	4.83330726623535	0.899988532066345	14. Fibroblast III
LA_1600_1_TTCTCCTAGTATGACA-1	1.42088317871094	0.882739841938019	05. Cytoplasmic Cardiomyocyte I
LA_1600_1_AGCTTGATCGGAAATA-1	4.11796951293945	2.53900027275085	02. Fibroblast II
LA_1600_1_GCGAGAAAGGCATGTG-1	3.7356915473938	-0.344670474529266	02. Fibroblast II
LA_1600_1_AGCGTATAGTGTTGAA-1	-0.657608151435852	-2.589106798172	03. Atrial Cardiomyocyte
LA_1600_1_GGTATTGTCAGCTCGG-1	4.2251410484314	3.38845896720886	08. Macrophage
LA_1600_1_CCCAGTTGTCCAGTTA-1	4.39220952987671	2.21151089668274	08. Macrophage
LA_1600_1_AGCGTCGGTCTTCGTC-1	0.860235035419464	3.4359016418457	10. Endothelium II
LA_1600_1_TCGCGTTCAGATAATG-1	3.65655326843262	-0.929576098918915	02. Fibroblast II
LA_1600_1_ACGAGGAAGGATCGCA-1	3.58712100982666	-0.658633530139923	01. Fibroblast I
LA_1600_1_CGAGAAGCATCGATGT-1	1.06955754756927	6.30985593795776	07. Pericyte
LA_1600_1_CCTCAGTGTTAAGTAG-1	0.933129370212555	0.525549530982971	02. Fibroblast II
LA_1600_1_CATGACACAGACAAAT-1	2.30176830291748	5.61879730224609	13. Vascular Smooth Muscle
LA_1600_1_CACCACTTCGAGAGCA-1	3.85810971260071	-1.60990631580353	01. Fibroblast I
LA_1600_1_CATCCACTCTTCGGTC-1	1.93070471286774	1.37588238716125	03. Atrial Cardiomyocyte
LA_1600_1_CACATTTTCCAGAAGG-1	1.15318739414215	5.78376626968384	07. Pericyte
LA_1600_1_ACGATGTCATTGTGCA-1	0.438026875257492	-0.752268970012665	05. Cytoplasmic Cardiomyocyte I
LA_1600_1_ACCGTAACACGCGAAA-1	4.39863872528076	3.23491907119751	08. Macrophage
LA_1600_1_CCCAATCCAGTAACGG-1	4.29488086700439	3.3256561756134	08. Macrophage
LA_1600_1_TACCTATAGCCACTAT-1	-0.979150533676147	-0.278094738721848	05. Cytoplasmic Cardiomyocyte I
LA_1600_1_GACGTTAAGTACGATA-1	4.19070863723755	3.44214057922363	08. Macrophage
LA_1600_1_CTTCTCTCATATGGTC-1	0.065594844520092	3.54538607597351	09. Endothelium I
LA_1600_1_GGAACTTTCTTGTTTG-1	4.56894636154175	0.611956477165222	01. Fibroblast I
LA_1600_1_CGTGTCTGTTTGTGTG-1	4.22942781448364	0.209250092506409	01. Fibroblast I
LA_1600_1_CGATCGGCAAAGGCGT-1	0.0692094787955284	0.505736112594604	05. Cytoplasmic Cardiomyocyte I
LA_1600_1_GTGGGTCGTCAGATAA-1	4.65701961517334	3.53748941421509	08. Macrophage
LA_1600_1_ACTATCTAGGATGTAT-1	1.9084837436676	0.469610214233398	05. Cytoplasmic Cardiomyocyte I
LA_1600_1_CACATTTGTCAGCTAT-1	3.7967324256897	3.24133896827698	08. Macrophage
LA_1600_1_TCTTCGGAGTAACCCT-1	-0.769332766532898	-2.28814554214478	03. Atrial Cardiomyocyte
LA_1600_1_CTCGAGGTCAGAGACG-1	0.0358354933559894	-2.57589936256409	03. Atrial Cardiomyocyte
LA_1600_1_ATCCACCAGGAATTAC-1	4.61824941635132	0.235441029071808	02. Fibroblast II
LA_1600_1_CCGGGATCAGACGCTC-1	1.62227165699005	1.87775123119354	07. Pericyte
LA_1600_1_TCAGGATTCAGTTCGA-1	2.39552187919617	5.66482734680176	13. Vascular Smooth Muscle
LA_1600_1_TACGGTAAGTGTACTC-1	4.85680627822876	0.213731229305267	01. Fibroblast I
LA_1600_1_TACTCGCAGTGTACTC-1	-0.130072548985481	-3.06027555465698	03. Atrial Cardiomyocyte
LA_1600_1_CGGACGTGTCGCGTGT-1	4.08420991897583	3.39067196846008	08. Macrophage
LA_1600_1_CTGCGGATCTACGAGT-1	2.3676872253418	5.519775390625	13. Vascular Smooth Muscle
LA_1600_1_GACGTTATCATCTGTT-1	1.35219740867615	6.0791392326355	07. Pericyte
LA_1600_1_ATCTGCCCAGTCTTCC-1	4.43336534500122	0.88355153799057	02. Fibroblast II
LA_1600_1_GTACTTTAGCTAGTTC-1	4.2553219795227	-0.945907771587372	01. Fibroblast I
LA_1600_1_AACTCTTGTATGGTTC-1	4.58777713775635	3.33314800262451	08. Macrophage
LA_1600_1_ACTGCTCTCCCGGATG-1	-0.81414258480072	-1.16426455974579	03. Atrial Cardiomyocyte
LA_1600_1_ACCTTTAAGGTTCCTA-1	3.79366326332092	-0.625682234764099	02. Fibroblast II
LA_1600_1_CTTAGGAAGATAGTCA-1	3.79226660728455	-0.838504672050476	01. Fibroblast I
LA_1600_1_AAAGTAGAGCCACCTG-1	4.44448471069336	3.40813446044922	08. Macrophage
LA_1600_1_GCCAAATGTATAGGTA-1	4.25963258743286	0.767490088939667	03. Atrial Cardiomyocyte
LA_1600_1_TGGCTGGGTTATCCGA-1	3.10736298561096	-1.14362609386444	01. Fibroblast I
LA_1600_1_CTTTGCGTCAGCTGGC-1	4.0017499923706	-0.448730289936066	01. Fibroblast I
LA_1600_1_CTAGCCTTCACCATAG-1	4.35257768630981	-0.164297118782997	02. Fibroblast II
LA_1600_1_CGATGGCAGAAAGTGG-1	4.03729820251465	3.28554630279541	08. Macrophage
LA_1600_1_AAACCTGGTCAACATC-1	0.982673466205597	5.69379949569702	07. Pericyte
LA_1600_1_TGGGCGTTCATGCAAC-1	3.87161684036255	-0.324213564395904	14. Fibroblast III
LA_1600_1_AAAGCAACAATGACCT-1	-0.274874895811081	3.10677361488342	09. Endothelium I
LA_1600_1_GCTTCCATCTGCAAGT-1	4.30860567092896	0.762100636959076	01. Fibroblast I
LA_1600_1_GGAATAAGTCCGTTAA-1	3.90812039375305	-1.13641369342804	02. Fibroblast II
LA_1600_1_AGGCCACTCAAACCAC-1	4.34132146835327	3.34708166122437	08. Macrophage
LA_1600_1_AACTCAGCAGCTTAAC-1	-0.337175637483597	0.593450665473938	05. Cytoplasmic Cardiomyocyte I
LA_1600_1_GTTACAGAGAACAACT-1	5.82927751541138	-4.57067155838013	11. Adipocyte
LA_1600_1_CATCCACGTTCCACGG-1	4.63076162338257	3.42750835418701	08. Macrophage
LA_1600_1_GGCGTGTCATCGGTTA-1	4.12830448150635	-0.629807591438293	08. Macrophage
LA_1600_1_CTCGGGATCGGAATCT-1	1.92799377441406	0.773565709590912	02. Fibroblast II
LA_1600_1_TTCTCCTTCAAAGTAG-1	2.47879528999329	-0.670076847076416	01. Fibroblast I
LA_1600_1_CTGCGGATCGGCATCG-1	-0.120874471962452	3.85165476799011	09. Endothelium I
LA_1600_1_GTTAAGCCACAGACAG-1	0.841723203659058	3.69112277030945	09. Endothelium I
LA_1600_1_AACCATGTCTCTGAGA-1	4.060715675354	-0.682565331459045	01. Fibroblast I
LA_1600_1_GATGCTACACGTTGGC-1	4.16863822937012	3.47648119926453	08. Macrophage
LA_1600_1_CTCCTAGAGCACGCCT-1	4.16888952255249	-0.788574159145355	01. Fibroblast I
LA_1600_1_GGACATTCAGATCCAT-1	4.40245771408081	-0.757763683795929	01. Fibroblast I
LA_1600_1_CCTTACGTCACATACG-1	3.66245055198669	-0.393155485391617	02. Fibroblast II
LA_1600_1_ACCGTAACATCCGGGT-1	3.29768538475037	-0.712048888206482	01. Fibroblast I
LA_1600_1_CCTAGCTCAATCCAAC-1	1.18735563755035	5.80097484588623	13. Vascular Smooth Muscle
LA_1600_1_ACGGCCACAGCTCGAC-1	3.47983312606812	2.83929562568665	09. Endothelium I
LA_1600_1_GTCTCGTGTTATGTGC-1	3.79225969314575	-1.44947278499603	01. Fibroblast I
LA_1600_1_CCAATCCGTCCCGACA-1	3.30488133430481	-1.03174078464508	01. Fibroblast I
LA_1600_1_GACGTTAGTAGTAGTA-1	4.2323751449585	3.52393484115601	08. Macrophage
LA_1600_1_CAACTAGAGTCAATAG-1	4.90871858596802	0.45354887843132	01. Fibroblast I
LA_1600_1_GGGTCTGGTCTCCACT-1	3.78183507919311	0.323238641023636	02. Fibroblast II
LA_1600_1_GTCTTCGCATCGACGC-1	-0.2267697006464	3.56172585487366	09. Endothelium I
LA_1600_1_CTCTAATCAAGGACAC-1	4.28110456466675	0.396951794624329	02. Fibroblast II
LA_1600_1_GTACTTTCATCCAACA-1	4.48314762115479	3.58228135108948	08. Macrophage
LA_1600_1_CATCGGGAGCAGGTCA-1	4.29083919525147	-0.358669102191925	01. Fibroblast I
LA_1600_1_CTCGGGAAGTCTTGCA-1	3.49693083763122	1.41078627109528	01. Fibroblast I
LA_1600_1_CAACCAAAGTAGCGGT-1	1.01340126991272	5.830885887146	07. Pericyte
LA_1600_1_TTTGGTTCAATGCCAT-1	3.23114442825317	-0.154955014586449	02. Fibroblast II
LA_1600_1_GGTGAAGCATTACCTT-1	4.31621837615967	3.31522417068481	08. Macrophage
LA_1600_1_CACACTCAGCACGCCT-1	3.01672720909119	0.456306159496307	02. Fibroblast II
LA_1600_1_ACCAGTATCCTAGGGC-1	3.26169037818909	-0.640885591506958	01. Fibroblast I
LA_1600_1_CAGTCCTCACAGCGTC-1	0.79751718044281	3.69367265701294	09. Endothelium I
LA_1600_1_CTCGAGGAGTCACGCC-1	2.6141345500946	-0.231809511780739	01. Fibroblast I
LA_1600_1_CCGTTCATCCCGACTT-1	3.89680051803589	3.15430068969727	08. Macrophage
LA_1600_1_TTATGCTGTTAGGGTG-1	4.10895395278931	-0.0187650769948959	01. Fibroblast I
LA_1600_1_CGCCAAGCAACTGCTA-1	-1.22899389266968	-0.90429949760437	03. Atrial Cardiomyocyte
LA_1600_1_ATTATCCCATCGGGTC-1	4.59773826599121	0.0613908432424069	01. Fibroblast I
LA_1600_1_AACACGTAGCACAGGT-1	4.64507055282593	0.58593088388443	01. Fibroblast I
LA_1600_1_TGCCCATAGTGCGATG-1	4.69901990890503	3.59077644348145	08. Macrophage
LA_1600_1_CTTAACTAGAGCTTCT-1	0.852400183677673	6.41878938674927	07. Pericyte
LA_1600_1_TTATGCTTCTGGCGAC-1	4.1284646987915	-0.901154339313507	01. Fibroblast I
LA_1600_1_ACTTTCAAGCCAGAAC-1	0.436852872371674	6.01011180877686	07. Pericyte
LA_1600_1_TTGACTTAGAAACGAG-1	4.89658498764038	0.690206110477448	02. Fibroblast II
LA_1600_1_TAGACCACAGATCGGA-1	2.13537383079529	0.56063050031662	02. Fibroblast II
LA_1600_1_CGTGTAACACAGAGGT-1	0.627233326435089	5.89071178436279	07. Pericyte
LA_1600_1_CCATTCGTCAGGCCCA-1	0.852550506591797	3.60785436630249	09. Endothelium I
LA_1600_1_CCTACCATCTGGAGCC-1	1.82267677783966	0.120161734521389	02. Fibroblast II
LA_1600_1_GCAAACTGTACCATCA-1	4.08197259902954	2.56904482841492	02. Fibroblast II
LA_1600_1_TTTATGCCATAGACTC-1	-0.618471384048462	3.35028266906738	09. Endothelium I
LA_1600_1_AAACGGGAGTACGCGA-1	4.23877573013306	0.650597333908081	08. Macrophage
LA_1600_1_CTTGGCTCATATACGC-1	3.90139412879944	-0.481793224811554	01. Fibroblast I
LA_1600_1_GTTAAGCTCCATGAGT-1	4.5839147567749	-0.159180864691734	02. Fibroblast II
LA_1600_1_CCTTTCTCATTACGAC-1	4.22356939315796	3.42564988136292	08. Macrophage
LA_1600_1_GGATTACTCGTCTGCT-1	3.99354028701782	-0.478357881307602	01. Fibroblast I
LA_1600_1_CTACGTCTCCTTAATC-1	0.94463974237442	3.47311210632324	17. Lymphocyte
LA_1600_1_TCACGAAAGCCAGAAC-1	3.75281763076782	-0.867398679256439	01. Fibroblast I
LA_1600_1_TGGTTAGGTATCACCA-1	4.19222545623779	-0.634824454784393	02. Fibroblast II
LA_1600_1_GATCAGTCATCGTCGG-1	3.74016880989075	-0.471118748188019	01. Fibroblast I
LA_1600_1_CGGAGCTTCCATGAGT-1	3.74105453491211	-1.25090479850769	01. Fibroblast I
LA_1600_1_GAAACTCCACACAGAG-1	3.13294744491577	2.05567765235901	08. Macrophage
LA_1600_1_AACTCTTCAGTAAGCG-1	4.12870121002197	-0.231531411409378	01. Fibroblast I
LA_1600_1_GTGAAGGGTGTGGTTT-1	3.85018730163574	-1.16883707046509	01. Fibroblast I
LA_1600_1_AGCATACCAAGCGTAG-1	4.79033327102661	3.63566946983337	08. Macrophage
LA_1600_1_TCACAAGCAAGAAGAG-1	3.77037858963013	-0.0479662008583546	01. Fibroblast I
LA_1600_1_ATCACGATCCGTACAA-1	4.42009210586548	1.13121891021729	01. Fibroblast I
LA_1600_1_ATAAGAGGTTACGACT-1	1.34972763061523	6.39736127853394	07. Pericyte
LA_1600_1_TGCCCTAGTATTCTCT-1	3.45572924613953	-0.451175361871719	02. Fibroblast II
LA_1600_1_TTGAACGAGGATCGCA-1	0.0338446088135243	-1.71478033065796	03. Atrial Cardiomyocyte
LA_1600_1_TTAGGACCAGCTATTG-1	3.08867239952087	-0.0625533238053322	01. Fibroblast I
LA_1600_1_TGTATTCTCGCATGAT-1	4.12658262252808	-0.930164158344269	02. Fibroblast II
LA_1600_1_CATGCCTCAGGACGTA-1	2.79116773605347	-0.434579998254776	01. Fibroblast I
LA_1600_1_GTGTGCGAGCTCCTCT-1	3.58230185508728	0.528033912181854	01. Fibroblast I
LA_1600_1_AGAGCGACATGAACCT-1	3.88081455230713	1.15270709991455	09. Endothelium I
LA_1600_1_ATGCGATTCAATCTCT-1	0.227523058652878	-2.43309140205383	03. Atrial Cardiomyocyte
LA_1600_1_TCTTCGGGTGCAACGA-1	4.48097467422485	3.25792241096497	08. Macrophage
[truncated: 285,271 more rows]
