# Supplementary material for: Detailed Analyses of the Expression Patterns of Potential Severe Acute Respiratory Syndrome Coronavirus 2 Receptors in the Human Heart Using Single-Nucleus RNA Sequencing
Source: Front Cardiovasc Med. 2021 Nov 30;8:757362. doi: 10.3389/fcvm.2021.757362 (PMC8669371; doi:10.3389/fcvm.2021.757362)
Supplement: Supplementary file 1 [file Data_Sheet_1.ZIP › meta.data.v3.txt]

NAME	Cluster	Subcluster	chamber	experiment	biological.individual	nUMI	nGene	percent.mito.raw
TYPE	group	group	group	group	group	numeric	numeric	numeric
LA_1600_1_TACTTACTCCTCTAGC-1	03. Atrial Cardiomyocyte	CM-S1	LA	LA_1600_1	1600	1827	1237	0.00136612021857923
LA_1600_1_GGCGTGTAGGAGTTGC-1	03. Atrial Cardiomyocyte	CM-S1	LA	LA_1600_1	1600	1455	1008	0
LA_1600_1_ACGCCGACATCGGTTA-1	03. Atrial Cardiomyocyte	CM-S1	LA	LA_1600_1	1600	2409	1501	0.00210452472816556
LA_1600_1_ACCCACTGTCGGCACT-1	03. Atrial Cardiomyocyte	CM-S1	LA	LA_1600_1	1600	1198	879	0.0021849963583394
LA_1600_1_CCTTTCTTCCGCGGTA-1	03. Atrial Cardiomyocyte	CM-S1	LA	LA_1600_1	1600	2438	1583	0.000387296669248644
LA_1600_1_GACTGCGGTGGTTTCA-1	03. Atrial Cardiomyocyte	CM-S1	LA	LA_1600_1	1600	2316	1496	0.000783699059561128
LA_1600_1_CATATTCAGGAGTTGC-1	11. Adipocyte	None	LA	LA_1600_1	1600	2512	1500	0
LA_1600_1_CCTTTCTAGAAACCAT-1	03. Atrial Cardiomyocyte	CM-S1	LA	LA_1600_1	1600	2368	1500	0.0119617224880383
LA_1600_1_TGCCAAATCACCCTCA-1	11. Adipocyte	None	LA	LA_1600_1	1600	2601	1583	0.000800320128051221
LA_1600_1_CACATAGTCTGGTTCC-1	11. Adipocyte	None	LA	LA_1600_1	1600	2229	1401	0.00120096076861489
LA_1600_1_ACTATCTCAGGCAGTA-1	03. Atrial Cardiomyocyte	CM-S1	LA	LA_1600_1	1600	2339	1437	0.000800961153384061
LA_1600_1_TACGGGCAGGCTACGA-1	03. Atrial Cardiomyocyte	CM-S1	LA	LA_1600_1	1600	2199	1439	0.00162403572878603
LA_1600_1_GATGCTAGTCCAGTTA-1	03. Atrial Cardiomyocyte	CM-S1	LA	LA_1600_1	1600	2237	1463	0.00244001626677511
LA_1600_1_ACTTTCAAGGCAAAGA-1	03. Atrial Cardiomyocyte	CM-S1	LA	LA_1600_1	1600	2443	1549	0.0020755500207555
LA_1600_1_ACGTCAAAGACGCTTT-1	03. Atrial Cardiomyocyte	CM-S1	LA	LA_1600_1	1600	2094	1298	0.000831600831600832
LA_1600_1_CCTTCGAAGATCTGAA-1	03. Atrial Cardiomyocyte	CM-S1	LA	LA_1600_1	1600	2404	1583	0.000415973377703827
LA_1600_1_AAATGCCTCATCACCC-1	03. Atrial Cardiomyocyte	CM-S1	LA	LA_1600_1	1600	2377	1537	0.00041649312786339
LA_1600_1_AGTGTCAGTACTTCTT-1	03. Atrial Cardiomyocyte	CM-S1	LA	LA_1600_1	1600	2284	1457	0.000417188151856487
LA_1600_1_TCGAGGCCACACCGAC-1	03. Atrial Cardiomyocyte	CM-S1	LA	LA_1600_1	1600	2401	1455	0.00293624161073826
LA_1600_1_ATAACGCGTCATGCCG-1	03. Atrial Cardiomyocyte	CM-S1	LA	LA_1600_1	1600	2644	1540	0.00925147182506308
LA_1600_1_TGCACCTAGGAGTTGC-1	03. Atrial Cardiomyocyte	CM-S1	LA	LA_1600_1	1600	2257	1497	0.000420698359276399
LA_1600_1_ACGCCGAGTTCCATGA-1	03. Atrial Cardiomyocyte	CM-S1	LA	LA_1600_1	1600	2209	1437	0.00169133192389006
LA_1600_1_AATCCAGCAGGTCTCG-1	03. Atrial Cardiomyocyte	CM-S1	LA	LA_1600_1	1600	2294	1462	0.00253807106598985
LA_1600_1_AGCGTCGCACCACGTG-1	03. Atrial Cardiomyocyte	CM-S1	LA	LA_1600_1	1600	2116	1363	0.000847098686997035
LA_1600_1_CACCACTAGAATAGGG-1	03. Atrial Cardiomyocyte	CM-S1	LA	LA_1600_1	1600	2550	1506	0.0127388535031847
LA_1600_1_CGCTATCGTAAACACA-1	03. Atrial Cardiomyocyte	CM-S1	LA	LA_1600_1	1600	2185	1423	0.00297619047619048
LA_1600_1_ACCTTTATCCATTCTA-1	03. Atrial Cardiomyocyte	CM-S1	LA	LA_1600_1	1600	2083	1381	0
LA_1600_1_CCTTCCCGTACAGTTC-1	03. Atrial Cardiomyocyte	CM-S1	LA	LA_1600_1	1600	2327	1538	0.00170357751277683
LA_1600_1_TACCTTAGTGCAGTAG-1	03. Atrial Cardiomyocyte	CM-S1	LA	LA_1600_1	1600	2354	1532	0.00469283276450512
LA_1600_1_AAGGTTCGTCAATGTC-1	03. Atrial Cardiomyocyte	CM-S1	LA	LA_1600_1	1600	2291	1487	0.00256081946222791
LA_1600_1_GACGCGTGTGGTTTCA-1	03. Atrial Cardiomyocyte	CM-S1	LA	LA_1600_1	1600	2561	1516	0.00043010752688172
LA_1600_1_CGGAGTCGTTCTGAAC-1	03. Atrial Cardiomyocyte	CM-S1	LA	LA_1600_1	1600	2183	1473	0.00216262975778547
LA_1600_1_ACATACGTCATCGGAT-1	03. Atrial Cardiomyocyte	CM-S1	LA	LA_1600_1	1600	2264	1497	0.000869187309865276
LA_1600_1_AAGACCTTCTATCGCC-1	13. Vascular Smooth Muscle	None	LA	LA_1600_1	1600	2397	1444	0.00130434782608696
LA_1600_1_GGAACTTTCCCTCAGT-1	03. Atrial Cardiomyocyte	CM-S1	LA	LA_1600_1	1600	2196	1448	0.0156726164562473
LA_1600_1_AGTAGTCTCGTCACGG-1	03. Atrial Cardiomyocyte	CM-S1	LA	LA_1600_1	1600	2289	1437	0.0126637554585153
LA_1600_1_CGACTTCGTGACTCAT-1	03. Atrial Cardiomyocyte	CM-S1	LA	LA_1600_1	1600	2350	1547	0.00480769230769231
LA_1600_1_CCTAGCTAGGACTGGT-1	11. Adipocyte	None	LA	LA_1600_1	1600	2438	1555	0.00218914185639229
LA_1600_1_CTTGGCTGTATGCTTG-1	03. Atrial Cardiomyocyte	CM-S1	LA	LA_1600_1	1600	2260	1362	0.00838112042346714
LA_1600_1_CCCATACTCATAAAGG-1	13. Vascular Smooth Muscle	None	LA	LA_1600_1	1600	2514	1456	0.0031055900621118
LA_1600_1_ATCATCTGTTTGACTG-1	03. Atrial Cardiomyocyte	CM-S1	LA	LA_1600_1	1600	2266	1521	0.00310972900932919
LA_1600_1_CTCAGAACACGGTAAG-1	03. Atrial Cardiomyocyte	CM-S1	LA	LA_1600_1	1600	2325	1532	0.00222321031569586
LA_1600_1_AGGCCGTGTTACGACT-1	03. Atrial Cardiomyocyte	CM-S1	LA	LA_1600_1	1600	2256	1479	0.00133868808567604
LA_1600_1_CAGCCGAGTACTCTCC-1	03. Atrial Cardiomyocyte	CM-S1	LA	LA_1600_1	1600	2110	1317	0.00268456375838926
LA_1600_1_ACGCAGCGTTACAGAA-1	03. Atrial Cardiomyocyte	CM-S1	LA	LA_1600_1	1600	2085	1397	0.0009000900090009
LA_1600_1_AGCATACCAGTAACGG-1	11. Adipocyte	None	LA	LA_1600_1	1600	2077	1187	0.00496389891696751
LA_1600_1_AGTGAGGAGATATGGT-1	03. Atrial Cardiomyocyte	CM-S1	LA	LA_1600_1	1600	2336	1442	0.0135440180586907
LA_1600_1_TACGGTAGTCGTTGTA-1	03. Atrial Cardiomyocyte	CM-S1	LA	LA_1600_1	1600	2106	1420	0.000904568068747173
LA_1600_1_CCGTGGATCGAGAACG-1	11. Adipocyte	None	LA	LA_1600_1	1600	2683	1493	0.000906207521522429
LA_1600_1_GGAACTTCAATCTGCA-1	03. Atrial Cardiomyocyte	CM-S1	LA	LA_1600_1	1600	2075	1395	0.00273099681383705
LA_1600_1_TAAGAGACATTTCACT-1	03. Atrial Cardiomyocyte	CM-S1	LA	LA_1600_1	1600	1957	1301	0.0045662100456621
LA_1600_1_AACTCTTAGTAACCCT-1	03. Atrial Cardiomyocyte	CM-S1	LA	LA_1600_1	1600	2241	1419	0.00182648401826484
LA_1600_1_TTCGAAGCATCCGGGT-1	11. Adipocyte	None	LA	LA_1600_1	1600	2319	1286	0.00137111517367459
LA_1600_1_TGATTTCTCCGAGCCA-1	03. Atrial Cardiomyocyte	CM-S1	LA	LA_1600_1	1600	2137	1386	0.00275229357798165
LA_1600_1_CGGTTAATCACGGTTA-1	03. Atrial Cardiomyocyte	CM-S1	LA	LA_1600_1	1600	1647	1133	0.00137804317868627
LA_1600_1_CCGTACTCACTAGTAC-1	03. Atrial Cardiomyocyte	CM-S1	LA	LA_1600_1	1600	1945	1285	0.00367816091954023
LA_1600_1_TAGACCACAGTCAGCC-1	03. Atrial Cardiomyocyte	CM-S1	LA	LA_1600_1	1600	2113	1403	0.00137994480220791
LA_1600_1_CACACTCTCAGTTAGC-1	03. Atrial Cardiomyocyte	CM-S1	LA	LA_1600_1	1600	2099	1421	0.00692520775623269
LA_1600_1_ATGTGTGAGGAGTCTG-1	03. Atrial Cardiomyocyte	CM-S1	LA	LA_1600_1	1600	2026	1329	0.00231053604436229
LA_1600_1_AGTCTTTGTCCTAGCG-1	08. Macrophage	M-S1	LA	LA_1600_1	1600	2454	1553	0.00554785020804438
LA_1600_1_GATCAGTTCAGAGCTT-1	03. Atrial Cardiomyocyte	CM-S1	LA	LA_1600_1	1600	2073	1400	0.00834879406307978
LA_1600_1_CTCGTCATCTACCTGC-1	03. Atrial Cardiomyocyte	CM-S1	LA	LA_1600_1	1600	1894	1279	0.00185614849187935
LA_1600_1_GACCTGGTCCTGCAGG-1	13. Vascular Smooth Muscle	None	LA	LA_1600_1	1600	2073	1246	0.00185614849187935
LA_1600_1_CACAGTACAACCGCCA-1	03. Atrial Cardiomyocyte	CM-S1	LA	LA_1600_1	1600	2080	1375	0.000466200466200466
LA_1600_1_CATATGGGTGTTGGGA-1	03. Atrial Cardiomyocyte	CM-S1	LA	LA_1600_1	1600	2148	1419	0
LA_1600_1_ATTGGTGGTTCTGTTT-1	03. Atrial Cardiomyocyte	CM-S1	LA	LA_1600_1	1600	2100	1407	0.00186915887850467
LA_1600_1_GGGTTGCCAAAGAATC-1	03. Atrial Cardiomyocyte	CM-S1	LA	LA_1600_1	1600	2212	1332	0.0130963517305893
LA_1600_1_ACAGCCGGTGCAGACA-1	03. Atrial Cardiomyocyte	CM-S1	LA	LA_1600_1	1600	2101	1394	0.000468164794007491
LA_1600_1_GCGCAACAGAACTGTA-1	11. Adipocyte	None	LA	LA_1600_1	1600	2624	1409	0.00187265917602996
LA_1600_1_AGAGCTTAGGTAGCTG-1	03. Atrial Cardiomyocyte	CM-S1	LA	LA_1600_1	1600	2148	1393	0
LA_1600_1_CTTTGCGTCTGCAAGT-1	03. Atrial Cardiomyocyte	CM-S1	LA	LA_1600_1	1600	2351	1578	0.00516674495068107
LA_1600_1_ACCTTTACAAGCCATT-1	11. Adipocyte	None	LA	LA_1600_1	1600	2774	1337	0.00235737859500236
LA_1600_1_GGGAATGCAGGGTACA-1	03. Atrial Cardiomyocyte	CM-S1	LA	LA_1600_1	1600	2082	1382	0.000942951438000943
LA_1600_1_CTGCTGTGTCCAACTA-1	03. Atrial Cardiomyocyte	CM-S1	LA	LA_1600_1	1600	2162	1383	0.00942951438000943
LA_1600_1_TTCCCAGGTGCCTTGG-1	03. Atrial Cardiomyocyte	CM-S1	LA	LA_1600_1	1600	2458	1356	0.00803782505910165
LA_1600_1_TCTCTAAGTGGGTATG-1	03. Atrial Cardiomyocyte	CM-S1	LA	LA_1600_1	1600	2119	1408	0.010879848628193
LA_1600_1_TCATTTGTCATGCTCC-1	03. Atrial Cardiomyocyte	CM-S1	LA	LA_1600_1	1600	2013	1330	0.000946969696969697
LA_1600_1_CATTCGCCAGTCAGCC-1	11. Adipocyte	None	LA	LA_1600_1	1600	2765	1416	0.00284629981024668
LA_1600_1_CACATAGTCCGTAGTA-1	03. Atrial Cardiomyocyte	CM-S1	LA	LA_1600_1	1600	2162	1449	0.000475511174512601
LA_1600_1_GGAAAGCTCTTGTTTG-1	03. Atrial Cardiomyocyte	CM-S1	LA	LA_1600_1	1600	2161	1379	0.00475737392959087
LA_1600_1_AGCATACTCCACTCCA-1	03. Atrial Cardiomyocyte	CM-S1	LA	LA_1600_1	1600	2172	1349	0.00334288443170965
LA_1600_1_CACATAGGTTCCCGAG-1	11. Adipocyte	None	LA	LA_1600_1	1600	2729	1385	0.00720807304180682
LA_1600_1_GTCTCGTTCCAGATCA-1	03. Atrial Cardiomyocyte	CM-S1	LA	LA_1600_1	1600	1921	1262	0.00385170919595571
LA_1600_1_CGATGTAGTGGCTCCA-1	03. Atrial Cardiomyocyte	CM-S1	LA	LA_1600_1	1600	2066	1397	0.00193986420950533
LA_1600_1_CAGCGACTCGCGCCAA-1	11. Adipocyte	None	LA	LA_1600_1	1600	1994	1277	0.00291403593977659
LA_1600_1_GGGCATCTCTTGTACT-1	03. Atrial Cardiomyocyte	CM-S1	LA	LA_1600_1	1600	2012	1432	0.000487567040468064
LA_1600_1_CTGCTGTTCATGTCCC-1	03. Atrial Cardiomyocyte	CM-S1	LA	LA_1600_1	1600	2244	1362	0.0175695461200586
LA_1600_1_ACAGCCGTCGGAAATA-1	03. Atrial Cardiomyocyte	CM-S1	LA	LA_1600_1	1600	2015	1394	0.000488519785051295
LA_1600_1_TGACTTTCAAGACGTG-1	03. Atrial Cardiomyocyte	CM-S1	LA	LA_1600_1	1600	2101	1363	0.00734933855952964
LA_1600_1_TATGCCCAGAGGACGG-1	03. Atrial Cardiomyocyte	CM-S1	LA	LA_1600_1	1600	2310	1301	0.00391964723174914
LA_1600_1_CTTAACTAGATATGGT-1	03. Atrial Cardiomyocyte	CM-S1	LA	LA_1600_1	1600	2209	1521	0.000980392156862745
LA_1600_1_ACTGTCCTCAAGATCC-1	03. Atrial Cardiomyocyte	CM-S1	LA	LA_1600_1	1600	2648	1536	0.00542406311637081
LA_1600_1_ATAACGCAGGGCTTCC-1	02. Fibroblast II	FB-S3	LA	LA_1600_1	1600	2136	1390	0.000493339911198816
LA_1600_1_AACTTTCAGCGTCTAT-1	03. Atrial Cardiomyocyte	CM-S1	LA	LA_1600_1	1600	1943	1313	0.00246669955599408
LA_1600_1_CCTTCGAAGTGTACCT-1	03. Atrial Cardiomyocyte	CM-S1	LA	LA_1600_1	1600	1893	1282	0.0029600394671929
LA_1600_1_TGTTCCGCAAGCTGAG-1	03. Atrial Cardiomyocyte	CM-S1	LA	LA_1600_1	1600	2058	1360	0.000989119683481701
LA_1600_1_CTCAGAAAGGCCCTTG-1	03. Atrial Cardiomyocyte	CM-S1	LA	LA_1600_1	1600	2387	1293	0.00941526263627354
LA_1600_1_GTGCGGTTCAGTACGT-1	03. Atrial Cardiomyocyte	CM-S1	LA	LA_1600_1	1600	2600	1391	0.0114030738720873
LA_1600_1_ACGGAGAAGGTCATCT-1	11. Adipocyte	None	LA	LA_1600_1	1600	1938	1192	0.00347739692001987
LA_1600_1_CAGATCAAGACCTAGG-1	03. Atrial Cardiomyocyte	CM-S1	LA	LA_1600_1	1600	2000	1363	0.0014903129657228
LA_1600_1_TTGCCGTTCCATGAAC-1	03. Atrial Cardiomyocyte	CM-S1	LA	LA_1600_1	1600	2133	1511	0.00298507462686567
LA_1600_1_CTACATTTCTACGAGT-1	03. Atrial Cardiomyocyte	CM-S1	LA	LA_1600_1	1600	2627	1404	0.0443668993020937
LA_1600_1_GCTGCGACATAAGACA-1	03. Atrial Cardiomyocyte	CM-S1	LA	LA_1600_1	1600	1849	1262	0.00149700598802395
LA_1600_1_ATCACGATCCTTAATC-1	13. Vascular Smooth Muscle	None	LA	LA_1600_1	1600	2160	1404	0.000999000999000999
LA_1600_1_CACACAAGTTAAGGGC-1	02. Fibroblast II	FB-S3	LA	LA_1600_1	1600	2799	1392	0.00200100050025012
LA_1600_1_TTCGGTCCACCGTTGG-1	03. Atrial Cardiomyocyte	CM-S1	LA	LA_1600_1	1600	2661	1577	0.024512256128064
LA_1600_1_AATCGGTTCTGTTGAG-1	13. Vascular Smooth Muscle	None	LA	LA_1600_1	1600	2448	1516	0.00200601805416249
LA_1600_1_GGACGTCGTTGAGGTG-1	03. Atrial Cardiomyocyte	CM-S1	LA	LA_1600_1	1600	1791	1175	0.00100401606425703
LA_1600_1_TGCCAAAAGATAGCAT-1	11. Adipocyte	None	LA	LA_1600_1	1600	2732	1495	0.0215863453815261
LA_1600_1_GCTCCTACAAGGGTCA-1	03. Atrial Cardiomyocyte	CM-S1	LA	LA_1600_1	1600	2228	1476	0.00251382604323781
LA_1600_1_GTGCAGCGTGATAAGT-1	03. Atrial Cardiomyocyte	CM-S1	LA	LA_1600_1	1600	2044	1387	0.00100704934541793
LA_1600_1_GGTGTTAAGTCGTACT-1	03. Atrial Cardiomyocyte	CM-S1	LA	LA_1600_1	1600	2097	1455	0.00100806451612903
LA_1600_1_CTAACTTCACGGTGTC-1	03. Atrial Cardiomyocyte	CM-S1	LA	LA_1600_1	1600	2076	1295	0.020686175580222
LA_1600_1_CATCGAAAGTGGAGAA-1	03. Atrial Cardiomyocyte	CM-S1	LA	LA_1600_1	1600	2436	1457	0.0238215914850482
LA_1600_1_TTCTACAAGGTGCTTT-1	02. Fibroblast II	FB-S3	LA	LA_1600_1	1600	2207	1456	0.00557526609224531
LA_1600_1_GTCACAAGTGTTAAGA-1	11. Adipocyte	None	LA	LA_1600_1	1600	2168	1400	0.00253678335870117
LA_1600_1_TCGTAGATCGTTACGA-1	03. Atrial Cardiomyocyte	CM-S1	LA	LA_1600_1	1600	2054	1494	0.00152284263959391
LA_1600_1_ATCTACTAGGCTCAGA-1	03. Atrial Cardiomyocyte	CM-S1	LA	LA_1600_1	1600	1916	1229	0.00406917599186165
LA_1600_1_CTGCGGAGTAAGAGGA-1	11. Adipocyte	None	LA	LA_1600_1	1600	2240	1269	0.00560652395514781
LA_1600_1_CTACGTCTCCTATTCA-1	03. Atrial Cardiomyocyte	CM-S1	LA	LA_1600_1	1600	1905	1198	0.00919775166070516
LA_1600_1_CAAGTTGAGTGGCACA-1	11. Adipocyte	None	LA	LA_1600_1	1600	2753	1522	0.00306748466257669
LA_1600_1_TTAGGACCAGATGGCA-1	03. Atrial Cardiomyocyte	CM-S1	LA	LA_1600_1	1600	2490	1516	0.0225756798358132
LA_1600_1_TTTCCTCAGCACGCCT-1	03. Atrial Cardiomyocyte	CM-S1	LA	LA_1600_1	1600	1853	1235	0.00154320987654321
LA_1600_1_GTGTGCGAGTGTCTCA-1	03. Atrial Cardiomyocyte	CM-S1	LA	LA_1600_1	1600	2417	1231	0.0128667009778693
LA_1600_1_CTAATGGTCGACGGAA-1	03. Atrial Cardiomyocyte	CM-S1	LA	LA_1600_1	1600	1777	1182	0.00102986611740474
LA_1600_1_CGTCCATAGATGTGGC-1	02. Fibroblast II	FB-S3	LA	LA_1600_1	1600	2826	1398	0.00154479917610711
LA_1600_1_ACGTCAATCATCGGAT-1	02. Fibroblast II	FB-S3	LA	LA_1600_1	1600	2791	1481	0.00412371134020619
LA_1600_1_TGTTCCGGTCATATGC-1	03. Atrial Cardiomyocyte	CM-S1	LA	LA_1600_1	1600	1933	1325	0.00206291903042806
LA_1600_1_CTTACCGTCAGGCAAG-1	03. Atrial Cardiomyocyte	CM-S1	LA	LA_1600_1	1600	1778	1205	0
LA_1600_1_CCTATTATCCTGTACC-1	13. Vascular Smooth Muscle	None	LA	LA_1600_1	1600	1983	1235	0.0010351966873706
LA_1600_1_GACAGAGGTTCTGGTA-1	03. Atrial Cardiomyocyte	CM-S1	LA	LA_1600_1	1600	1719	1174	0.00466321243523316
LA_1600_1_TTCTCCTAGCGCTTAT-1	13. Vascular Smooth Muscle	None	LA	LA_1600_1	1600	2622	1522	0.00414722654224987
LA_1600_1_GGATTACAGCCCAATT-1	02. Fibroblast II	FB-S3	LA	LA_1600_1	1600	2557	1487	0.00312174817898023
LA_1600_1_ACACTGATCGAGAACG-1	03. Atrial Cardiomyocyte	CM-S1	LA	LA_1600_1	1600	1807	1236	0
LA_1600_1_GTTCTCGTCGGCATCG-1	02. Fibroblast II	FB-S3	LA	LA_1600_1	1600	2065	1379	0.00312825860271116
LA_1600_1_GTCTCGTAGTGAAGTT-1	03. Atrial Cardiomyocyte	CM-S1	LA	LA_1600_1	1600	2355	1523	0.00208659363588941
LA_1600_1_CGACCTTTCGGCTTGG-1	02. Fibroblast II	FB-S2	LA	LA_1600_1	1600	2746	1472	0.00104384133611691
LA_1600_1_GTAACGTGTACTTGAC-1	03. Atrial Cardiomyocyte	CM-S1	LA	LA_1600_1	1600	2398	1546	0.00733752620545073
LA_1600_1_CTGCGGATCCCACTTG-1	03. Atrial Cardiomyocyte	CM-S1	LA	LA_1600_1	1600	1673	1152	0.000524383848977452
LA_1600_1_CCCAGTTCAACTGCGC-1	11. Adipocyte	None	LA	LA_1600_1	1600	2749	1426	0.00629590766002099
LA_1600_1_AAATGCCCAGTTTACG-1	03. Atrial Cardiomyocyte	CM-S1	LA	LA_1600_1	1600	2125	1310	0.0204939569101419
LA_1600_1_TAAACCGTCGGTGTTA-1	03. Atrial Cardiomyocyte	CM-S1	LA	LA_1600_1	1600	1949	1374	0
LA_1600_1_AACTCAGAGAAGGTTT-1	03. Atrial Cardiomyocyte	CM-S1	LA	LA_1600_1	1600	1978	1313	0.00157894736842105
LA_1600_1_ACATACGCAGCCTATA-1	03. Atrial Cardiomyocyte	CM-S1	LA	LA_1600_1	1600	2668	1389	0.00157977883096367
LA_1600_1_GCGAGAATCCAAACAC-1	05. Cytoplasmic Cardiomyocyte I	None	LA	LA_1600_1	1600	2102	1320	0.00158144438587243
LA_1600_1_AAGGTTCTCGATAGAA-1	03. Atrial Cardiomyocyte	CM-S1	LA	LA_1600_1	1600	1687	1156	0.00210970464135021
LA_1600_1_TTAGGACTCTCCTATA-1	03. Atrial Cardiomyocyte	CM-S1	LA	LA_1600_1	1600	2016	1293	0.00158311345646438
LA_1600_1_GCAATCACAGAGCCAA-1	03. Atrial Cardiomyocyte	CM-S1	LA	LA_1600_1	1600	1852	1252	0.00475184794086589
LA_1600_1_GGCTGGTTCCTGCAGG-1	03. Atrial Cardiomyocyte	CM-S1	LA	LA_1600_1	1600	2127	1224	0.0286320254506893
LA_1600_1_ACAGCTATCTGGTATG-1	02. Fibroblast II	FB-S3	LA	LA_1600_1	1600	2789	1410	0.0217737652681891
LA_1600_1_TCTGGAACATAGTAAG-1	11. Adipocyte	None	LA	LA_1600_1	1600	1919	1161	0.0276301806588735
LA_1600_1_TGGGAAGTCCAGAAGG-1	03. Atrial Cardiomyocyte	CM-S1	LA	LA_1600_1	1600	1974	1302	0.00106666666666667
LA_1600_1_GTCATTTCATACCATG-1	02. Fibroblast II	FB-S3	LA	LA_1600_1	1600	2793	1408	0.00106723585912487
LA_1600_1_TTCTTAGTCTAACTGG-1	03. Atrial Cardiomyocyte	CM-S1	LA	LA_1600_1	1600	1959	1350	0.00213903743315508
LA_1600_1_CGCTTCAGTAGCGTCC-1	03. Atrial Cardiomyocyte	CM-S1	LA	LA_1600_1	1600	1713	1176	0.00107123727905731
LA_1600_1_TAGGCATTCCAGTAGT-1	02. Fibroblast II	FB-S3	LA	LA_1600_1	1600	2206	1425	0.00910551687198714
LA_1600_1_TGCTGCTAGCTATGCT-1	08. Macrophage	M-S1	LA	LA_1600_1	1600	2610	1111	0.00321543408360129
LA_1600_1_TATGCCCTCCTAAGTG-1	02. Fibroblast II	FB-S1	LA	LA_1600_1	1600	2776	1226	0.00482573726541555
LA_1600_1_GCGCAACTCTGGAGCC-1	02. Fibroblast II	FB-S2	LA	LA_1600_1	1600	2776	1386	0.00321888412017167
LA_1600_1_CGAGCCAGTCTCAACA-1	02. Fibroblast II	FB-S3	LA	LA_1600_1	1600	2692	1352	0.00701565029681597
LA_1600_1_TTAGGCAGTAAAGGAG-1	03. Atrial Cardiomyocyte	CM-S1	LA	LA_1600_1	1600	1770	1206	0.00216333153055706
LA_1600_1_CAGCATATCAGAGGTG-1	03. Atrial Cardiomyocyte	CM-S1	LA	LA_1600_1	1600	1935	1260	0.0124526258798051
LA_1600_1_CTCCTAGTCTTGTACT-1	03. Atrial Cardiomyocyte	CM-S1	LA	LA_1600_1	1600	2084	1199	0.0027114967462039
LA_1600_1_AAGTCTGAGCTAAACA-1	02. Fibroblast II	FB-S2	LA	LA_1600_1	1600	2481	1563	0.00325909831613254
LA_1600_1_CCCTCCTGTTGAGTTC-1	03. Atrial Cardiomyocyte	CM-S1	LA	LA_1600_1	1600	2105	1219	0.0086909288430201
LA_1600_1_ACGGCCACAAGCCGTC-1	02. Fibroblast II	FB-S3	LA	LA_1600_1	1600	2682	1349	0.00271739130434783
LA_1600_1_CCGTACTAGCCTATGT-1	02. Fibroblast II	FB-S3	LA	LA_1600_1	1600	2665	1250	0.0032626427406199
LA_1600_1_TTGGCAAGTCAGGACA-1	05. Cytoplasmic Cardiomyocyte I	None	LA	LA_1600_1	1600	2403	1216	0.0272628135223555
LA_1600_1_CAGGTGCCACTAGTAC-1	13. Vascular Smooth Muscle	None	LA	LA_1600_1	1600	2087	1300	0.00218221494817239
LA_1600_1_TGGTTCCGTGTCAATC-1	02. Fibroblast II	FB-S3	LA	LA_1600_1	1600	2726	1388	0.00109529025191676
LA_1600_1_TAGACCATCCTTTCGG-1	11. Adipocyte	None	LA	LA_1600_1	1600	1911	1085	0.00273972602739726
LA_1600_1_GCTTGAAGTCGACTGC-1	08. Macrophage	M-S1	LA	LA_1600_1	1600	2724	1307	0.0010989010989011
LA_1600_1_CCTTCCCTCGCATGAT-1	03. Atrial Cardiomyocyte	CM-S1	LA	LA_1600_1	1600	1675	1120	0.00769653655854865
LA_1600_1_GCTTCCATCGTAGGTT-1	03. Atrial Cardiomyocyte	CM-S1	LA	LA_1600_1	1600	1815	1209	0.00275330396475771
LA_1600_1_CTCTACGTCCCGACTT-1	02. Fibroblast II	FB-S2	LA	LA_1600_1	1600	2505	1278	0.00220507166482911
LA_1600_1_ACGGAGAGTACGCTGC-1	03. Atrial Cardiomyocyte	CM-S1	LA	LA_1600_1	1600	2008	1238	0.00330943188086045
LA_1600_1_CACTCCAGTTAAAGAC-1	03. Atrial Cardiomyocyte	CM-S1	LA	LA_1600_1	1600	1749	1218	0.00110314396028682
LA_1600_1_GTGTGCGAGTTACGGG-1	02. Fibroblast II	FB-S3	LA	LA_1600_1	1600	2819	1299	0.0480397570403092
LA_1600_1_CGCTTCATCAGCTGGC-1	03. Atrial Cardiomyocyte	CM-S1	LA	LA_1600_1	1600	1993	1165	0.00221238938053097
LA_1600_1_TATTACCGTCGCTTTC-1	03. Atrial Cardiomyocyte	CM-S1	LA	LA_1600_1	1600	1988	1399	0.00497787610619469
LA_1600_1_GGGTTGCAGGACATTA-1	08. Macrophage	M-S1	LA	LA_1600_1	1600	2761	1377	0.00609080841638981
LA_1600_1_GCCTCTACACATCCGG-1	11. Adipocyte	None	LA	LA_1600_1	1600	2332	1283	0.00221483942414175
LA_1600_1_ATTGGACGTAAAGTCA-1	03. Atrial Cardiomyocyte	CM-S1	LA	LA_1600_1	1600	1655	1134	0.000554631170271769
LA_1600_1_CAACTAGGTTGTCGCG-1	03. Atrial Cardiomyocyte	CM-S1	LA	LA_1600_1	1600	1948	1311	0.000554631170271769
LA_1600_1_CTCGTCACACACATGT-1	03. Atrial Cardiomyocyte	CM-S1	LA	LA_1600_1	1600	1498	1077	0.000555247084952804
LA_1600_1_CGTCCATCACTTAAGC-1	03. Atrial Cardiomyocyte	CM-S1	LA	LA_1600_1	1600	1895	1202	0.00166574125485841
LA_1600_1_GCGCAGTTCATGCTCC-1	02. Fibroblast II	FB-S3	LA	LA_1600_1	1600	2705	1340	0.01
LA_1600_1_GAAGCAGGTTATTCTC-1	02. Fibroblast II	FB-S3	LA	LA_1600_1	1600	2644	1412	0.00222593210907067
LA_1600_1_TGGACGCCAAGCGAGT-1	08. Macrophage	M-S1	LA	LA_1600_1	1600	2794	1392	0
LA_1600_1_GATGCTACACCACGTG-1	11. Adipocyte	None	LA	LA_1600_1	1600	2300	1296	0.00390189520624303
LA_1600_1_ACCAGTACATTCACTT-1	03. Atrial Cardiomyocyte	CM-S1	LA	LA_1600_1	1600	1853	1259	0.000558971492453885
LA_1600_1_CGATGTACACTTACGA-1	03. Atrial Cardiomyocyte	CM-S1	LA	LA_1600_1	1600	2008	1351	0.00614868641699273
LA_1600_1_CGCTGGAAGGGTATCG-1	02. Fibroblast II	FB-S3	LA	LA_1600_1	1600	2652	1324	0.00223588596981554
LA_1600_1_CGGCTAGCATGATCCA-1	03. Atrial Cardiomyocyte	CM-S1	LA	LA_1600_1	1600	1919	1276	0.00335570469798658
LA_1600_1_GAACGGAAGGGATACC-1	03. Atrial Cardiomyocyte	CM-S1	LA	LA_1600_1	1600	1785	1182	0.00336511497476164
LA_1600_1_TCAGCAATCACGGTTA-1	08. Macrophage	M-S1	LA	LA_1600_1	1600	2131	1423	0.00336511497476164
LA_1600_1_CCCAGTTCACCGATAT-1	11. Adipocyte	None	LA	LA_1600_1	1600	1758	1041	0.00393037619314992
LA_1600_1_CACATAGAGATCTGCT-1	03. Atrial Cardiomyocyte	CM-S1	LA	LA_1600_1	1600	2015	1329	0.0112359550561798
LA_1600_1_ATGCGATAGTTCGCAT-1	02. Fibroblast II	FB-S1	LA	LA_1600_1	1600	2654	1268	0.00112359550561798
LA_1600_1_ATGCGATAGGTGACCA-1	02. Fibroblast II	FB-S3	LA	LA_1600_1	1600	2764	1364	0.0275900900900901
LA_1600_1_TACCTTATCCGTCAAA-1	03. Atrial Cardiomyocyte	CM-S1	LA	LA_1600_1	1600	1769	1219	0.0028184892897407
LA_1600_1_TTTCCTCCACAGATTC-1	03. Atrial Cardiomyocyte	CM-S1	LA	LA_1600_1	1600	1605	1124	0.0028184892897407
LA_1600_1_GGATTACTCACCATAG-1	02. Fibroblast II	FB-S3	LA	LA_1600_1	1600	2811	1245	0.00564015792442188
LA_1600_1_CACCTTGGTGTCCTCT-1	02. Fibroblast II	FB-S3	LA	LA_1600_1	1600	2617	1327	0.00564015792442188
LA_1600_1_CAGCCGATCCTCAATT-1	08. Macrophage	M-S1	LA	LA_1600_1	1600	2824	1420	0
LA_1600_1_TTCTCCTGTTGACGTT-1	02. Fibroblast II	FB-S3	LA	LA_1600_1	1600	2698	1314	0.00112866817155756
LA_1600_1_AGTCTTTTCCTATGTT-1	09. Endothelium I	EC-2	LA	LA_1600_1	1600	2789	1264	0.00507900677200903
LA_1600_1_TCGTAGAAGACGACGT-1	03. Atrial Cardiomyocyte	CM-S1	LA	LA_1600_1	1600	1934	1238	0.019774011299435
LA_1600_1_CACAGGCGTGAACCTT-1	11. Adipocyte	None	LA	LA_1600_1	1600	2028	934	0.00112994350282486
LA_1600_1_ACATGGTCAAAGCAAT-1	08. Macrophage	M-S1	LA	LA_1600_1	1600	2741	1303	0.000564971751412429
LA_1600_1_GAAACTCAGATGCCTT-1	03. Atrial Cardiomyocyte	CM-S1	LA	LA_1600_1	1600	1940	1076	0.0203619909502262
LA_1600_1_CACACCTAGTGTTAGA-1	02. Fibroblast II	FB-S1	LA	LA_1600_1	1600	2676	1288	0.00339750849377123
LA_1600_1_ATTGGACAGTCCATAC-1	03. Atrial Cardiomyocyte	CM-S1	LA	LA_1600_1	1600	1927	1175	0.0028328611898017
LA_1600_1_GGACAGAGTTGTCTTT-1	03. Atrial Cardiomyocyte	CM-S1	LA	LA_1600_1	1600	2744	1321	0.0492917847025496
LA_1600_1_TTGCCGTGTGGTTTCA-1	03. Atrial Cardiomyocyte	CM-S1	LA	LA_1600_1	1600	1790	1214	0.00170357751277683
LA_1600_1_GACGCGTGTTAAGATG-1	03. Atrial Cardiomyocyte	CM-S1	LA	LA_1600_1	1600	1764	1238	0.00170842824601367
LA_1600_1_GATGAAAAGTGTTAGA-1	03. Atrial Cardiomyocyte	CM-S1	LA	LA_1600_1	1600	1950	1370	0.00113960113960114
LA_1600_1_AAAGCAACAGGGTACA-1	13. Vascular Smooth Muscle	None	LA	LA_1600_1	1600	1445	942	0.000571102227298686
LA_1600_1_CTGCTGTCACAACGCC-1	11. Adipocyte	None	LA	LA_1600_1	1600	2016	1126	0.00285551113649343
LA_1600_1_GTCACAATCCGTAGGC-1	02. Fibroblast II	FB-S3	LA	LA_1600_1	1600	2804	1360	0.0102857142857143
LA_1600_1_CATCGGGGTCATCGGC-1	11. Adipocyte	None	LA	LA_1600_1	1600	2029	1051	0.00228571428571429
LA_1600_1_GAACATCGTAGATTAG-1	02. Fibroblast II	FB-S1	LA	LA_1600_1	1600	2625	1255	0.00571428571428571
LA_1600_1_TCAATCTTCTACTTAC-1	02. Fibroblast II	FB-S3	LA	LA_1600_1	1600	2779	1324	0.00343445907269605
LA_1600_1_CTTCTCTTCATGGTCA-1	11. Adipocyte	None	LA	LA_1600_1	1600	2446	1246	0.00171821305841924
LA_1600_1_CTCTGGTCACGGCGTT-1	11. Adipocyte	None	LA	LA_1600_1	1600	2538	1116	0.00687285223367698
LA_1600_1_TAAACCGCATTAGGCT-1	08. Macrophage	M-S1	LA	LA_1600_1	1600	2745	1312	0.00687679083094556
LA_1600_1_GTCAAGTAGTGTGAAT-1	02. Fibroblast II	FB-S3	LA	LA_1600_1	1600	2512	1323	0.00229357798165138
LA_1600_1_TGCCAAAGTCTAAACC-1	02. Fibroblast II	FB-S1	LA	LA_1600_1	1600	2643	1348	0.00172117039586919
LA_1600_1_CCAATCCCAGCGTAAG-1	08. Macrophage	M-S1	LA	LA_1600_1	1600	2682	1319	0.00229489386115892
LA_1600_1_TTGCCGTTCCATGCTC-1	02. Fibroblast II	FB-S3	LA	LA_1600_1	1600	2596	1346	0.00172314761631246
LA_1600_1_AAACGGGAGAGGTACC-1	03. Atrial Cardiomyocyte	CM-S1	LA	LA_1600_1	1600	1719	1135	0.0080413555427915
LA_1600_1_GACCTGGTCTATCCCG-1	03. Atrial Cardiomyocyte	CM-S1	LA	LA_1600_1	1600	1731	1237	0.000575373993095512
LA_1600_1_GTCTTCGGTTATGTGC-1	05. Cytoplasmic Cardiomyocyte I	None	LA	LA_1600_1	1600	2611	1335	0.016733987305251
LA_1600_1_CAGATCAGTAATCGTC-1	03. Atrial Cardiomyocyte	CM-S1	LA	LA_1600_1	1600	1840	1252	0
LA_1600_1_GATGAAACAAGAAGAG-1	02. Fibroblast II	FB-S2	LA	LA_1600_1	1600	2650	1358	0.00231080300404391
LA_1600_1_GACGTTACACAACGCC-1	03. Atrial Cardiomyocyte	CM-S1	LA	LA_1600_1	1600	1655	1099	0.00231080300404391
LA_1600_1_CTTCTCTTCTGTCAAG-1	01. Fibroblast I	FB-S3	LA	LA_1600_1	1600	2447	1289	0.00173310225303293
LA_1600_1_AACACGTCAAGAGGCT-1	02. Fibroblast II	FB-S2	LA	LA_1600_1	1600	2495	1374	0.00809248554913295
LA_1600_1_CCGGGATTCATAACCG-1	08. Macrophage	M-S1	LA	LA_1600_1	1600	2827	1380	0.0260266049739734
LA_1600_1_CTAGTGAGTTTAAGCC-1	02. Fibroblast II	FB-S3	LA	LA_1600_1	1600	2615	1281	0.00173711638679792
LA_1600_1_CTAGCCTCACGAGAGT-1	03. Atrial Cardiomyocyte	CM-S1	LA	LA_1600_1	1600	2670	1140	0.00522344747533372
LA_1600_1_TGCTACCTCACCCGAG-1	11. Adipocyte	None	LA	LA_1600_1	1600	2549	1279	0.00756693830034924
LA_1600_1_CACCTTGGTGTGACGA-1	02. Fibroblast II	FB-S4	LA	LA_1600_1	1600	2488	1214	0.000582750582750583
LA_1600_1_TGGCCAGTCTCCTATA-1	03. Atrial Cardiomyocyte	CM-S1	LA	LA_1600_1	1600	1527	1045	0.00116550116550117
LA_1600_1_TGACGGCCACGGTAAG-1	03. Atrial Cardiomyocyte	CM-S1	LA	LA_1600_1	1600	1669	1155	0.00116618075801749
LA_1600_1_TGTCCCACAGATTGCT-1	03. Atrial Cardiomyocyte	CM-S1	LA	LA_1600_1	1600	2137	1377	0.0192419825072886
LA_1600_1_ACGAGGATCGCCCTTA-1	02. Fibroblast II	FB-S3	LA	LA_1600_1	1600	2586	1281	0.00233372228704784
LA_1600_1_TCAATCTGTTCAGGCC-1	03. Atrial Cardiomyocyte	CM-S1	LA	LA_1600_1	1600	1614	1131	0
LA_1600_1_CTCGTCACAATCCAAC-1	02. Fibroblast II	FB-S3	LA	LA_1600_1	1600	2786	1242	0.0128429655575015
LA_1600_1_AACTGGTTCCTATTCA-1	03. Atrial Cardiomyocyte	CM-S1	LA	LA_1600_1	1600	1783	1197	0.00526008182349503
LA_1600_1_CGAATGTCACATGTGT-1	05. Cytoplasmic Cardiomyocyte I	None	LA	LA_1600_1	1600	2385	1415	0.00467562828755114
LA_1600_1_TGATTTCAGCTAGCCC-1	03. Atrial Cardiomyocyte	CM-S1	LA	LA_1600_1	1600	1641	1190	0.00292397660818713
LA_1600_1_CGATTGACATAACCTG-1	03. Atrial Cardiomyocyte	CM-S1	LA	LA_1600_1	1600	1976	1343	0.00233918128654971
LA_1600_1_GTACTCCGTAGAGCTG-1	02. Fibroblast II	FB-S3	LA	LA_1600_1	1600	2177	1313	0.00468110005851375
LA_1600_1_GTCAAGTAGAAACGCC-1	03. Atrial Cardiomyocyte	CM-S1	LA	LA_1600_1	1600	1857	1319	0.00175644028103044
LA_1600_1_GAAGCAGTCCTTAATC-1	03. Atrial Cardiomyocyte	CM-S1	LA	LA_1600_1	1600	1625	1105	0.00117164616285882
LA_1600_1_CGAGCACGTAGAGCTG-1	11. Adipocyte	None	LA	LA_1600_1	1600	1918	1078	0.00234741784037559
LA_1600_1_GTTCATTGTCAACTGT-1	03. Atrial Cardiomyocyte	CM-S1	LA	LA_1600_1	1600	1536	1071	0.00176263219741481
LA_1600_1_GGCGACTTCAATACCG-1	02. Fibroblast II	FB-S3	LA	LA_1600_1	1600	2799	1226	0.0382352941176471
LA_1600_1_CAGTAACTCTCTTATG-1	02. Fibroblast II	FB-S2	LA	LA_1600_1	1600	2341	1270	0
LA_1600_1_GTACGTAGTCATACTG-1	13. Vascular Smooth Muscle	None	LA	LA_1600_1	1600	1783	1136	0.00235710076605775
LA_1600_1_TTCTCCTCATCGGACC-1	03. Atrial Cardiomyocyte	CM-S1	LA	LA_1600_1	1600	1664	1144	0.00176782557454331
LA_1600_1_GATGAGGAGCCATCGC-1	03. Atrial Cardiomyocyte	CM-S1	LA	LA_1600_1	1600	1647	1129	0.00471976401179941
LA_1600_1_CCACGGATCAGCATGT-1	11. Adipocyte	None	LA	LA_1600_1	1600	2007	1164	0.0023598820058997
LA_1600_1_CAGTCCTGTCTTCGTC-1	02. Fibroblast II	FB-S3	LA	LA_1600_1	1600	2617	1380	0.00177200236266982
LA_1600_1_CGTCCATCATGAAGTA-1	03. Atrial Cardiomyocyte	CM-S1	LA	LA_1600_1	1600	2092	1119	0.00413467217956291
LA_1600_1_ACGGAGAAGTTAACGA-1	02. Fibroblast II	FB-S3	LA	LA_1600_1	1600	2388	1310	0.000591366055588409
LA_1600_1_TACGGATCACTACAGT-1	02. Fibroblast II	FB-S3	LA	LA_1600_1	1600	2479	1288	0.00177935943060498
LA_1600_1_CTGAAGTGTTCCACGG-1	02. Fibroblast II	FB-S3	LA	LA_1600_1	1600	2668	1303	0.00711743772241993
LA_1600_1_GTGCATACAAGTAATG-1	03. Atrial Cardiomyocyte	CM-S1	LA	LA_1600_1	1600	1742	1231	0.00237247924080664
LA_1600_1_ATAACGCCAGTAAGAT-1	01. Fibroblast I	FB-S1	LA	LA_1600_1	1600	2438	1104	0.00534441805225653
LA_1600_1_ATAAGAGTCGTTTGCC-1	03. Atrial Cardiomyocyte	CM-S1	LA	LA_1600_1	1600	1433	980	0.0011883541295306
LA_1600_1_GCGACCACACCAGCAC-1	02. Fibroblast II	FB-S3	LA	LA_1600_1	1600	2533	1208	0.014268727705113
LA_1600_1_TGATTTCCATTAGCCA-1	08. Macrophage	M-S1	LA	LA_1600_1	1600	2404	1206	0.00356930398572278
LA_1600_1_GACCAATTCTCAAGTG-1	02. Fibroblast II	FB-S3	LA	LA_1600_1	1600	2607	1326	0.00297619047619048
LA_1600_1_CCTTCCCTCGCTAGCG-1	02. Fibroblast II	FB-S3	LA	LA_1600_1	1600	2709	1220	0.0226190476190476
LA_1600_1_ACACTGAAGTCCCACG-1	02. Fibroblast II	FB-S3	LA	LA_1600_1	1600	2744	1350	0.00178571428571429
LA_1600_1_TTTGCGCGTGTTTGGT-1	03. Atrial Cardiomyocyte	CM-S1	LA	LA_1600_1	1600	1716	1169	0.00596302921884317
LA_1600_1_CAAGAAAAGGATGTAT-1	08. Macrophage	M-S1	LA	LA_1600_1	1600	2612	1303	0.00536672629695885
LA_1600_1_CATTATCTCTAGCACA-1	02. Fibroblast II	FB-S3	LA	LA_1600_1	1600	2070	1371	0.0035778175313059
LA_1600_1_TACTTACAGACTAGGC-1	02. Fibroblast II	FB-S3	LA	LA_1600_1	1600	2413	1287	0.00119402985074627
LA_1600_1_AACCATGAGCTGCGAA-1	02. Fibroblast II	FB-S3	LA	LA_1600_1	1600	2483	1230	0.0017921146953405
LA_1600_1_GGCTGGTAGCCACTAT-1	03. Atrial Cardiomyocyte	CM-S1	LA	LA_1600_1	1600	1747	1238	0.00299222022740874
LA_1600_1_GCACTCTCATTAACCG-1	08. Macrophage	M-S1	LA	LA_1600_1	1600	2637	1310	0.00239808153477218
LA_1600_1_AGGGTGAAGGCGACAT-1	13. Vascular Smooth Muscle	None	LA	LA_1600_1	1600	1756	1138	0.00180072028811525
LA_1600_1_CACCTTGTCTGTCTAT-1	08. Macrophage	M-S1	LA	LA_1600_1	1600	2788	1228	0
LA_1600_1_CCTTACGAGGTGATAT-1	02. Fibroblast II	FB-S2	LA	LA_1600_1	1600	2063	1315	0.00360793746241732
LA_1600_1_CAAGGCCAGCTACCTA-1	02. Fibroblast II	FB-S1	LA	LA_1600_1	1600	2437	1249	0.00300842358604091
LA_1600_1_GTCGGGTTCTACCTGC-1	03. Atrial Cardiomyocyte	CM-S1	LA	LA_1600_1	1600	2111	1207	0.00120336943441637
LA_1600_1_AGCTCTCCACTATCTT-1	03. Atrial Cardiomyocyte	CM-S1	LA	LA_1600_1	1600	1590	1084	0.00421686746987952
LA_1600_1_CAAGTTGAGGATCGCA-1	02. Fibroblast II	FB-S3	LA	LA_1600_1	1600	2710	1271	0.0126658624849216
LA_1600_1_AGAGCTTGTGCACCAC-1	09. Endothelium I	L-EC	LA	LA_1600_1	1600	2699	1292	0.00784550392275196
LA_1600_1_TAGGCATCACGGTTTA-1	03. Atrial Cardiomyocyte	CM-S1	LA	LA_1600_1	1600	1969	1234	0.00483383685800604
LA_1600_1_AGATCTGCATGCCTTC-1	02. Fibroblast II	FB-S1	LA	LA_1600_1	1600	2360	1230	0.00060459492140266
LA_1600_1_CGTAGCGTCAAGATCC-1	11. Adipocyte	None	LA	LA_1600_1	1600	2070	1071	0.000604960677555959
LA_1600_1_TAGGCATCAAGAAGAG-1	02. Fibroblast II	FB-S3	LA	LA_1600_1	1600	2547	1301	0.007883565797453
LA_1600_1_CAGTCCTTCCACTCCA-1	02. Fibroblast II	FB-S3	LA	LA_1600_1	1600	2255	1218	0.00424499696785931
LA_1600_1_CAGATCACAAGCGAGT-1	13. Vascular Smooth Muscle	None	LA	LA_1600_1	1600	1866	1194	0.00121359223300971
LA_1600_1_CAGTAACGTCTAGCCG-1	13. Vascular Smooth Muscle	None	LA	LA_1600_1	1600	1799	1130	0.00606796116504854
LA_1600_1_GTCAAGTGTCGCGGTT-1	11. Adipocyte	None	LA	LA_1600_1	1600	1623	951	0.00182149362477231
LA_1600_1_AGCTCCTCAGAGCCAA-1	13. Vascular Smooth Muscle	None	LA	LA_1600_1	1600	2234	1299	0
LA_1600_1_GGTGCGTAGTAGGTGC-1	03. Atrial Cardiomyocyte	CM-S1	LA	LA_1600_1	1600	1761	1156	0.00060790273556231
LA_1600_1_ACACTGAAGTGTCCAT-1	02. Fibroblast II	FB-S3	LA	LA_1600_1	1600	2461	1208	0.00304136253041363
LA_1600_1_ACGCCGATCTATCCTA-1	13. Vascular Smooth Muscle	None	LA	LA_1600_1	1600	1539	972	0.00243605359317905
LA_1600_1_GTGCTTCCACACAGAG-1	02. Fibroblast II	FB-S3	LA	LA_1600_1	1600	1814	1238	0.0036563071297989
LA_1600_1_TTCTCCTAGTACACCT-1	13. Vascular Smooth Muscle	None	LA	LA_1600_1	1600	1953	1258	0.00671550671550672
LA_1600_1_AAACGGGCAGGCTGAA-1	08. Macrophage	M-S1	LA	LA_1600_1	1600	2783	1277	0.00795107033639144
LA_1600_1_GACTACAGTTGATTCG-1	03. Atrial Cardiomyocyte	CM-S1	LA	LA_1600_1	1600	1869	1071	0.00611995104039168
LA_1600_1_ACGGGTCGTTAAGTAG-1	03. Atrial Cardiomyocyte	CM-S1	LA	LA_1600_1	1600	1641	1110	0.00367647058823529
LA_1600_1_ATCATGGTCAATACCG-1	03. Atrial Cardiomyocyte	CM-S1	LA	LA_1600_1	1600	1648	1147	0.00183936235438381
LA_1600_1_GGGAGATCATACCATG-1	03. Atrial Cardiomyocyte	CM-S1	LA	LA_1600_1	1600	770	599	0.000613873542050338
LA_1600_1_TACACGATCTTGTACT-1	03. Atrial Cardiomyocyte	CM-S1	LA	LA_1600_1	1600	1693	1073	0.002460024600246
LA_1600_1_GAAATGACAGCCAGAA-1	03. Atrial Cardiomyocyte	CM-S1	LA	LA_1600_1	1600	1890	1307	0.00307692307692308
LA_1600_1_CGCGTTTCATGTTGAC-1	03. Atrial Cardiomyocyte	CM-S1	LA	LA_1600_1	1600	1796	1227	0.00863131935881628
LA_1600_1_CCTACACTCCAGGGCT-1	03. Atrial Cardiomyocyte	CM-S1	LA	LA_1600_1	1600	1555	1003	0.0141800246609125
LA_1600_1_TTAACTCTCCTCCTAG-1	02. Fibroblast II	FB-S3	LA	LA_1600_1	1600	2466	1177	0.00246761258482418
LA_1600_1_ACGGGTCTCTCAAACG-1	02. Fibroblast II	FB-S1	LA	LA_1600_1	1600	2519	1157	0.00123609394313968
LA_1600_1_CCACGGATCATGTGGT-1	11. Adipocyte	None	LA	LA_1600_1	1600	1959	1122	0.000618429189857761
LA_1600_1_TACTTACTCAGCACAT-1	03. Atrial Cardiomyocyte	CM-S1	LA	LA_1600_1	1600	1780	1161	0.00247371675943105
LA_1600_1_AAGTCTGCACCGGAAA-1	03. Atrial Cardiomyocyte	CM-S1	LA	LA_1600_1	1600	1595	1081	0.00185758513931889
LA_1600_1_ACACCCTTCATTCACT-1	02. Fibroblast II	FB-S3	LA	LA_1600_1	1600	1892	1313	0.01671826625387
LA_1600_1_ATAACGCAGTGACATA-1	03. Atrial Cardiomyocyte	CM-S1	LA	LA_1600_1	1600	1724	1155	0.00123915737298637
LA_1600_1_TGAGCCGAGAGGTAGA-1	02. Fibroblast II	FB-S3	LA	LA_1600_1	1600	2323	1350	0.00681536555142503
LA_1600_1_GCGCAGTCATCGATTG-1	02. Fibroblast II	FB-S3	LA	LA_1600_1	1600	2198	1180	0.0043424317617866
LA_1600_1_CAGCTAACAAGTTGTC-1	02. Fibroblast II	FB-S2	LA	LA_1600_1	1600	2361	1193	0.00124223602484472
LA_1600_1_CCTACACCACTCGACG-1	02. Fibroblast II	FB-S3	LA	LA_1600_1	1600	2298	1148	0.00248756218905473
LA_1600_1_CTCTGGTCATGGTTGT-1	11. Adipocyte	None	LA	LA_1600_1	1600	1681	1030	0.00124378109452736
LA_1600_1_GGACATTTCTTGTTTG-1	03. Atrial Cardiomyocyte	CM-S1	LA	LA_1600_1	1600	1811	1308	0.00435865504358655
LA_1600_1_TCTTTCCCATGCCTTC-1	08. Macrophage	M-S1	LA	LA_1600_1	1600	2710	1189	0.00124610591900312
LA_1600_1_TCACAAGAGTCGCCGT-1	05. Cytoplasmic Cardiomyocyte I	None	LA	LA_1600_1	1600	1811	1204	0.00249376558603491
LA_1600_1_TAGAGCTTCAAACAAG-1	08. Macrophage	M-S1	LA	LA_1600_1	1600	2736	1318	0.00187265917602996
LA_1600_1_CTCGGAGCAAAGTGCG-1	08. Macrophage	M-S1	LA	LA_1600_1	1600	2725	1129	0.00998751560549313
LA_1600_1_CATCGAAGTCACCTAA-1	03. Atrial Cardiomyocyte	CM-S1	LA	LA_1600_1	1600	1627	1048	0.0343535290443473
LA_1600_1_TGCACCTGTGCCTGTG-1	02. Fibroblast II	FB-S1	LA	LA_1600_1	1600	2369	1152	0.00125
LA_1600_1_ACGCCGAAGGCTAGGT-1	08. Macrophage	M-S1	LA	LA_1600_1	1600	2462	1223	0.00250156347717323
LA_1600_1_TTGGCAAGTCCATGAT-1	02. Fibroblast II	FB-S3	LA	LA_1600_1	1600	2315	1179	0.00125078173858662
LA_1600_1_TGAAAGAAGCTACCTA-1	08. Macrophage	M-S1	LA	LA_1600_1	1600	2506	1317	0.00187617260787992
LA_1600_1_TCTCTAAGTCTGGTCG-1	03. Atrial Cardiomyocyte	CM-S1	LA	LA_1600_1	1600	1789	1028	0.00375469336670839
LA_1600_1_CAGAGAGCAAGGCTCC-1	02. Fibroblast II	FB-S3	LA	LA_1600_1	1600	2422	1193	0.00125234815278647
LA_1600_1_TGGTTAGGTGTAATGA-1	03. Atrial Cardiomyocyte	CM-S1	LA	LA_1600_1	1600	1404	978	0.00187852222917971
LA_1600_1_TCGCGAGGTAGCGTAG-1	02. Fibroblast II	FB-S3	LA	LA_1600_1	1600	2617	1252	0.00125234815278647
LA_1600_1_CTACGTCAGTGTTAGA-1	08. Macrophage	M-S1	LA	LA_1600_1	1600	2641	1224	0.00313087038196619
LA_1600_1_GTTAAGCGTGCTGTAT-1	02. Fibroblast II	FB-S3	LA	LA_1600_1	1600	2310	1168	0.0031328320802005
LA_1600_1_CTTGGCTTCTAACTGG-1	08. Macrophage	M-S1	LA	LA_1600_1	1600	2756	1175	0.0125391849529781
LA_1600_1_GGGCATCGTGAGCGAT-1	03. Atrial Cardiomyocyte	CM-S1	LA	LA_1600_1	1600	1603	1116	0.0156739811912226
LA_1600_1_CTTAGGACATATGCTG-1	13. Vascular Smooth Muscle	None	LA	LA_1600_1	1600	2455	1175	0.000628140703517588
LA_1600_1_TCTTTCCGTTCTGTTT-1	03. Atrial Cardiomyocyte	CM-S1	LA	LA_1600_1	1600	1723	1039	0.00376884422110553
LA_1600_1_CCTTCGACATCTCCCA-1	03. Atrial Cardiomyocyte	CM-S1	LA	LA_1600_1	1600	1642	978	0.0219987429289755
LA_1600_1_AAAGCAACACCGAAAG-1	03. Atrial Cardiomyocyte	CM-S1	LA	LA_1600_1	1600	1453	1001	0.0043997485857951
LA_1600_1_CCGGTAGAGATCCCAT-1	03. Atrial Cardiomyocyte	CM-S1	LA	LA_1600_1	1600	1680	1143	0.00691389063482087
LA_1600_1_CTGTGCTCAGAAGCAC-1	11. Adipocyte	None	LA	LA_1600_1	1600	2226	1052	0.00188679245283019
LA_1600_1_GAACATCCATAACCTG-1	02. Fibroblast II	FB-S3	LA	LA_1600_1	1600	2514	1174	0.0295783511642542
LA_1600_1_AGGCCGTGTTTGCATG-1	03. Atrial Cardiomyocyte	CM-S1	LA	LA_1600_1	1600	1648	1126	0
LA_1600_1_TCTTTCCAGCTGATAA-1	03. Atrial Cardiomyocyte	CM-S1	LA	LA_1600_1	1600	1612	1081	0.00126103404791929
LA_1600_1_GGCAATTTCCCAAGAT-1	01. Fibroblast I	FB-S1	LA	LA_1600_1	1600	2399	1199	0.0119949494949495
LA_1600_1_TTGGAACCAGGGTTAG-1	03. Atrial Cardiomyocyte	CM-S1	LA	LA_1600_1	1600	1631	1038	0.00379027163613392
LA_1600_1_GCAAACTCACTTAACG-1	02. Fibroblast II	FB-S3	LA	LA_1600_1	1600	2217	1125	0.0113996200126662
LA_1600_1_TTTCCTCGTCAAAGAT-1	03. Atrial Cardiomyocyte	CM-S1	LA	LA_1600_1	1600	1489	1050	0.00317057704502219
LA_1600_1_CATCGGGCAGTATAAG-1	02. Fibroblast II	FB-S3	LA	LA_1600_1	1600	2288	1102	0.000634517766497462
LA_1600_1_TAGTGGTTCCGAATGT-1	08. Macrophage	M-S1	LA	LA_1600_1	1600	2771	1317	0.00253807106598985
LA_1600_1_CACACAAGTGAAAGAG-1	02. Fibroblast II	FB-S3	LA	LA_1600_1	1600	2329	1214	0.0228571428571429
LA_1600_1_ACGTCAAGTGACGGTA-1	13. Vascular Smooth Muscle	None	LA	LA_1600_1	1600	1718	1135	0.0019047619047619
LA_1600_1_GGACAGACAGTCAGCC-1	08. Macrophage	M-S1	LA	LA_1600_1	1600	2261	1132	0.00126984126984127
LA_1600_1_ATTGGTGTCAGTTCGA-1	03. Atrial Cardiomyocyte	CM-S1	LA	LA_1600_1	1600	1584	1097	0.00508582326764145
LA_1600_1_CTCAGAATCACTTACT-1	02. Fibroblast II	FB-S3	LA	LA_1600_1	1600	2302	1188	0.00317863954227591
LA_1600_1_CCGTGGATCATAAAGG-1	02. Fibroblast II	FB-S3	LA	LA_1600_1	1600	2327	1218	0.00127469725940089
LA_1600_1_CCGTACTGTAGTGAAT-1	08. Macrophage	M-S1	LA	LA_1600_1	1600	2010	984	0.00127551020408163
LA_1600_1_TACACGACATCAGTCA-1	10. Endothelium II	EC-2	LA	LA_1600_1	1600	2335	1229	0.00893426930440332
LA_1600_1_CCTATTAAGACTTTCG-1	13. Vascular Smooth Muscle	None	LA	LA_1600_1	1600	1438	918	0.001914486279515
LA_1600_1_ACACCAATCCGTCATC-1	03. Atrial Cardiomyocyte	CM-S1	LA	LA_1600_1	1600	1437	1013	0.00383877159309021
LA_1600_1_TACGGATCATTTCAGG-1	05. Cytoplasmic Cardiomyocyte I	None	LA	LA_1600_1	1600	2340	1243	0.00255918106206014
LA_1600_1_GTAGGCCTCAGTTTGG-1	08. Macrophage	M-S1	LA	LA_1600_1	1600	2670	1203	0.00959692898272553
LA_1600_1_TCGCGTTTCTACCTGC-1	03. Atrial Cardiomyocyte	CM-S1	LA	LA_1600_1	1600	1466	1030	0.00128040973111396
LA_1600_1_GCGAGAATCTCGTTTA-1	02. Fibroblast II	FB-S3	LA	LA_1600_1	1600	2361	1155	0.00320307495195388
LA_1600_1_TATCAGGCAAGCGCTC-1	03. Atrial Cardiomyocyte	CM-S1	LA	LA_1600_1	1600	1830	1229	0.00384615384615385
LA_1600_1_CTCCTAGTCGTTTGCC-1	02. Fibroblast II	FB-S3	LA	LA_1600_1	1600	2007	1267	0.000641025641025641
LA_1600_1_TACTTGTGTACGCACC-1	03. Atrial Cardiomyocyte	CM-S1	LA	LA_1600_1	1600	1570	1069	0.00256410256410256
LA_1600_1_ATGAGGGTCTGGCGAC-1	02. Fibroblast II	FB-S2	LA	LA_1600_1	1600	2321	1086	0.00384615384615385
LA_1600_1_AGATCTGAGGTAGCCA-1	03. Atrial Cardiomyocyte	CM-S1	LA	LA_1600_1	1600	1468	1024	0.00320512820512821
LA_1600_1_CACATAGTCATTGCGA-1	03. Atrial Cardiomyocyte	CM-S1	LA	LA_1600_1	1600	1710	996	0.00192431045542014
LA_1600_1_TCCCGATTCCAAAGTC-1	03. Atrial Cardiomyocyte	CM-S1	LA	LA_1600_1	1600	1613	1066	0.00256574727389352
LA_1600_1_ACAGCCGTCTGTCAAG-1	03. Atrial Cardiomyocyte	CM-S1	LA	LA_1600_1	1600	1560	1121	0.00064143681847338
LA_1600_1_CGGTTAAAGTGAAGTT-1	02. Fibroblast II	FB-S3	LA	LA_1600_1	1600	2250	1298	0.00256739409499358
LA_1600_1_ATCGAGTTCTTACCGC-1	03. Atrial Cardiomyocyte	CM-S1	LA	LA_1600_1	1600	1445	1021	0.00192678227360308
LA_1600_1_GATCGTAGTCGTCTTC-1	02. Fibroblast II	FB-S3	LA	LA_1600_1	1600	2325	1122	0
LA_1600_1_TCAGGATAGATTACCC-1	08. Macrophage	M-S1	LA	LA_1600_1	1600	2406	1192	0.0032133676092545
LA_1600_1_GTGTTAGGTTAAGAAC-1	02. Fibroblast II	FB-S3	LA	LA_1600_1	1600	2245	1132	0.0025706940874036
LA_1600_1_AACCATGGTACGCTGC-1	03. Atrial Cardiomyocyte	CM-S1	LA	LA_1600_1	1600	1594	1081	0.00128617363344051
LA_1600_1_TGCACCTAGCTAACTC-1	08. Macrophage	M-S1	LA	LA_1600_1	1600	2612	1240	0.00128783000643915
LA_1600_1_CATCGGGTCCAGGGCT-1	03. Atrial Cardiomyocyte	CM-S1	LA	LA_1600_1	1600	1575	1062	0.00579896907216495
LA_1600_1_CAGCTGGCATGTTCCC-1	11. Adipocyte	None	LA	LA_1600_1	1600	1826	1050	0.00322372662798195
LA_1600_1_CACCACTGTTGTACAC-1	03. Atrial Cardiomyocyte	CM-S1	LA	LA_1600_1	1600	1867	1163	0.00774193548387097
LA_1600_1_GACGGCTCAGGGTACA-1	08. Macrophage	M-S1	LA	LA_1600_1	1600	2221	1127	0.00322997416020672
LA_1600_1_TGAGCATCAGCCTTTC-1	03. Atrial Cardiomyocyte	CM-S1	LA	LA_1600_1	1600	1736	1017	0.0213592233009709
LA_1600_1_TGGCTGGGTGAGGGAG-1	03. Atrial Cardiomyocyte	CM-S1	LA	LA_1600_1	1600	1712	1157	0.00259235255994815
LA_1600_1_TCGTACCCAGTCTTCC-1	03. Atrial Cardiomyocyte	CM-S1	LA	LA_1600_1	1600	1408	1012	0.00324464633354964
LA_1600_1_CAGATCATCACGACTA-1	13. Vascular Smooth Muscle	None	LA	LA_1600_1	1600	1508	963	0.00194678780012979
LA_1600_1_CTGAAGTAGTGAACAT-1	08. Macrophage	M-S1	LA	LA_1600_1	1600	2655	1349	0.00713822193380921
LA_1600_1_CAAGGCCAGACCACGA-1	03. Atrial Cardiomyocyte	CM-S1	LA	LA_1600_1	1600	1864	1060	0.0285528877352369
LA_1600_1_GCAATCATCGCATGGC-1	03. Atrial Cardiomyocyte	CM-S1	LA	LA_1600_1	1600	1334	947	0.00194931773879142
LA_1600_1_CTGCGGAAGGTGCAAC-1	09. Endothelium I	L-EC	LA	LA_1600_1	1600	2809	1178	0.00454840805717999
LA_1600_1_TTCTCCTAGACACTAA-1	02. Fibroblast II	FB-S3	LA	LA_1600_1	1600	2248	1114	0.0344603381014304
LA_1600_1_TGTTCCGGTGTCTGAT-1	02. Fibroblast II	FB-S3	LA	LA_1600_1	1600	2109	1212	0.00195185426154847
LA_1600_1_CTAATGGGTAAGAGGA-1	09. Endothelium I	EC-3	LA	LA_1600_1	1600	1859	1237	0.00910865322055953
LA_1600_1_CTCATTAGTTTGGGCC-1	11. Adipocyte	None	LA	LA_1600_1	1600	1534	909	0.00325520833333333
LA_1600_1_GCGAGAATCCTATTCA-1	08. Macrophage	M-S1	LA	LA_1600_1	1600	2386	1205	0.00195567144719687
LA_1600_1_CATCCACAGGCAATTA-1	02. Fibroblast II	FB-S3	LA	LA_1600_1	1600	2302	1210	0.00130378096479791
LA_1600_1_GAATGAACATGGTTGT-1	13. Vascular Smooth Muscle	None	LA	LA_1600_1	1600	1755	1093	0.00130463144161774
LA_1600_1_GACTGCGCATTGTGCA-1	03. Atrial Cardiomyocyte	CM-S1	LA	LA_1600_1	1600	1412	985	0.0215404699738903
LA_1600_1_CAGAGAGGTCTGGAGA-1	11. Adipocyte	None	LA	LA_1600_1	1600	1851	1072	0.00195950359242325
LA_1600_1_CCGTGGATCTCTGAGA-1	02. Fibroblast II	FB-S3	LA	LA_1600_1	1600	2341	1116	0.00261267145656434
LA_1600_1_CGATGGCCAAGCCTAT-1	03. Atrial Cardiomyocyte	CM-S1	LA	LA_1600_1	1600	1406	1000	0.00195950359242325
LA_1600_1_ATGTGTGTCAGAGGTG-1	02. Fibroblast II	FB-S3	LA	LA_1600_1	1600	2039	1250	0.00065359477124183
LA_1600_1_CCTTACGCAGCCTATA-1	03. Atrial Cardiomyocyte	CM-S1	LA	LA_1600_1	1600	1504	1054	0.0039241334205363
LA_1600_1_GTGCATAGTTACCGAT-1	02. Fibroblast II	FB-S3	LA	LA_1600_1	1600	2337	1081	0.000656167979002625
LA_1600_1_CAAGATCTCTAACTGG-1	02. Fibroblast II	FB-S1	LA	LA_1600_1	1600	2197	1062	0.00131406044678055
LA_1600_1_TGGTTAGAGCTGCAAG-1	11. Adipocyte	None	LA	LA_1600_1	1600	1548	955	0.00131406044678055
LA_1600_1_GGACGTCAGGAATTAC-1	03. Atrial Cardiomyocyte	CM-S1	LA	LA_1600_1	1600	1574	1074	0.0026281208935611
LA_1600_1_ACTTACTAGAGAACAG-1	02. Fibroblast II	FB-S2	LA	LA_1600_1	1600	2296	1144	0.000657462195923734
LA_1600_1_GACGGCTGTCTCACCT-1	02. Fibroblast II	FB-S3	LA	LA_1600_1	1600	2759	1071	0.00920447074293228
LA_1600_1_TTAACTCTCGTGGGAA-1	03. Atrial Cardiomyocyte	CM-S1	LA	LA_1600_1	1600	1409	944	0.0032916392363397
LA_1600_1_CTGTTTAAGATACACA-1	03. Atrial Cardiomyocyte	CM-S1	LA	LA_1600_1	1600	1647	1168	0.001977587343441
LA_1600_1_AAAGCAATCTCAACTT-1	08. Macrophage	M-S1	LA	LA_1600_1	1600	2472	1100	0.0079155672823219
LA_1600_1_CCGGGATGTTAAGACA-1	11. Adipocyte	None	LA	LA_1600_1	1600	1855	1086	0.00066006600660066
LA_1600_1_AGAGTGGGTCTACCTC-1	02. Fibroblast II	FB-S3	LA	LA_1600_1	1600	2121	1082	0.00528052805280528
LA_1600_1_CTCTGGTTCCAAGCCG-1	03. Atrial Cardiomyocyte	CM-S1	LA	LA_1600_1	1600	1463	1001	0.00132100396301189
LA_1600_1_TAAACCGAGAATTCCC-1	01. Fibroblast I	FB-S4	LA	LA_1600_1	1600	2204	1056	0.00264375413086583
LA_1600_1_CAGCATAAGGGAGTAA-1	08. Macrophage	M-S1	LA	LA_1600_1	1600	2758	1108	0.0185062789160608
LA_1600_1_CGTGTCTCAGCTCGCA-1	03. Atrial Cardiomyocyte	CM-S1	LA	LA_1600_1	1600	1638	1139	0.00529450694904037
LA_1600_1_CTCTGGTAGTGACTCT-1	03. Atrial Cardiomyocyte	CM-S1	LA	LA_1600_1	1600	1278	922	0.000661813368630046
LA_1600_1_TTCTCAAGTGAAGGCT-1	03. Atrial Cardiomyocyte	CM-S1	LA	LA_1600_1	1600	1341	941	0.00198675496688742
LA_1600_1_TGGCGCATCAGTTGAC-1	02. Fibroblast II	FB-S3	LA	LA_1600_1	1600	1984	1094	0.023841059602649
LA_1600_1_CATGACAGTAAGGGCT-1	02. Fibroblast II	FB-S3	LA	LA_1600_1	1600	2184	1084	0.00132538104705103
LA_1600_1_CCTTCCCAGATCTGCT-1	03. Atrial Cardiomyocyte	CM-S1	LA	LA_1600_1	1600	1431	1004	0.00331564986737401
LA_1600_1_TGAGAGGTCAGTACGT-1	09. Endothelium I	L-EC	LA	LA_1600_1	1600	2222	1066	0.0033178500331785
LA_1600_1_GTTACAGAGGGCACTA-1	03. Atrial Cardiomyocyte	CM-S1	LA	LA_1600_1	1600	1889	1231	0.0291970802919708
LA_1600_1_CTCAGAACAAGCCATT-1	02. Fibroblast II	FB-S3	LA	LA_1600_1	1600	2138	1148	0.00132802124833997
LA_1600_1_CACACTCGTCTTGCGG-1	01. Fibroblast I	FB-S1	LA	LA_1600_1	1600	2453	1088	0.00465116279069767
LA_1600_1_ACGGGTCCATGTAAGA-1	03. Atrial Cardiomyocyte	CM-S1	LA	LA_1600_1	1600	1643	1117	0.00132890365448505
LA_1600_1_TTCTTAGCAAATTGCC-1	08. Macrophage	M-S1	LA	LA_1600_1	1600	2382	1173	0.00332667997338656
LA_1600_1_GATCGATCATTCGACA-1	08. Macrophage	M-S1	LA	LA_1600_1	1600	2317	1165	0.0033288948069241
LA_1600_1_ACTTTCACACCTGGTG-1	08. Macrophage	M-S1	LA	LA_1600_1	1600	2324	1122	0.00466045272969374
LA_1600_1_GTGAAGGTCCAAACAC-1	02. Fibroblast II	FB-S3	LA	LA_1600_1	1600	2023	1178	0.000666222518321119
LA_1600_1_AGAGCTTGTCACTGGC-1	03. Atrial Cardiomyocyte	CM-S1	LA	LA_1600_1	1600	1675	1075	0.0033311125916056
LA_1600_1_GAGTCCGGTATATGGA-1	11. Adipocyte	None	LA	LA_1600_1	1600	1827	1028	0.00333333333333333
LA_1600_1_TCAGCAAAGATGGGTC-1	08. Macrophage	M-S1	LA	LA_1600_1	1600	2450	1227	0.00133422281521014
LA_1600_1_CACATAGCATGACATC-1	03. Atrial Cardiomyocyte	CM-S1	LA	LA_1600_1	1600	1474	1056	0.00600400266844563
LA_1600_1_CATCGAACACCCATGG-1	13. Vascular Smooth Muscle	None	LA	LA_1600_1	1600	1855	1076	0.00200267022696929
LA_1600_1_GGCCGATTCGGCGCTA-1	01. Fibroblast I	FB-S1	LA	LA_1600_1	1600	2478	1074	0.00200267022696929
LA_1600_1_ATAGACCAGTGTCTCA-1	02. Fibroblast II	FB-S3	LA	LA_1600_1	1600	2327	1206	0.0020066889632107
LA_1600_1_TGCGTGGCAGTATGCT-1	08. Macrophage	M-S1	LA	LA_1600_1	1600	2327	1083	0.0040133779264214
LA_1600_1_TGCGTGGAGTGTCCCG-1	01. Fibroblast I	FB-S1	LA	LA_1600_1	1600	2526	1138	0.00468227424749164
LA_1600_1_AATCGGTGTAAGAGAG-1	02. Fibroblast II	FB-S3	LA	LA_1600_1	1600	2270	1111	0.00133779264214047
LA_1600_1_GGAAAGCGTTGGACCC-1	02. Fibroblast II	FB-S2	LA	LA_1600_1	1600	2328	1102	0.00268096514745308
LA_1600_1_CATGCCTGTCTAGCCG-1	02. Fibroblast II	FB-S1	LA	LA_1600_1	1600	2044	1037	0.00201072386058981
LA_1600_1_AAAGATGTCTTGAGAC-1	03. Atrial Cardiomyocyte	CM-S1	LA	LA_1600_1	1600	1835	1121	0.00603621730382294
LA_1600_1_AACTTTCCATGGTCAT-1	03. Atrial Cardiomyocyte	CM-S1	LA	LA_1600_1	1600	1535	1077	0.000670690811535882
LA_1600_1_CAAGAAATCTGCCCTA-1	03. Atrial Cardiomyocyte	CM-S1	LA	LA_1600_1	1600	1981	983	0.0174613834788449
LA_1600_1_TTAGGCAAGTGTTTGC-1	08. Macrophage	M-S1	LA	LA_1600_1	1600	1931	1240	0.00470114170584285
LA_1600_1_GATCGATAGACCACGA-1	02. Fibroblast II	FB-S3	LA	LA_1600_1	1600	1712	1031	0.00874243443174176
LA_1600_1_CACTCCATCGGTGTTA-1	09. Endothelium I	L-EC	LA	LA_1600_1	1600	2056	1182	0.0107599193006052
LA_1600_1_ACACCCTAGCCAGGAT-1	13. Vascular Smooth Muscle	None	LA	LA_1600_1	1600	1730	1140	0.00201884253028264
LA_1600_1_CGCCAAGAGATCCCAT-1	05. Cytoplasmic Cardiomyocyte I	None	LA	LA_1600_1	1600	1540	981	0.0114401076716016
LA_1600_1_GCCAAATGTTTCCACC-1	11. Adipocyte	None	LA	LA_1600_1	1600	1777	987	0.00201884253028264
LA_1600_1_AGCGTATTCACCTCGT-1	13. Vascular Smooth Muscle	None	LA	LA_1600_1	1600	1675	1077	0.00269905533063428
LA_1600_1_TTGCGTCCAGACTCGC-1	08. Macrophage	M-S1	LA	LA_1600_1	1600	2551	992	0.00202429149797571
LA_1600_1_AGTCTTTCATGCAACT-1	02. Fibroblast II	FB-S3	LA	LA_1600_1	1600	2231	1074	0.00338066260987153
LA_1600_1_AGCAGCCCATCCGGGT-1	05. Cytoplasmic Cardiomyocyte I	None	LA	LA_1600_1	1600	2352	1091	0.00812457684495599
LA_1600_1_CGATTGAGTTGCTCCT-1	03. Atrial Cardiomyocyte	CM-S1	LA	LA_1600_1	1600	1564	1105	0.00203252032520325
LA_1600_1_CTACGTCGTCAGGACA-1	02. Fibroblast II	FB-S3	LA	LA_1600_1	1600	2111	1064	0.00135593220338983
LA_1600_1_GTCCTCAGTCAAACTC-1	03. Atrial Cardiomyocyte	CM-S1	LA	LA_1600_1	1600	1612	1107	0.00271370420624152
LA_1600_1_TCTATTGAGTTCCACA-1	03. Atrial Cardiomyocyte	CM-S1	LA	LA_1600_1	1600	1431	991	0.00271370420624152
LA_1600_1_GGGACCTCAGCTATTG-1	03. Atrial Cardiomyocyte	CM-S1	LA	LA_1600_1	1600	1347	983	0.00203665987780041
LA_1600_1_TACTCGCTCTTTCCTC-1	02. Fibroblast II	FB-S3	LA	LA_1600_1	1600	2184	1119	0.00135869565217391
LA_1600_1_CATCAAGGTCACACGC-1	03. Atrial Cardiomyocyte	CM-S1	LA	LA_1600_1	1600	1806	1009	0.015625
LA_1600_1_CAGCTGGCAGGGTATG-1	02. Fibroblast II	FB-S3	LA	LA_1600_1	1600	2215	1088	0.00204081632653061
LA_1600_1_TATCTCAAGGACGAAA-1	03. Atrial Cardiomyocyte	CM-S1	LA	LA_1600_1	1600	1700	1054	0.00340136054421769
LA_1600_1_TTCGAAGAGAAGGCCT-1	01. Fibroblast I	FB-S1	LA	LA_1600_1	1600	2212	1061	0.00204359673024523
LA_1600_1_CACCACTGTAAGTAGT-1	03. Atrial Cardiomyocyte	CM-S1	LA	LA_1600_1	1600	1624	1089	0.0081799591002045
LA_1600_1_ACATACGAGCTCCTCT-1	13. Vascular Smooth Muscle	None	LA	LA_1600_1	1600	1751	1079	0.0177474402730375
LA_1600_1_CTCAGAACATGGTCAT-1	08. Macrophage	M-S1	LA	LA_1600_1	1600	2365	1161	0.00204778156996587
LA_1600_1_CCTTTCTTCTCTGTCG-1	02. Fibroblast II	FB-S2	LA	LA_1600_1	1600	2182	1077	0.0348837209302326
LA_1600_1_ATTACTCGTCGGCATC-1	02. Fibroblast II	FB-S3	LA	LA_1600_1	1600	2267	1028	0.0315068493150685
LA_1600_1_TACGGATGTGGACGAT-1	09. Endothelium I	L-EC	LA	LA_1600_1	1600	2368	1144	0.0452054794520548
LA_1600_1_CGATTGAAGTCGATAA-1	02. Fibroblast II	FB-S3	LA	LA_1600_1	1600	2188	1141	0.000685400959561343
LA_1600_1_TTCTTAGAGTGTTTGC-1	08. Macrophage	M-S1	LA	LA_1600_1	1600	2459	1175	0
LA_1600_1_AACTCCCCACGGCTAC-1	02. Fibroblast II	FB-S1	LA	LA_1600_1	1600	2175	1144	0.000685871056241427
LA_1600_1_TTTATGCCAAGTCTGT-1	13. Vascular Smooth Muscle	None	LA	LA_1600_1	1600	1508	994	0.000686341798215511
LA_1600_1_GGTGAAGCAGGTGGAT-1	02. Fibroblast II	FB-S3	LA	LA_1600_1	1600	2417	1056	0.00549073438572409
LA_1600_1_GAGTCCGCATGGAATA-1	02. Fibroblast II	FB-S3	LA	LA_1600_1	1600	2225	1045	0.00274914089347079
LA_1600_1_GTTCGGGTCCCTAACC-1	13. Vascular Smooth Muscle	None	LA	LA_1600_1	1600	1498	935	0.000688231245698555
LA_1600_1_TCTCATAGTGATGCCC-1	08. Macrophage	M-S1	LA	LA_1600_1	1600	2815	979	0.00344115622849277
LA_1600_1_GATCAGTTCACTTCAT-1	01. Fibroblast I	FB-S1	LA	LA_1600_1	1600	2167	1051	0.0144528561596696
LA_1600_1_CCACCTAAGAGTAATC-1	13. Vascular Smooth Muscle	None	LA	LA_1600_1	1600	1797	1149	0.0034435261707989
LA_1600_1_GACTAACTCAATCTCT-1	03. Atrial Cardiomyocyte	CM-S1	LA	LA_1600_1	1600	1506	1031	0.00137835975189524
LA_1600_1_GATGCTAGTGCAACTT-1	02. Fibroblast II	FB-S3	LA	LA_1600_1	1600	2180	1203	0.00137835975189524
LA_1600_1_GCTCTGTTCCATGAGT-1	13. Vascular Smooth Muscle	None	LA	LA_1600_1	1600	1727	1159	0
LA_1600_1_ACTTTCATCTAACTGG-1	03. Atrial Cardiomyocyte	CM-S1	LA	LA_1600_1	1600	1353	959	0.0062111801242236
LA_1600_1_CGCGGTAGTTCCTCCA-1	11. Adipocyte	None	LA	LA_1600_1	1600	1903	982	0.0200138026224983
LA_1600_1_TTAACTCAGTTCCACA-1	11. Adipocyte	None	LA	LA_1600_1	1600	1744	871	0.00207182320441989
LA_1600_1_TAAGTGCTCGATCCCT-1	02. Fibroblast II	FB-S3	LA	LA_1600_1	1600	2331	1036	0.0172651933701657
LA_1600_1_ATTACTCTCCGTTGCT-1	08. Macrophage	M-S1	LA	LA_1600_1	1600	2696	1058	0.00138121546961326
LA_1600_1_AACCATGAGCTAAGAT-1	03. Atrial Cardiomyocyte	CM-S1	LA	LA_1600_1	1600	1327	967	0
LA_1600_1_CGTCCATCATATACGC-1	02. Fibroblast II	FB-S3	LA	LA_1600_1	1600	2313	1099	0.0269709543568465
LA_1600_1_CGTCTACAGTGGTCCC-1	03. Atrial Cardiomyocyte	CM-S1	LA	LA_1600_1	1600	1494	1031	0.00138312586445367
LA_1600_1_GAACATCTCCCTTGCA-1	01. Fibroblast I	FB-S3	LA	LA_1600_1	1600	2122	1114	0.00622837370242215
LA_1600_1_CTACGTCGTGCTCTTC-1	08. Macrophage	M-S1	LA	LA_1600_1	1600	2232	1113	0.0027681660899654
LA_1600_1_CTGCTGTCAAGCGAGT-1	03. Atrial Cardiomyocyte	CM-S1	LA	LA_1600_1	1600	1406	969	0.00207756232686981
LA_1600_1_ACGGCCAGTCTTCTCG-1	03. Atrial Cardiomyocyte	CM-S1	LA	LA_1600_1	1600	1340	946	0.00207900207900208
LA_1600_1_GTTTCTAGTTCCATGA-1	03. Atrial Cardiomyocyte	CM-S1	LA	LA_1600_1	1600	1421	976	0.00346500346500346
LA_1600_1_CCCTCCTAGTCATGCT-1	13. Vascular Smooth Muscle	None	LA	LA_1600_1	1600	1602	1158	0.000693000693000693
LA_1600_1_CTAAGACCACCATGTA-1	01. Fibroblast I	FB-S1	LA	LA_1600_1	1600	2388	1056	0.00485436893203883
LA_1600_1_AGAGCTTGTCCTCTTG-1	08. Macrophage	M-S1	LA	LA_1600_1	1600	2233	1081	0.00346740638002774
LA_1600_1_AAGACCTAGCTCCTTC-1	02. Fibroblast II	FB-S3	LA	LA_1600_1	1600	2034	1058	0
LA_1600_1_GGCTGGTGTCTCCACT-1	02. Fibroblast II	FB-S3	LA	LA_1600_1	1600	2234	1084	0.0423905489923558
LA_1600_1_GGACATTCACGGTTTA-1	02. Fibroblast II	FB-S3	LA	LA_1600_1	1600	2183	1114	0.00417246175243394
LA_1600_1_CTACATTCAAGGTTCT-1	02. Fibroblast II	FB-S3	LA	LA_1600_1	1600	2085	1054	0.00278357689631176
LA_1600_1_GCTGCAGAGACGCAAC-1	03. Atrial Cardiomyocyte	CM-S1	LA	LA_1600_1	1600	1544	1022	0.00209059233449477
LA_1600_1_AACTTTCCATTAGGCT-1	08. Macrophage	M-S1	LA	LA_1600_1	1600	2273	1104	0.00209059233449477
LA_1600_1_ATAAGAGAGGACGAAA-1	02. Fibroblast II	FB-S2	LA	LA_1600_1	1600	2300	1072	0.00209205020920502
LA_1600_1_ACACCCTGTGCCTGGT-1	07. Pericyte	PC-S1	LA	LA_1600_1	1600	1951	932	0.00279134682484299
LA_1600_1_AACTTTCTCGGTGTTA-1	01. Fibroblast I	FB-S3	LA	LA_1600_1	1600	2033	1043	0.00349162011173184
LA_1600_1_TTCTTAGGTTCCATGA-1	10. Endothelium II	EC-2	LA	LA_1600_1	1600	2189	1055	0.000698324022346369
LA_1600_1_GTTCATTGTTCCTCCA-1	08. Macrophage	M-S1	LA	LA_1600_1	1600	2444	1101	0.0160726764500349
LA_1600_1_ACTATCTAGAGTCTGG-1	08. Macrophage	M-S1	LA	LA_1600_1	1600	2252	1096	0.000698812019566737
LA_1600_1_CTACACCGTACTTCTT-1	02. Fibroblast II	FB-S3	LA	LA_1600_1	1600	2060	1047	0.000698812019566737
LA_1600_1_CAGCTAACACCCATTC-1	03. Atrial Cardiomyocyte	CM-S1	LA	LA_1600_1	1600	1392	983	0.0048951048951049
LA_1600_1_GTAACGTCAATGACCT-1	02. Fibroblast II	FB-S3	LA	LA_1600_1	1600	2150	950	0.0399159663865546
LA_1600_1_GACTAACCAGCCTATA-1	05. Cytoplasmic Cardiomyocyte I	None	LA	LA_1600_1	1600	2736	813	0.0441176470588235
LA_1600_1_GTACTCCAGCTAGTCT-1	02. Fibroblast II	FB-S3	LA	LA_1600_1	1600	2121	1071	0.0028030833917309
LA_1600_1_TAAGAGAGTACCGTTA-1	03. Atrial Cardiomyocyte	CM-S1	LA	LA_1600_1	1600	1543	1037	0.00701262272089762
LA_1600_1_TAGTGGTAGTCCTCCT-1	01. Fibroblast I	FB-S1	LA	LA_1600_1	1600	2743	980	0.00842105263157895
LA_1600_1_AAATGCCGTCCTAGCG-1	02. Fibroblast II	FB-S3	LA	LA_1600_1	1600	2081	961	0.00351370344342937
LA_1600_1_AACGTTGAGATCACGG-1	03. Atrial Cardiomyocyte	CM-S1	LA	LA_1600_1	1600	1593	1082	0.00491918482080112
LA_1600_1_TGCGTGGCAGAGTGTG-1	11. Adipocyte	None	LA	LA_1600_1	1600	1453	900	0.0028109627547435
LA_1600_1_CAGCAGCAGAGATGAG-1	03. Atrial Cardiomyocyte	CM-S1	LA	LA_1600_1	1600	1337	916	0.00351370344342937
LA_1600_1_GGAACTTAGCGTCTAT-1	03. Atrial Cardiomyocyte	CM-S1	LA	LA_1600_1	1600	1416	974	0.00351370344342937
LA_1600_1_TATCAGGTCGGCATCG-1	03. Atrial Cardiomyocyte	CM-S1	LA	LA_1600_1	1600	1385	976	0.0105485232067511
LA_1600_1_ACTTTCATCTTGAGGT-1	03. Atrial Cardiomyocyte	CM-S1	LA	LA_1600_1	1600	1566	1099	0.00281293952180028
LA_1600_1_GTGAAGGTCCATGCTC-1	02. Fibroblast II	FB-S3	LA	LA_1600_1	1600	2149	1102	0.00984528832630099
LA_1600_1_ATCGAGTAGATGTTAG-1	03. Atrial Cardiomyocyte	CM-S1	LA	LA_1600_1	1600	1415	982	0.00211118930330753
LA_1600_1_ACTGTCCAGGATGGTC-1	13. Vascular Smooth Muscle	None	LA	LA_1600_1	1600	1627	1048	0.00282485875706215
LA_1600_1_CACACCTTCCCATTTA-1	02. Fibroblast II	FB-S2	LA	LA_1600_1	1600	1646	718	0.00494350282485876
LA_1600_1_TTAGGCATCTTGCCGT-1	02. Fibroblast II	FB-S3	LA	LA_1600_1	1600	2238	1099	0.0176553672316384
LA_1600_1_CAAGAAAGTGTGACCC-1	02. Fibroblast II	FB-S3	LA	LA_1600_1	1600	2132	1072	0.00353356890459364
LA_1600_1_AAACCTGAGTTCGCAT-1	08. Macrophage	M-S1	LA	LA_1600_1	1600	2564	1156	0.00212314225053079
LA_1600_1_GTACGTAGTATGCTTG-1	03. Atrial Cardiomyocyte	CM-S1	LA	LA_1600_1	1600	1501	1043	0.0056617126680821
LA_1600_1_GCGAGAATCTCATTCA-1	03. Atrial Cardiomyocyte	CM-S1	LA	LA_1600_1	1600	1386	974	0.00496102055279943
LA_1600_1_TCAGCTCTCCACTGGG-1	03. Atrial Cardiomyocyte	CM-S1	LA	LA_1600_1	1600	1540	939	0.0170212765957447
LA_1600_1_CATCAGAGTCACTTCC-1	03. Atrial Cardiomyocyte	CM-S1	LA	LA_1600_1	1600	1273	891	0.00141843971631206
LA_1600_1_CCTTCGAGTGCGAAAC-1	08. Macrophage	M-S1	LA	LA_1600_1	1600	2341	1146	0.00780141843971631
LA_1600_1_TCTCATATCGGCTTGG-1	03. Atrial Cardiomyocyte	CM-S1	LA	LA_1600_1	1600	1474	1020	0.00212765957446809
LA_1600_1_TCAGATGCAGCCTTTC-1	02. Fibroblast II	FB-S3	LA	LA_1600_1	1600	2067	1071	0
LA_1600_1_TCATTACCACGACTCG-1	02. Fibroblast II	FB-S3	LA	LA_1600_1	1600	2568	1013	0.0490753911806543
LA_1600_1_AACCGCGGTTATTCTC-1	10. Endothelium II	EC-2	LA	LA_1600_1	1600	2054	971	0.019203413940256
LA_1600_1_GACTGCGAGCTGTTCA-1	02. Fibroblast II	FB-S3	LA	LA_1600_1	1600	2084	999	0.00213827512473272
LA_1600_1_AGAGCTTGTTGGGACA-1	13. Vascular Smooth Muscle	None	LA	LA_1600_1	1600	1495	1059	0.00285306704707561
LA_1600_1_AGGGATGAGCGTCTAT-1	11. Adipocyte	None	LA	LA_1600_1	1600	1486	895	0.00142755174875089
LA_1600_1_AACCGCGGTGTGGTTT-1	08. Macrophage	M-S1	LA	LA_1600_1	1600	2245	1070	0.00285714285714286
LA_1600_1_GCGCAGTTCACTGGGC-1	03. Atrial Cardiomyocyte	CM-S1	LA	LA_1600_1	1600	1284	929	0.00214438884917798
LA_1600_1_TTAGGACTCAACTCTT-1	08. Macrophage	M-S1	LA	LA_1600_1	1600	2642	990	0
LA_1600_1_TTAGTTCAGAAGGACA-1	02. Fibroblast II	FB-S1	LA	LA_1600_1	1600	2090	1091	0.00286532951289398
LA_1600_1_CTCGGAGAGACAAAGG-1	08. Macrophage	M-S1	LA	LA_1600_1	1600	2480	1074	0.0207885304659498
LA_1600_1_TTGCGTCCAGTAAGAT-1	01. Fibroblast I	FB-S3	LA	LA_1600_1	1600	1972	1025	0
LA_1600_1_CGAGCCAGTTCGGGCT-1	08. Macrophage	M-S1	LA	LA_1600_1	1600	2201	1093	0.00502152080344333
LA_1600_1_GCAAACTAGCGCTTAT-1	03. Atrial Cardiomyocyte	CM-S1	LA	LA_1600_1	1600	1620	1031	0.0251256281407035
LA_1600_1_CTGGTCTAGGGTCTCC-1	08. Macrophage	M-S1	LA	LA_1600_1	1600	2440	1056	0.0021551724137931
LA_1600_1_CAAGATCAGGTGCTAG-1	05. Cytoplasmic Cardiomyocyte I	None	LA	LA_1600_1	1600	1689	905	0.0273381294964029
LA_1600_1_AAACGGGCACATCCAA-1	05. Cytoplasmic Cardiomyocyte I	None	LA	LA_1600_1	1600	2077	950	0.00215982721382289
LA_1600_1_TCGCGAGGTTTGTGTG-1	11. Adipocyte	None	LA	LA_1600_1	1600	1458	836	0.000721500721500722
LA_1600_1_CGGGTCAAGTTGAGAT-1	02. Fibroblast II	FB-S3	LA	LA_1600_1	1600	2123	1026	0.00577617328519856
LA_1600_1_GTATCTTCATGTCTCC-1	01. Fibroblast I	FB-S2	LA	LA_1600_1	1600	2120	995	0.00288808664259928
LA_1600_1_TCAGCAAAGGCTAGCA-1	02. Fibroblast II	FB-S1	LA	LA_1600_1	1600	1925	1020	0.00505415162454874
LA_1600_1_TACCTTACAGCTGTGC-1	02. Fibroblast II	FB-S3	LA	LA_1600_1	1600	2056	1134	0.00433526011560694
LA_1600_1_CCCATACCAAGGTTTC-1	07. Pericyte	PC-S1	LA	LA_1600_1	1600	2054	872	0.00433526011560694
LA_1600_1_ATTGGACCAAGTCTGT-1	01. Fibroblast I	FB-S1	LA	LA_1600_1	1600	1992	1028	0.00144613159797542
LA_1600_1_GTTCTCGTCATCTGTT-1	11. Adipocyte	None	LA	LA_1600_1	1600	2164	1097	0.0477914554670529
LA_1600_1_CATCGAATCGGAGGTA-1	08. Macrophage	M-S1	LA	LA_1600_1	1600	2267	1095	0.00217548948513416
LA_1600_1_CAGTAACTCAACGGGA-1	03. Atrial Cardiomyocyte	CM-S1	LA	LA_1600_1	1600	1853	1020	0.0101522842639594
LA_1600_1_TTCGAAGCATCGTCGG-1	02. Fibroblast II	FB-S3	LA	LA_1600_1	1600	2034	1089	0.000726744186046512
LA_1600_1_CCTTTCTCAAGTTAAG-1	08. Macrophage	M-S1	LA	LA_1600_1	1600	2063	995	0.03125
LA_1600_1_ACTGAACGTGCTGTAT-1	02. Fibroblast II	FB-S2	LA	LA_1600_1	1600	2080	1067	0.000726744186046512
LA_1600_1_CATTCGCAGAAGGTGA-1	13. Vascular Smooth Muscle	None	LA	LA_1600_1	1600	1375	920	0.000727272727272727
LA_1600_1_TTGGCAAGTACAGTGG-1	05. Cytoplasmic Cardiomyocyte I	None	LA	LA_1600_1	1600	1735	1003	0.00145772594752187
LA_1600_1_TTAGTTCTCCATGCTC-1	09. Endothelium I	EC-1	LA	LA_1600_1	1600	2040	1041	0.00364431486880466
LA_1600_1_TGACAACTCATAAAGG-1	09. Endothelium I	EC-1	LA	LA_1600_1	1600	2491	855	0.0131195335276968
LA_1600_1_CATATTCGTATTAGCC-1	02. Fibroblast II	FB-S3	LA	LA_1600_1	1600	1747	899	0.00364431486880466
LA_1600_1_TGTCCCATCTCCCTGA-1	08. Macrophage	M-S1	LA	LA_1600_1	1600	2265	1025	0.0021865889212828
LA_1600_1_CGGGTCACATACTACG-1	03. Atrial Cardiomyocyte	CM-S1	LA	LA_1600_1	1600	1418	995	0.00437956204379562
LA_1600_1_CCCAATCAGGGTGTGT-1	08. Macrophage	M-S1	LA	LA_1600_1	1600	2078	1037	0.00218978102189781
LA_1600_1_CCTAGCTGTGGCTCCA-1	11. Adipocyte	None	LA	LA_1600_1	1600	1732	940	0.00364963503649635
LA_1600_1_TGCGGGTAGGTGCAAC-1	02. Fibroblast II	FB-S2	LA	LA_1600_1	1600	2338	925	0.0029218407596786
LA_1600_1_CCTTACGAGCTAGTCT-1	02. Fibroblast II	FB-S3	LA	LA_1600_1	1600	2164	998	0.00146198830409357
LA_1600_1_TCTTTCCCACACCGCA-1	14. Fibroblast III	FB-S1	LA	LA_1600_1	1600	1785	880	0.00146305779078274
LA_1600_1_CACCAGGCAGCCTGTG-1	03. Atrial Cardiomyocyte	CM-S1	LA	LA_1600_1	1600	1672	1095	0.00219619326500732
LA_1600_1_ATTCTACAGAGGTTAT-1	02. Fibroblast II	FB-S3	LA	LA_1600_1	1600	2109	987	0.00366032210834553
LA_1600_1_CCCATACAGTGTACCT-1	08. Macrophage	M-S1	LA	LA_1600_1	1600	2233	1100	0.00146520146520147
LA_1600_1_AGAATAGTCAGCTCTC-1	09. Endothelium I	EC-1	LA	LA_1600_1	1600	2815	1002	0.0388563049853372
LA_1600_1_CAAGAAACATTACCTT-1	02. Fibroblast II	FB-S2	LA	LA_1600_1	1600	2025	998	0.0066030814380044
LA_1600_1_CGATTGACAGTAAGAT-1	14. Fibroblast III	FB-S4	LA	LA_1600_1	1600	2031	1006	0.00440528634361234
LA_1600_1_CGAGAAGCACCCTATC-1	02. Fibroblast II	FB-S3	LA	LA_1600_1	1600	2795	899	0.011756061719324
LA_1600_1_TTCCCAGCACTTCTGC-1	02. Fibroblast II	FB-S3	LA	LA_1600_1	1600	2221	981	0.0176470588235294
LA_1600_1_CACAAACCATATACGC-1	03. Atrial Cardiomyocyte	CM-S1	LA	LA_1600_1	1600	2151	1015	0.00367647058823529
LA_1600_1_TAAACCGAGCCTTGAT-1	03. Atrial Cardiomyocyte	CM-S1	LA	LA_1600_1	1600	1347	879	0.00367647058823529
LA_1600_1_AGATTGCGTTAGATGA-1	03. Atrial Cardiomyocyte	CM-S1	LA	LA_1600_1	1600	1575	1139	0.00367917586460633
LA_1600_1_ACCCACTAGATAGCAT-1	02. Fibroblast II	FB-S3	LA	LA_1600_1	1600	1931	994	0.000735835172921266
LA_1600_1_CAAGAAACATTGGTAC-1	03. Atrial Cardiomyocyte	CM-S1	LA	LA_1600_1	1600	1777	997	0.024300441826215
LA_1600_1_CGACTTCAGGATGGTC-1	02. Fibroblast II	FB-S3	LA	LA_1600_1	1600	2115	1003	0.00221075902726603
LA_1600_1_GCATGTAGTCGTCTTC-1	02. Fibroblast II	FB-S3	LA	LA_1600_1	1600	2702	1004	0.00664206642066421
LA_1600_1_ACATCAGAGGTGCAAC-1	03. Atrial Cardiomyocyte	CM-S1	LA	LA_1600_1	1600	1502	921	0.0273466371027347
LA_1600_1_CATTATCGTAAAGTCA-1	03. Atrial Cardiomyocyte	CM-S1	LA	LA_1600_1	1600	1158	825	0.00221729490022173
LA_1600_1_CCAATCCAGCAGGCTA-1	03. Atrial Cardiomyocyte	CM-S1	LA	LA_1600_1	1600	1233	864	0.00443786982248521
LA_1600_1_ACACCAACAGAAGCAC-1	08. Macrophage	M-S1	LA	LA_1600_1	1600	2198	1025	0
LA_1600_1_CTACATTAGAGACTAT-1	01. Fibroblast I	FB-S1	LA	LA_1600_1	1600	2059	986	0.00222057735011103
LA_1600_1_AAGACCTAGAGGTAGA-1	08. Macrophage	M-S1	LA	LA_1600_1	1600	2259	1007	0.0044477390659748
LA_1600_1_CACCACTCACCCATTC-1	02. Fibroblast II	FB-S3	LA	LA_1600_1	1600	1729	900	0.0044477390659748
LA_1600_1_AAATGCCGTCCGACGT-1	03. Atrial Cardiomyocyte	CM-S1	LA	LA_1600_1	1600	1484	991	0.00964391691394659
LA_1600_1_GATCGTACACCGTTGG-1	03. Atrial Cardiomyocyte	CM-S1	LA	LA_1600_1	1600	1488	828	0.0200296735905045
LA_1600_1_ACGGAGATCCCGGATG-1	03. Atrial Cardiomyocyte	CM-S1	LA	LA_1600_1	1600	1306	940	0.0029673590504451
LA_1600_1_CTTCTCTTCAACACAC-1	02. Fibroblast II	FB-S1	LA	LA_1600_1	1600	1843	925	0.00223048327137546
LA_1600_1_TGACAACCAAAGTGCG-1	03. Atrial Cardiomyocyte	CM-S1	LA	LA_1600_1	1600	1239	898	0.00892193308550186
LA_1600_1_CCAATCCCAGCATACT-1	01. Fibroblast I	FB-S3	LA	LA_1600_1	1600	2052	1042	0.000744047619047619
LA_1600_1_GCATGATGTTCTGGTA-1	03. Atrial Cardiomyocyte	CM-S1	LA	LA_1600_1	1600	1402	957	0.00372300819061802
LA_1600_1_GTCATTTGTCTAGAGG-1	02. Fibroblast II	FB-S1	LA	LA_1600_1	1600	1945	1008	0.00223380491437081
LA_1600_1_AACTTTCCATGTAGTC-1	01. Fibroblast I	FB-S2	LA	LA_1600_1	1600	2078	1062	0.0312965722801788
LA_1600_1_CTGCTGTTCAGGTTCA-1	02. Fibroblast II	FB-S2	LA	LA_1600_1	1600	1758	1020	0.00894187779433681
LA_1600_1_CGTTCTGCAGTATAAG-1	08. Macrophage	M-S1	LA	LA_1600_1	1600	2050	1039	0.00522388059701493
LA_1600_1_CAAGTTGCACGAAACG-1	01. Fibroblast I	FB-S1	LA	LA_1600_1	1600	2011	986	0.0149476831091181
LA_1600_1_ATCATCTAGAACAACT-1	01. Fibroblast I	FB-S1	LA	LA_1600_1	1600	1938	969	0.0112191473448018
LA_1600_1_GACGTTACAAACAACA-1	05. Cytoplasmic Cardiomyocyte I	None	LA	LA_1600_1	1600	1406	967	0.0201944652206432
LA_1600_1_GTAACTGTCCTCAATT-1	09. Endothelium I	L-EC	LA	LA_1600_1	1600	2079	996	0.00374251497005988
LA_1600_1_GGGCATCGTGTCGCTG-1	02. Fibroblast II	FB-S3	LA	LA_1600_1	1600	2219	988	0.00374531835205993
LA_1600_1_TCGAGGCAGCAGATCG-1	13. Vascular Smooth Muscle	None	LA	LA_1600_1	1600	1397	897	0.00374531835205993
LA_1600_1_GAATAAGAGAGCAATT-1	03. Atrial Cardiomyocyte	CM-S1	LA	LA_1600_1	1600	1433	960	0.00674662668665667
LA_1600_1_CACAGGCTCCAACCAA-1	02. Fibroblast II	FB-S3	LA	LA_1600_1	1600	1930	950	0.00150037509377344
LA_1600_1_AAGGCAGAGTATGACA-1	05. Cytoplasmic Cardiomyocyte I	None	LA	LA_1600_1	1600	2503	978	0.0247561890472618
LA_1600_1_GTACTCCGTCTAGCGC-1	03. Atrial Cardiomyocyte	CM-S1	LA	LA_1600_1	1600	1446	1059	0
LA_1600_1_TGCACCTGTCGAATCT-1	01. Fibroblast I	FB-S1	LA	LA_1600_1	1600	1942	953	0.00375375375375375
LA_1600_1_GCGCGATCATCACCCT-1	08. Macrophage	M-S1	LA	LA_1600_1	1600	2043	1023	0.00825825825825826
LA_1600_1_CACCAGGCAGACACTT-1	02. Fibroblast II	FB-S2	LA	LA_1600_1	1600	1808	913	0
LA_1600_1_ACTATCTGTGTGACGA-1	08. Macrophage	M-S1	LA	LA_1600_1	1600	2292	951	0.00075187969924812
LA_1600_1_GTAGTCAAGCTAGTGG-1	08. Macrophage	M-S1	LA	LA_1600_1	1600	1869	1069	0.00300751879699248
LA_1600_1_CCGTACTAGCTGAACG-1	14. Fibroblast III	FB-S1	LA	LA_1600_1	1600	2327	931	0.00601503759398496
LA_1600_1_TCGAGGCCAGTCGTGC-1	08. Macrophage	M-S1	LA	LA_1600_1	1600	2002	1035	0.00150489089541008
LA_1600_1_CTCACACGTTAAGAAC-1	13. Vascular Smooth Muscle	None	LA	LA_1600_1	1600	1367	888	0.00225733634311512
LA_1600_1_ATCATGGAGCTATGCT-1	02. Fibroblast II	FB-S3	LA	LA_1600_1	1600	2190	1034	0.00678221552373775
LA_1600_1_CTACCCATCATCGATG-1	03. Atrial Cardiomyocyte	CM-S1	LA	LA_1600_1	1600	1510	924	0.00150715900527506
LA_1600_1_GTCTCGTCAACACCCG-1	09. Endothelium I	EC-1	LA	LA_1600_1	1600	2634	981	0.0211161387631976
LA_1600_1_GTGTTAGCACGCATCG-1	13. Vascular Smooth Muscle	None	LA	LA_1600_1	1600	1347	875	0.000754147812971342
LA_1600_1_AGATCTGAGACCTTTG-1	02. Fibroblast II	FB-S3	LA	LA_1600_1	1600	1881	1029	0.00150829562594268
LA_1600_1_CATGACAAGTGTCCCG-1	08. Macrophage	M-S1	LA	LA_1600_1	1600	1981	1007	0.00150943396226415
LA_1600_1_TCACGAACATAGTAAG-1	02. Fibroblast II	FB-S3	LA	LA_1600_1	1600	1856	1045	0.00981132075471698
LA_1600_1_AACCATGTCTACGAGT-1	02. Fibroblast II	FB-S2	LA	LA_1600_1	1600	1851	958	0.00528301886792453
LA_1600_1_CATGCCTTCTGTCTAT-1	08. Macrophage	M-S1	LA	LA_1600_1	1600	2203	937	0.00150943396226415
LA_1600_1_GGTGCGTAGACCTAGG-1	01. Fibroblast I	FB-S1	LA	LA_1600_1	1600	2009	943	0.00226586102719033
LA_1600_1_TCTCTAAAGGTGATAT-1	08. Macrophage	M-S1	LA	LA_1600_1	1600	2459	1040	0.00226586102719033
LA_1600_1_TCGGGACCACCAGGTC-1	03. Atrial Cardiomyocyte	CM-S1	LA	LA_1600_1	1600	962	690	0.00604686318972033
LA_1600_1_TAGTGGTAGGCATGGT-1	03. Atrial Cardiomyocyte	CM-S1	LA	LA_1600_1	1600	1314	943	0.00151171579743008
LA_1600_1_TCGTACCGTCCCTACT-1	11. Adipocyte	None	LA	LA_1600_1	1600	1733	939	0.00151171579743008
LA_1600_1_GCGCAGTAGTGCGATG-1	08. Macrophage	M-S1	LA	LA_1600_1	1600	2588	989	0.00605143721633888
LA_1600_1_ACTGAGTAGTTAACGA-1	08. Macrophage	M-S1	LA	LA_1600_1	1600	2404	955	0.00226928895612708
LA_1600_1_TTATGCTTCGTTTGCC-1	03. Atrial Cardiomyocyte	CM-S1	LA	LA_1600_1	1600	1283	885	0.00151285930408472
LA_1600_1_GCAGCCAGTGTATGGG-1	03. Atrial Cardiomyocyte	CM-S1	LA	LA_1600_1	1600	1379	834	0.0370650529500756
LA_1600_1_GTACTCCTCCTTTACA-1	02. Fibroblast II	FB-S3	LA	LA_1600_1	1600	2304	1037	0.0158970476911431
LA_1600_1_TTCCCAGGTCAATACC-1	05. Cytoplasmic Cardiomyocyte I	None	LA	LA_1600_1	1600	2312	944	0.00908402725208176
LA_1600_1_CAGCGACAGCTCCTCT-1	02. Fibroblast II	FB-S3	LA	LA_1600_1	1600	2067	1076	0.00302800908402725
LA_1600_1_TGCCCATCAAACGCGA-1	02. Fibroblast II	FB-S3	LA	LA_1600_1	1600	1959	979	0.00378787878787879
LA_1600_1_TTGCCGTGTCACTGGC-1	09. Endothelium I	L-EC	LA	LA_1600_1	1600	2299	987	0.00303030303030303
LA_1600_1_ACAGCCGGTGAAAGAG-1	13. Vascular Smooth Muscle	None	LA	LA_1600_1	1600	1612	1044	0.00227272727272727
LA_1600_1_CGTGTAAAGGACACCA-1	02. Fibroblast II	FB-S3	LA	LA_1600_1	1600	1974	999	0.00303030303030303
LA_1600_1_TCTGGAAGTCTAGTCA-1	02. Fibroblast II	FB-S1	LA	LA_1600_1	1600	1939	1033	0.00227445034116755
LA_1600_1_GTGCTTCCAAAGTGCG-1	01. Fibroblast I	FB-S3	LA	LA_1600_1	1600	1872	967	0.00227617602427921
LA_1600_1_AGTGGGACATGTTGAC-1	05. Cytoplasmic Cardiomyocyte I	None	LA	LA_1600_1	1600	1965	988	0.035660091047041
LA_1600_1_GCACATATCACTTCAT-1	09. Endothelium I	L-EC	LA	LA_1600_1	1600	2053	1024	0.00379362670713202
LA_1600_1_ATCATCTCAGACACTT-1	03. Atrial Cardiomyocyte	CM-S1	LA	LA_1600_1	1600	1353	920	0.000759878419452888
LA_1600_1_TCAACGAGTAATTGGA-1	03. Atrial Cardiomyocyte	CM-S1	LA	LA_1600_1	1600	1439	972	0.00303951367781155
LA_1600_1_GACTACATCTTAGCCC-1	08. Macrophage	M-S1	LA	LA_1600_1	1600	2175	1067	0.020532319391635
LA_1600_1_TGCCCTACACTGTGTA-1	03. Atrial Cardiomyocyte	CM-S1	LA	LA_1600_1	1600	2010	928	0
LA_1600_1_CGATCGGGTCCTAGCG-1	03. Atrial Cardiomyocyte	CM-S1	LA	LA_1600_1	1600	1238	883	0.00076103500761035
LA_1600_1_GCATACAGTCTTGATG-1	07. Pericyte	PC-S1	LA	LA_1600_1	1600	2087	866	0.0137090632140137
LA_1600_1_CATATTCGTTTACTCT-1	02. Fibroblast II	FB-S3	LA	LA_1600_1	1600	2165	956	0.00456968773800457
LA_1600_1_CTCATTAGTTGAACTC-1	09. Endothelium I	EC-X	LA	LA_1600_1	1600	1940	1024	0.00152439024390244
LA_1600_1_CCTTACGGTACTCAAC-1	02. Fibroblast II	FB-S3	LA	LA_1600_1	1600	1972	985	0.00076219512195122
LA_1600_1_GACACGCAGTTTCCTT-1	02. Fibroblast II	FB-S3	LA	LA_1600_1	1600	1994	951	0.00609756097560976
LA_1600_1_TGGTTCCGTGTTCTTT-1	01. Fibroblast I	FB-S3	LA	LA_1600_1	1600	1933	972	0.00228658536585366
LA_1600_1_TGCTACCAGAACAATC-1	07. Pericyte	PC-S1	LA	LA_1600_1	1600	2075	921	0.0038109756097561
LA_1600_1_CGGACTGTCGTGACAT-1	02. Fibroblast II	FB-S3	LA	LA_1600_1	1600	1760	901	0.00228658536585366
LA_1600_1_CCCAGTTTCTTTACAC-1	03. Atrial Cardiomyocyte	CM-S1	LA	LA_1600_1	1600	1182	903	0.0015255530129672
LA_1600_1_TCGTACCCATCCGTGG-1	13. Vascular Smooth Muscle	None	LA	LA_1600_1	1600	1225	784	0.0030511060259344
LA_1600_1_GAATGAAGTCGAGTTT-1	09. Endothelium I	L-EC	LA	LA_1600_1	1600	2140	959	0.0007627765064836
LA_1600_1_GATGCTAAGTGCTGCC-1	08. Macrophage	M-S1	LA	LA_1600_1	1600	2080	973	0.00229007633587786
LA_1600_1_GCATGCGTCAGTTTGG-1	08. Macrophage	M-S1	LA	LA_1600_1	1600	2096	965	0.0206264323911383
LA_1600_1_GTATTCTAGGGCATGT-1	08. Macrophage	M-S1	LA	LA_1600_1	1600	1750	1074	0.00535168195718654
LA_1600_1_CTACACCCAATCTGCA-1	09. Endothelium I	EC-1	LA	LA_1600_1	1600	2681	877	0.00382262996941896
LA_1600_1_ACCGTAATCAAAGACA-1	05. Cytoplasmic Cardiomyocyte I	None	LA	LA_1600_1	1600	1897	1018	0.000765110941086458
LA_1600_1_ATGCGATCACATGACT-1	08. Macrophage	M-S1	LA	LA_1600_1	1600	2721	1015	0.0160796324655436
LA_1600_1_TGAGCATGTCGAAAGC-1	03. Atrial Cardiomyocyte	CM-S1	LA	LA_1600_1	1600	1200	824	0.0229885057471264
LA_1600_1_GCAATCACAAAGCGGT-1	08. Macrophage	M-S1	LA	LA_1600_1	1600	2130	1072	0.00306748466257669
LA_1600_1_TTTGGTTGTAGGAGTC-1	02. Fibroblast II	FB-S3	LA	LA_1600_1	1600	2088	1031	0.0452801227935533
LA_1600_1_AAGACCTCATGGTAGG-1	02. Fibroblast II	FB-S1	LA	LA_1600_1	1600	1850	901	0.00230237912509593
LA_1600_1_AGAGCGAGTAGCGCTC-1	09. Endothelium I	EC-1	LA	LA_1600_1	1600	2774	801	0.0138142747505756
LA_1600_1_AGATCTGCATACTACG-1	03. Atrial Cardiomyocyte	CM-S1	LA	LA_1600_1	1600	1251	874	0.00230237912509593
LA_1600_1_TGACTAGTCTGTTGAG-1	03. Atrial Cardiomyocyte	CM-S1	LA	LA_1600_1	1600	1427	960	0.00230237912509593
LA_1600_1_TACGGATTCCGGGTGT-1	03. Atrial Cardiomyocyte	CM-S1	LA	LA_1600_1	1600	1229	872	0.000768639508070715
LA_1600_1_TCGTACCTCTTTAGGG-1	03. Atrial Cardiomyocyte	CM-S1	LA	LA_1600_1	1600	1226	850	0.0138355111452729
LA_1600_1_GTGCATAGTTTGTGTG-1	08. Macrophage	M-S1	LA	LA_1600_1	1600	2324	850	0.0184473481936972
LA_1600_1_GTGAAGGTCCGAGCCA-1	02. Fibroblast II	FB-S3	LA	LA_1600_1	1600	2457	975	0.0184615384615385
LA_1600_1_ACAGCTATCCCAAGAT-1	02. Fibroblast II	FB-S2	LA	LA_1600_1	1600	2346	995	0.0215550423402617
LA_1600_1_TCATTTGCAATGAAAC-1	03. Atrial Cardiomyocyte	CM-S1	LA	LA_1600_1	1600	1242	916	0.0015420200462606
LA_1600_1_GACGTTAGTCGCCATG-1	08. Macrophage	M-S1	LA	LA_1600_1	1600	2278	981	0.00462962962962963
LA_1600_1_TAGTGGTTCCGATATG-1	02. Fibroblast II	FB-S3	LA	LA_1600_1	1600	1895	953	0.00154559505409583
LA_1600_1_GTTAAGCGTACTCTCC-1	01. Fibroblast I	FB-S3	LA	LA_1600_1	1600	1925	991	0.00387296669248644
LA_1600_1_GGTATTGCATCATCCC-1	02. Fibroblast II	FB-S2	LA	LA_1600_1	1600	2037	862	0.0232558139534884
LA_1600_1_ATGCGATGTAACGACG-1	03. Atrial Cardiomyocyte	CM-S1	LA	LA_1600_1	1600	1301	927	0.00232738557020946
LA_1600_1_TTTGTCATCATCGATG-1	14. Fibroblast III	FB-S3	LA	LA_1600_1	1600	1727	881	0.00155159038013964
LA_1600_1_GTAGTCACAATACGCT-1	03. Atrial Cardiomyocyte	CM-S1	LA	LA_1600_1	1600	1291	915	0.00310318076027929
LA_1600_1_GATCGTAAGTCGCCGT-1	03. Atrial Cardiomyocyte	CM-S1	LA	LA_1600_1	1600	1225	901	0.00310318076027929
LA_1600_1_CGCTATCAGGTCGGAT-1	03. Atrial Cardiomyocyte	CM-S1	LA	LA_1600_1	1600	1396	882	0.0116459627329193
LA_1600_1_GAGGTGAGTATTCTCT-1	01. Fibroblast I	FB-S3	LA	LA_1600_1	1600	1838	907	0
LA_1600_1_CGATTGACAATAACGA-1	08. Macrophage	M-S1	LA	LA_1600_1	1600	1941	1010	0.00543900543900544
LA_1600_1_TGCCCATTCTACTTAC-1	08. Macrophage	M-S1	LA	LA_1600_1	1600	2279	1040	0.00233100233100233
LA_1600_1_TCAGCAAAGTAAGTAC-1	03. Atrial Cardiomyocyte	CM-S1	LA	LA_1600_1	1600	1197	843	0.0178849144634526
LA_1600_1_ATTCTACTCAGAGACG-1	02. Fibroblast II	FB-S1	LA	LA_1600_1	1600	1768	976	0.00234009360374415
LA_1600_1_ACTGATGAGCGTGAGT-1	02. Fibroblast II	FB-S3	LA	LA_1600_1	1600	1828	935	0.00078003120124805
LA_1600_1_ACACCCTCATAAGACA-1	02. Fibroblast II	FB-S3	LA	LA_1600_1	1600	1943	962	0.00390015600624025
LA_1600_1_TCGTACCCATGGGACA-1	02. Fibroblast II	FB-S3	LA	LA_1600_1	1600	1993	1008	0.003125
LA_1600_1_AGGGAGTGTCGACTAT-1	03. Atrial Cardiomyocyte	CM-S1	LA	LA_1600_1	1600	1163	850	0.00078125
LA_1600_1_TGTTCCGCACCAGTTA-1	03. Atrial Cardiomyocyte	CM-S1	LA	LA_1600_1	1600	1384	911	0.00234558248631744
LA_1600_1_ATTATCCGTATGCTTG-1	02. Fibroblast II	FB-S2	LA	LA_1600_1	1600	1584	1052	0
LA_1600_1_CGAACATCATCGACGC-1	11. Adipocyte	None	LA	LA_1600_1	1600	1879	790	0.0054773082942097
LA_1600_1_TGGGCGTCAAGTTGTC-1	05. Cytoplasmic Cardiomyocyte I	None	LA	LA_1600_1	1600	1167	701	0.00234741784037559
LA_1600_1_AGGGTGATCGGTCCGA-1	03. Atrial Cardiomyocyte	CM-S1	LA	LA_1600_1	1600	1267	922	0.00391849529780564
LA_1600_1_TAGAGCTAGTAGCGGT-1	03. Atrial Cardiomyocyte	CM-S1	LA	LA_1600_1	1600	1162	840	0.00391849529780564
LA_1600_1_GTTTCTAAGAGAGCTC-1	08. Macrophage	M-S1	LA	LA_1600_1	1600	2512	925	0.00392156862745098
LA_1600_1_GGAATAAGTTGCGCAC-1	03. Atrial Cardiomyocyte	CM-S1	LA	LA_1600_1	1600	1537	844	0.00627450980392157
LA_1600_1_TTAGGCATCGAGAACG-1	13. Vascular Smooth Muscle	None	LA	LA_1600_1	1600	1735	907	0.00313725490196078
LA_1600_1_TCTGGAACATTACCTT-1	09. Endothelium I	EC-1	LA	LA_1600_1	1600	2539	924	0.00471327572663001
LA_1600_1_TGGTTAGCATTCACTT-1	02. Fibroblast II	FB-S3	LA	LA_1600_1	1600	2131	984	0.0408483896307934
LA_1600_1_ACAGCCGTCTGCTGTC-1	02. Fibroblast II	FB-S3	LA	LA_1600_1	1600	2053	986	0.0188679245283019
LA_1600_1_CCAGCGAAGTGTACTC-1	08. Macrophage	M-S1	LA	LA_1600_1	1600	1907	936	0.00314465408805031
LA_1600_1_TGCTGCTTCTCAAACG-1	09. Endothelium I	EC-1	LA	LA_1600_1	1600	2764	848	0.00314465408805031
LA_1600_1_ACGGAGAAGCTAGTCT-1	02. Fibroblast II	FB-S3	LA	LA_1600_1	1600	1976	1033	0.00393081761006289
LA_1600_1_GCCAAATTCTCCCTGA-1	08. Macrophage	M-S1	LA	LA_1600_1	1600	1933	977	0.000786782061369001
LA_1600_1_AGTAGTCCATATACCG-1	09. Endothelium I	EC-1	LA	LA_1600_1	1600	2429	946	0.00708103855232101
LA_1600_1_TCGTAGAGTATGAAAC-1	02. Fibroblast II	FB-S3	LA	LA_1600_1	1600	1738	928	0.00078740157480315
LA_1600_1_GTAACTGTCAACCATG-1	03. Atrial Cardiomyocyte	CM-S1	LA	LA_1600_1	1600	1131	829	0.0047244094488189
LA_1600_1_ACTGAACTCGGTTAAC-1	01. Fibroblast I	FB-S1	LA	LA_1600_1	1600	1872	953	0.000788643533123028
LA_1600_1_ACTGATGGTTACTGAC-1	01. Fibroblast I	FB-S1	LA	LA_1600_1	1600	1913	923	0.00236779794790845
LA_1600_1_GGAAAGCTCGGAGGTA-1	02. Fibroblast II	FB-S3	LA	LA_1600_1	1600	1786	986	0.00315955766192733
LA_1600_1_CTCACACCACGCATCG-1	01. Fibroblast I	FB-S1	LA	LA_1600_1	1600	1928	906	0.000789889415481833
LA_1600_1_GGCTCGATCTCACATT-1	02. Fibroblast II	FB-S2	LA	LA_1600_1	1600	1937	979	0.000790513833992095
LA_1600_1_AGGGAGTAGCAGCCTC-1	08. Macrophage	M-S1	LA	LA_1600_1	1600	1997	1036	0.00316455696202532
LA_1600_1_GACGTTATCTCGTTTA-1	08. Macrophage	M-S1	LA	LA_1600_1	1600	2098	903	0.0118858954041204
LA_1600_1_ACGATGTGTTCACGGC-1	09. Endothelium I	L-EC	LA	LA_1600_1	1600	2219	866	0.00237717908082409
LA_1600_1_GTCCTCAAGATGTAAC-1	04. Ventricular Cardiomyocyte I	CM-S5	LA	LA_1600_1	1600	1906	991	0.0309033280507132
LA_1600_1_CGAATGTCAGTGACAG-1	02. Fibroblast II	FB-S1	LA	LA_1600_1	1600	1736	888	0.00158604282315623
LA_1600_1_CACACAACAAAGCGGT-1	02. Fibroblast II	FB-S3	LA	LA_1600_1	1600	1821	964	0.0214285714285714
LA_1600_1_AGCCTAAGTCAGAAGC-1	03. Atrial Cardiomyocyte	CM-S1	LA	LA_1600_1	1600	1286	873	0.00158730158730159
LA_1600_1_GGCGACTGTGCACTTA-1	02. Fibroblast II	FB-S3	LA	LA_1600_1	1600	1869	853	0.00158730158730159
LA_1600_1_CAGGTGCGTCCATGAT-1	13. Vascular Smooth Muscle	None	LA	LA_1600_1	1600	1307	818	0.00317712470214456
LA_1600_1_ATAGACCTCTCGCATC-1	02. Fibroblast II	FB-S3	LA	LA_1600_1	1600	1833	1020	0.019872813990461
LA_1600_1_CAGCTAATCTCTGAGA-1	08. Macrophage	M-S1	LA	LA_1600_1	1600	2254	916	0.0270485282418457
LA_1600_1_GTCATTTAGCCAGGAT-1	08. Macrophage	M-S1	LA	LA_1600_1	1600	2065	1061	0.0119426751592357
LA_1600_1_TTTACTGGTACTCTCC-1	03. Atrial Cardiomyocyte	CM-S1	LA	LA_1600_1	1600	1314	872	0.0191235059760956
LA_1600_1_TGACTAGTCAAACGGG-1	08. Macrophage	M-S1	LA	LA_1600_1	1600	2443	880	0.0135566188197767
LA_1600_1_AGTGTCAAGCTCCTTC-1	02. Fibroblast II	FB-S3	LA	LA_1600_1	1600	1933	952	0.0247208931419458
LA_1600_1_GACCAATTCCTCTAGC-1	03. Atrial Cardiomyocyte	CM-S1	LA	LA_1600_1	1600	1492	1024	0.00159489633173844
LA_1600_1_TAGAGCTTCTGCAGTA-1	08. Macrophage	M-S1	LA	LA_1600_1	1600	2029	934	0.00239425379090184
LA_1600_1_CCTAGCTAGTAGCGGT-1	10. Endothelium II	L-EC	LA	LA_1600_1	1600	1896	926	0.00957701516360734
LA_1600_1_GCGCGATTCTACCAGA-1	08. Macrophage	M-S1	LA	LA_1600_1	1600	1829	911	0.00239425379090184
LA_1600_1_CGAGCACAGTAATCCC-1	08. Macrophage	M-S1	LA	LA_1600_1	1600	1984	1002	0.000798722044728434
LA_1600_1_AGCGTATTCCTAAGTG-1	11. Adipocyte	None	LA	LA_1600_1	1600	1624	918	0.0023961661341853
LA_1600_1_TTCCCAGAGAGCTATA-1	08. Macrophage	M-S1	LA	LA_1600_1	1600	1975	989	0.00159744408945687
LA_1600_1_AGGCCGTAGGTGCTAG-1	03. Atrial Cardiomyocyte	CM-S1	LA	LA_1600_1	1600	1225	829	0.00639488409272582
LA_1600_1_CAAGGCCTCAGCCTAA-1	08. Macrophage	M-S1	LA	LA_1600_1	1600	2341	931	0.0143884892086331
LA_1600_1_TGGCCAGTCATAGCAC-1	13. Vascular Smooth Muscle	None	LA	LA_1600_1	1600	1505	1023	8e-04
LA_1600_1_TTTGGTTGTGTAATGA-1	03. Atrial Cardiomyocyte	CM-S1	LA	LA_1600_1	1600	1424	1018	0.00240192153722978
LA_1600_1_GTACGTATCATGTAGC-1	08. Macrophage	M-S1	LA	LA_1600_1	1600	2128	965	0.00320512820512821
LA_1600_1_CACAAACGTGATGTGG-1	08. Macrophage	M-S1	LA	LA_1600_1	1600	1976	958	0.00400641025641026
LA_1600_1_TCTGAGACAGATCTGT-1	02. Fibroblast II	FB-S1	LA	LA_1600_1	1600	1886	954	0
LA_1600_1_CGACTTCGTTACGACT-1	02. Fibroblast II	FB-S3	LA	LA_1600_1	1600	2302	971	0.0192307692307692
LA_1600_1_GAACATCGTAGCTGCC-1	02. Fibroblast II	FB-S3	LA	LA_1600_1	1600	1582	972	0.00160513643659711
LA_1600_1_AACACGTGTGGTGTAG-1	02. Fibroblast II	FB-S2	LA	LA_1600_1	1600	2121	946	0.007223113964687
LA_1600_1_CGCTATCAGGATGGAA-1	08. Macrophage	M-S1	LA	LA_1600_1	1600	1898	911	0.00482315112540193
LA_1600_1_GCCAAATAGCGTTGCC-1	03. Atrial Cardiomyocyte	CM-S1	LA	LA_1600_1	1600	1230	871	0.00241157556270096
LA_1600_1_TCAGCTCAGCAATCTC-1	02. Fibroblast II	FB-S3	LA	LA_1600_1	1600	1933	978	0.00401929260450161
LA_1600_1_ATAGACCAGTACGTAA-1	02. Fibroblast II	FB-S3	LA	LA_1600_1	1600	1751	924	0.00241351568785197
LA_1600_1_GGAATAATCAGTGTTG-1	08. Macrophage	M-S1	LA	LA_1600_1	1600	2177	954	0.0032258064516129
LA_1600_1_GTAGTCACATTTCAGG-1	02. Fibroblast II	FB-S1	LA	LA_1600_1	1600	1806	849	0.000807102502017756
LA_1600_1_TGCCAAAGTACCGCTG-1	08. Macrophage	M-S1	LA	LA_1600_1	1600	1907	926	0.000807754442649435
LA_1600_1_CTCGTACTCTCATTCA-1	01. Fibroblast I	FB-S2	LA	LA_1600_1	1600	1972	875	0.00323362974939369
LA_1600_1_GGAAAGCGTTCCCGAG-1	03. Atrial Cardiomyocyte	CM-S1	LA	LA_1600_1	1600	1232	873	0.00323362974939369
LA_1600_1_CGTGTCTCAGTATGCT-1	03. Atrial Cardiomyocyte	CM-S1	LA	LA_1600_1	1600	1191	857	0.00242522231204527
LA_1600_1_GCTGCTTAGGATCGCA-1	08. Macrophage	M-S1	LA	LA_1600_1	1600	1878	920	0.00970088924818108
LA_1600_1_ACTTGTTGTGAGGGAG-1	01. Fibroblast I	FB-S1	LA	LA_1600_1	1600	1755	861	0.00404203718674212
LA_1600_1_GTAGGCCGTCTCTCTG-1	02. Fibroblast II	FB-S3	LA	LA_1600_1	1600	1794	1021	0.00485436893203883
LA_1600_1_AGAGTGGGTCGAGATG-1	03. Atrial Cardiomyocyte	CM-S1	LA	LA_1600_1	1600	1450	896	0.00566343042071197
LA_1600_1_TACCTTAGTCCGTTAA-1	02. Fibroblast II	FB-S3	LA	LA_1600_1	1600	1811	889	0.000809061488673139
LA_1600_1_AACTCAGTCTATCGCC-1	03. Atrial Cardiomyocyte	CM-S1	LA	LA_1600_1	1600	1040	777	0.000809716599190283
LA_1600_1_CCTAAAGCAACTGGCC-1	03. Atrial Cardiomyocyte	CM-S1	LA	LA_1600_1	1600	1237	878	0.0024330900243309
LA_1600_1_GCTTGAATCGATGAGG-1	08. Macrophage	M-S1	LA	LA_1600_1	1600	2240	946	0.0113636363636364
LA_1600_1_CGGGTCACAGCATACT-1	02. Fibroblast II	FB-S3	LA	LA_1600_1	1600	1812	968	0.0016260162601626
LA_1600_1_ACCTTTATCTGCCAGG-1	01. Fibroblast I	FB-S1	LA	LA_1600_1	1600	1712	885	0
LA_1600_1_ACGATGTCAGTCAGAG-1	03. Atrial Cardiomyocyte	CM-S1	LA	LA_1600_1	1600	1578	1043	0.00650406504065041
LA_1600_1_TCTATTGAGAACTGTA-1	02. Fibroblast II	FB-S3	LA	LA_1600_1	1600	1902	921	0.00569568755085435
LA_1600_1_GGACGTCTCTCGAGTA-1	09. Endothelium I	L-EC	LA	LA_1600_1	1600	2066	955	0.00814332247557003
LA_1600_1_CTAGCCTTCTGTTGAG-1	08. Macrophage	M-S2	LA	LA_1600_1	1600	1875	996	0
LA_1600_1_AAAGCAACAGGTTTCA-1	02. Fibroblast II	FB-S3	LA	LA_1600_1	1600	1792	840	0.00162866449511401
LA_1600_1_CATCGAAGTGCGCTTG-1	03. Atrial Cardiomyocyte	CM-S1	LA	LA_1600_1	1600	1374	931	0.00488997555012225
LA_1600_1_TACGGGCAGACAATAC-1	08. Macrophage	M-S1	LA	LA_1600_1	1600	2029	928	0.000815660685154976
LA_1600_1_TTGCGTCGTATGGTTC-1	02. Fibroblast II	FB-S2	LA	LA_1600_1	1600	2115	881	0.00244897959183673
LA_1600_1_CTAGTGAAGTCCTCCT-1	08. Macrophage	M-S1	LA	LA_1600_1	1600	1923	976	0.00163398692810458
LA_1600_1_GACAGAGAGCATCATC-1	03. Atrial Cardiomyocyte	CM-S1	LA	LA_1600_1	1600	1416	894	0.00245298446443173
LA_1600_1_AGGTCATAGCTTCGCG-1	08. Macrophage	M-S1	LA	LA_1600_1	1600	1924	917	0.00654129190515127
LA_1600_1_CTAGCCTAGCTAAACA-1	02. Fibroblast II	FB-S2	LA	LA_1600_1	1600	1813	996	0.00408830744071954
LA_1600_1_GAAATGAAGCAATCTC-1	02. Fibroblast II	FB-S3	LA	LA_1600_1	1600	1705	911	0.00245700245700246
LA_1600_1_GACTAACCATTAGGCT-1	02. Fibroblast II	FB-S3	LA	LA_1600_1	1600	1815	901	0.00327600327600328
LA_1600_1_GACGCGTGTTGGACCC-1	01. Fibroblast I	FB-S3	LA	LA_1600_1	1600	1731	862	0.00245901639344262
LA_1600_1_CAGTCCTGTGGGTATG-1	02. Fibroblast II	FB-S1	LA	LA_1600_1	1600	1831	906	0.00245901639344262
LA_1600_1_TAAACCGCAAGTAGTA-1	02. Fibroblast II	FB-S2	LA	LA_1600_1	1600	2187	897	0.0328137817883511
LA_1600_1_GGTGTTATCAGCATGT-1	01. Fibroblast I	FB-S1	LA	LA_1600_1	1600	1758	899	0.00164203612479475
LA_1600_1_TACTTGTGTGCTGTAT-1	08. Macrophage	M-S1	LA	LA_1600_1	1600	1393	938	0.00739523418241578
LA_1600_1_CCTTCGAAGAGGGATA-1	03. Atrial Cardiomyocyte	CM-S1	LA	LA_1600_1	1600	1360	957	0.00575657894736842
LA_1600_1_GGATTACAGGTGTTAA-1	02. Fibroblast II	FB-S3	LA	LA_1600_1	1600	1833	893	0.00411184210526316
LA_1600_1_AAATGCCTCACCTTAT-1	02. Fibroblast II	FB-S4	LA	LA_1600_1	1600	1690	933	0.00575657894736842
LA_1600_1_TCGCGAGTCTACTTAC-1	08. Macrophage	M-S1	LA	LA_1600_1	1600	1822	903	0.00493827160493827
LA_1600_1_CTAGCCTAGTTCGCAT-1	02. Fibroblast II	FB-S3	LA	LA_1600_1	1600	1808	862	0.00329218106995885
LA_1600_1_ACGCCAGGTGATAAGT-1	01. Fibroblast I	FB-S2	LA	LA_1600_1	1600	1796	881	0.00247320692497939
LA_1600_1_GTCGGGTGTACTTAGC-1	08. Macrophage	M-S1	LA	LA_1600_1	1600	1875	959	0.00495049504950495
LA_1600_1_CAGAATCTCACCGTAA-1	08. Macrophage	M-S1	LA	LA_1600_1	1600	2100	1019	0.0495049504950495
LA_1600_1_AGGGTGACAGCTCCGA-1	03. Atrial Cardiomyocyte	CM-S1	LA	LA_1600_1	1600	1175	817	0.00495867768595041
LA_1600_1_ACATCAGCAATGCCAT-1	02. Fibroblast II	FB-S1	LA	LA_1600_1	1600	2014	891	0.00248138957816377
LA_1600_1_GTCACAAGTCAAAGAT-1	01. Fibroblast I	FB-S1	LA	LA_1600_1	1600	1762	928	0.000827814569536424
LA_1600_1_TTTATGCGTATAGGTA-1	08. Macrophage	M-S1	LA	LA_1600_1	1600	2116	961	0.0033112582781457
LA_1600_1_ACGATACAGGATCGCA-1	01. Fibroblast I	FB-S3	LA	LA_1600_1	1600	1701	896	0.00413907284768212
LA_1600_1_CGATGGCGTAATCGTC-1	03. Atrial Cardiomyocyte	CM-S1	LA	LA_1600_1	1600	1478	975	0.00248344370860927
LA_1600_1_CTTCTCTTCTTTACAC-1	14. Fibroblast III	FB-S3	LA	LA_1600_1	1600	1810	943	0.00414250207125104
LA_1600_1_TGACTAGGTTGAGTTC-1	08. Macrophage	M-S1	LA	LA_1600_1	1600	1889	928	0.0115990057995029
LA_1600_1_ACATACGCATACAGCT-1	03. Atrial Cardiomyocyte	CM-S1	LA	LA_1600_1	1600	1165	739	0.00994200497100249
LA_1600_1_TTTGGTTGTGGACGAT-1	13. Vascular Smooth Muscle	None	LA	LA_1600_1	1600	1428	698	0.00829187396351575
LA_1600_1_GGACAAGCACGGCTAC-1	02. Fibroblast II	FB-S3	LA	LA_1600_1	1600	1817	884	0.0033195020746888
LA_1600_1_TAGTGGTAGTTCGATC-1	08. Macrophage	M-S1	LA	LA_1600_1	1600	1867	905	0.004149377593361
LA_1600_1_GGGTTGCTCAGTTTGG-1	01. Fibroblast I	FB-S1	LA	LA_1600_1	1600	1741	918	0
LA_1600_1_ATTATCCTCTCGTTTA-1	13. Vascular Smooth Muscle	None	LA	LA_1600_1	1600	1988	828	0.00498338870431894
LA_1600_1_CGTTGGGCACGACTCG-1	03. Atrial Cardiomyocyte	CM-S1	LA	LA_1600_1	1600	1586	1012	0.00166389351081531
LA_1600_1_GAGGTGACAGCTCGCA-1	02. Fibroblast II	FB-S2	LA	LA_1600_1	1600	1811	929	0.00332778702163062
LA_1600_1_GTACTCCTCCTATTCA-1	14. Fibroblast III	FB-S3	LA	LA_1600_1	1600	1836	921	0.00415973377703827
LA_1600_1_CGAACATTCTAAGCCA-1	08. Macrophage	M-S1	LA	LA_1600_1	1600	1878	925	0.00333055786844296
LA_1600_1_TGTGTTTCAGTATGCT-1	03. Atrial Cardiomyocyte	CM-S1	LA	LA_1600_1	1600	1363	889	0.00416319733555371
LA_1600_1_GGTGTTACAAGTCTAC-1	02. Fibroblast II	FB-S3	LA	LA_1600_1	1600	1603	862	0.00166527893422148
LA_1600_1_CATTCGCGTTACGCGC-1	03. Atrial Cardiomyocyte	CM-S1	LA	LA_1600_1	1600	1376	941	0
LA_1600_1_TACGGGCCATGCGCAC-1	01. Fibroblast I	FB-S1	LA	LA_1600_1	1600	1888	830	0.00666111573688593
LA_1600_1_GACGCGTTCTGCTGCT-1	11. Adipocyte	None	LA	LA_1600_1	1600	1370	841	0.01
LA_1600_1_AAACGGGCAAGAAGAG-1	02. Fibroblast II	FB-S1	LA	LA_1600_1	1600	2021	882	0
LA_1600_1_ACTTTCATCAGCATGT-1	02. Fibroblast II	FB-S1	LA	LA_1600_1	1600	1588	858	0.0125208681135225
LA_1600_1_CGGAGCTTCTAACTCT-1	01. Fibroblast I	FB-S3	LA	LA_1600_1	1600	1766	826	0.00417362270450751
LA_1600_1_CGTCCATGTTATGCGT-1	03. Atrial Cardiomyocyte	CM-S1	LA	LA_1600_1	1600	1365	960	0.00167084377610693
LA_1600_1_CGTTCTGTCGGTCTAA-1	03. Atrial Cardiomyocyte	CM-S1	LA	LA_1600_1	1600	1123	811	0.00250836120401338
LA_1600_1_GGGTTGCAGCGATGAC-1	03. Atrial Cardiomyocyte	CM-S1	LA	LA_1600_1	1600	1087	776	0.00250836120401338
LA_1600_1_CCTATTACATTACGAC-1	10. Endothelium II	EC-2	LA	LA_1600_1	1600	1825	899	0.0426421404682274
LA_1600_1_GGCGACTAGAATCTCC-1	02. Fibroblast II	FB-S3	LA	LA_1600_1	1600	1817	891	0.00502092050209205
LA_1600_1_AGTAGTCAGGCAATTA-1	01. Fibroblast I	FB-S1	LA	LA_1600_1	1600	1668	820	0.000836820083682008
LA_1600_1_CTCATTACATAAGACA-1	11. Adipocyte	None	LA	LA_1600_1	1600	1936	888	0.00669456066945607
LA_1600_1_TCGGGACTCTCGTTTA-1	08. Macrophage	M-S1	LA	LA_1600_1	1600	1763	863	0.000837520938023451
LA_1600_1_GATGCTAGTACCGAGA-1	01. Fibroblast I	FB-S3	LA	LA_1600_1	1600	1723	918	0.00502933780385583
LA_1600_1_ACGAGCCAGTTGTCGT-1	05. Cytoplasmic Cardiomyocyte I	None	LA	LA_1600_1	1600	1200	788	0.00670578373847443
LA_1600_1_TGCGTGGCAGGGTTAG-1	08. Macrophage	M-S1	LA	LA_1600_1	1600	1781	921	0.00335570469798658
LA_1600_1_TTAACTCAGATCGATA-1	03. Atrial Cardiomyocyte	CM-S1	LA	LA_1600_1	1600	1071	789	0.011744966442953
LA_1600_1_TACACGATCCTTAATC-1	03. Atrial Cardiomyocyte	CM-S1	LA	LA_1600_1	1600	1312	863	0.00167785234899329
LA_1600_1_GGACAAGGTGACCAAG-1	03. Atrial Cardiomyocyte	CM-S1	LA	LA_1600_1	1600	1483	836	0.0159529806884971
LA_1600_1_CTTGGCTTCCTCAACC-1	01. Fibroblast I	FB-S2	LA	LA_1600_1	1600	1973	811	0.00755667506297229
LA_1600_1_TCACAAGCACCCTATC-1	01. Fibroblast I	FB-S1	LA	LA_1600_1	1600	1722	748	0.00588235294117647
LA_1600_1_TGGTTAGGTACCGTAT-1	01. Fibroblast I	FB-S1	LA	LA_1600_1	1600	1845	904	0.0193439865433137
LA_1600_1_CTGTGCTAGTCGATAA-1	01. Fibroblast I	FB-S1	LA	LA_1600_1	1600	1744	886	0.00336700336700337
LA_1600_1_CGATTGAAGCTGAAAT-1	02. Fibroblast II	FB-S3	LA	LA_1600_1	1600	2006	931	0.00252525252525253
LA_1600_1_AGAGCGAGTGTTCTTT-1	13. Vascular Smooth Muscle	None	LA	LA_1600_1	1600	1281	831	0.0008424599831508
LA_1600_1_CAACCTCAGTGGCACA-1	02. Fibroblast II	FB-S3	LA	LA_1600_1	1600	1740	864	0.0050547598989048
LA_1600_1_TTTGCGCAGTGACATA-1	09. Endothelium I	EC-3	LA	LA_1600_1	1600	1362	954	0.00590219224283305
LA_1600_1_TCTGGAATCAGCAACT-1	09. Endothelium I	EC-1	LA	LA_1600_1	1600	2345	769	0.0227655986509275
LA_1600_1_AGTTGGTTCGTCCGTT-1	09. Endothelium I	EC-3	LA	LA_1600_1	1600	2114	918	0.0387858347386172
LA_1600_1_CTGATCCTCGACCAGC-1	08. Macrophage	M-S1	LA	LA_1600_1	1600	2191	851	0.00253164556962025
LA_1600_1_ACGATGTGTATGGTTC-1	02. Fibroblast II	FB-S3	LA	LA_1600_1	1600	2058	910	0.0219594594594595
LA_1600_1_TAAGTGCAGGAGTAGA-1	02. Fibroblast II	FB-S3	LA	LA_1600_1	1600	1711	939	0.00253378378378378
LA_1600_1_GCGAGAATCGGCGGTT-1	03. Atrial Cardiomyocyte	CM-S1	LA	LA_1600_1	1600	1118	779	0.00337837837837838
LA_1600_1_CATTCGCTCACGGTTA-1	02. Fibroblast II	FB-S3	LA	LA_1600_1	1600	1723	775	0.00168918918918919
LA_1600_1_GATCAGTTCATCACCC-1	01. Fibroblast I	FB-S1	LA	LA_1600_1	1600	1687	854	0.00253378378378378
LA_1600_1_CGAGCACAGACAGAGA-1	02. Fibroblast II	FB-S3	LA	LA_1600_1	1600	1918	884	0.0320945945945946
LA_1600_1_GCCTCTAGTAAATACG-1	01. Fibroblast I	FB-S1	LA	LA_1600_1	1600	1551	821	0.00169061707523246
LA_1600_1_TGGTTAGCATTGGTAC-1	02. Fibroblast II	FB-S3	LA	LA_1600_1	1600	1803	845	0.00084530853761623
LA_1600_1_GGTGTTAGTGTTAAGA-1	02. Fibroblast II	FB-S2	LA	LA_1600_1	1600	1803	875	0.0304568527918782
LA_1600_1_TATCAGGTCTTGCCGT-1	02. Fibroblast II	FB-S3	LA	LA_1600_1	1600	1817	850	0.00508044030482642
LA_1600_1_AACTTTCTCTTCATGT-1	13. Vascular Smooth Muscle	None	LA	LA_1600_1	1600	1227	795	0.00254022015241321
LA_1600_1_GGGCATCGTCCGAAGA-1	02. Fibroblast II	FB-S3	LA	LA_1600_1	1600	1764	895	0.00508044030482642
LA_1600_1_CAGCTAACACGAAGCA-1	01. Fibroblast I	FB-S1	LA	LA_1600_1	1600	1687	864	0.00169491525423729
LA_1600_1_CTGTTTAGTTAAGTAG-1	02. Fibroblast II	FB-S1	LA	LA_1600_1	1600	1706	844	0.00169491525423729
LA_1600_1_TACTTACAGGCCCGTT-1	03. Atrial Cardiomyocyte	CM-S1	LA	LA_1600_1	1600	1187	851	0.00169635284139101
LA_1600_1_ACACTGACAACAACCT-1	10. Endothelium II	EC-2	LA	LA_1600_1	1600	1987	848	0.0033955857385399
LA_1600_1_AACTTTCTCGACAGCC-1	02. Fibroblast II	FB-S3	LA	LA_1600_1	1600	1784	896	0.00254668930390492
LA_1600_1_AGTGGGAGTGCAACTT-1	09. Endothelium I	L-EC	LA	LA_1600_1	1600	1840	793	0.0229202037351443
LA_1600_1_TCGTACCCAAGGGTCA-1	08. Macrophage	M-S1	LA	LA_1600_1	1600	1817	953	0.00509337860780985
LA_1600_1_CAAGGCCGTAAGGATT-1	02. Fibroblast II	FB-S3	LA	LA_1600_1	1600	1853	824	0.00425531914893617
LA_1600_1_TCTTTCCGTTAAGACA-1	02. Fibroblast II	FB-S3	LA	LA_1600_1	1600	1906	900	0.00340425531914894
LA_1600_1_ATAAGAGAGTCCAGGA-1	03. Atrial Cardiomyocyte	CM-S1	LA	LA_1600_1	1600	1311	929	0.00255754475703325
LA_1600_1_CCCAGTTCACATCCAA-1	11. Adipocyte	None	LA	LA_1600_1	1600	1518	716	0.00255972696245734
LA_1600_1_ACTGAGTCAATAGCGG-1	02. Fibroblast II	FB-S3	LA	LA_1600_1	1600	1714	933	0.00341296928327645
LA_1600_1_GCGGGTTGTTCTCATT-1	03. Atrial Cardiomyocyte	CM-S1	LA	LA_1600_1	1600	1189	811	0.00427350427350427
LA_1600_1_CTAGCCTAGCCCAGCT-1	05. Cytoplasmic Cardiomyocyte I	None	LA	LA_1600_1	1600	1532	785	0.0111111111111111
LA_1600_1_TTGGAACCAATACGCT-1	08. Macrophage	M-S1	LA	LA_1600_1	1600	2370	793	0.0342172797262618
LA_1600_1_ACTGATGTCAAAGACA-1	02. Fibroblast II	FB-S3	LA	LA_1600_1	1600	1666	888	0.00513698630136986
LA_1600_1_CCTACACAGTCGATAA-1	13. Vascular Smooth Muscle	None	LA	LA_1600_1	1600	1576	875	0.00513698630136986
LA_1600_1_GCTTGAACAATGCCAT-1	01. Fibroblast I	FB-S1	LA	LA_1600_1	1600	1703	837	0.000856164383561644
LA_1600_1_TACTCATCATTAACCG-1	07. Pericyte	PC-S1	LA	LA_1600_1	1600	1903	857	0.00599828620394173
LA_1600_1_CTGATCCGTGATGATA-1	13. Vascular Smooth Muscle	None	LA	LA_1600_1	1600	1138	761	0.00343053173241852
LA_1600_1_GTAGGCCAGACAAAGG-1	03. Atrial Cardiomyocyte	CM-S1	LA	LA_1600_1	1600	1434	865	0.00257510729613734
LA_1600_1_TACAGTGAGTGGTAAT-1	02. Fibroblast II	FB-S3	LA	LA_1600_1	1600	1617	832	0.00343347639484979
LA_1600_1_CTAGCCTTCCATGAGT-1	03. Atrial Cardiomyocyte	CM-S1	LA	LA_1600_1	1600	1038	756	0.00515021459227468
LA_1600_1_TTTACTGTCTGGCGAC-1	02. Fibroblast II	FB-S2	LA	LA_1600_1	1600	1836	763	0.00515907136715391
LA_1600_1_ATCATGGAGTTAAGTG-1	09. Endothelium I	L-EC	LA	LA_1600_1	1600	1949	935	0.0137693631669535
LA_1600_1_CAGCCGACATCGACGC-1	03. Atrial Cardiomyocyte	CM-S1	LA	LA_1600_1	1600	1167	773	0.0266781411359725
LA_1600_1_GTAACGTTCAGAGACG-1	13. Vascular Smooth Muscle	None	LA	LA_1600_1	1600	1393	926	0.00344234079173838
LA_1600_1_TCAGGTATCGTGGGAA-1	03. Atrial Cardiomyocyte	CM-S1	LA	LA_1600_1	1600	1316	880	0.00258397932816537
LA_1600_1_TGTCCCACACCGAATT-1	08. Macrophage	M-S2	LA	LA_1600_1	1600	1966	684	0.00172265288544358
LA_1600_1_AACTCTTTCCGCTGTT-1	13. Vascular Smooth Muscle	None	LA	LA_1600_1	1600	1345	921	0.00172265288544358
LA_1600_1_CTCGAGGAGCGTGAGT-1	08. Macrophage	M-S1	LA	LA_1600_1	1600	1722	855	0.000861326442721792
LA_1600_1_TGCTGCTGTTGTTTGG-1	03. Atrial Cardiomyocyte	CM-S1	LA	LA_1600_1	1600	1175	839	0.00344827586206897
LA_1600_1_CAGCATAAGCCAGGAT-1	02. Fibroblast II	FB-S1	LA	LA_1600_1	1600	1727	854	0.00258620689655172
LA_1600_1_TGTGTTTTCTTAGAGC-1	02. Fibroblast II	FB-S2	LA	LA_1600_1	1600	2084	895	0.00431034482758621
LA_1600_1_GATCGCGGTGTCCTCT-1	02. Fibroblast II	FB-S1	LA	LA_1600_1	1600	1737	822	0.00431406384814495
LA_1600_1_GGCTCGATCATGCATG-1	08. Macrophage	M-S1	LA	LA_1600_1	1600	1976	977	0.00603968938740293
LA_1600_1_TCGAGGCCACGCATCG-1	08. Macrophage	M-S1	LA	LA_1600_1	1600	2029	799	0.0129645635263613
LA_1600_1_CTTAACTAGCTACCTA-1	08. Macrophage	M-S1	LA	LA_1600_1	1600	1866	921	0.00432152117545376
LA_1600_1_TGACTAGAGGGTGTGT-1	02. Fibroblast II	FB-S3	LA	LA_1600_1	1600	1632	854	0.00346020761245675
LA_1600_1_GTTACAGAGACACTAA-1	02. Fibroblast II	FB-S1	LA	LA_1600_1	1600	1588	797	0
LA_1600_1_CGGAGTCCATTTCACT-1	02. Fibroblast II	FB-S3	LA	LA_1600_1	1600	1729	874	0.00605536332179931
LA_1600_1_CTTACCGAGTAGCGGT-1	02. Fibroblast II	FB-S1	LA	LA_1600_1	1600	1768	901	0.0233766233766234
LA_1600_1_TGCCCTATCCTTTACA-1	08. Macrophage	M-S1	LA	LA_1600_1	1600	2100	826	0.00692640692640693
LA_1600_1_ACACCCTCACGGTTTA-1	01. Fibroblast I	FB-S1	LA	LA_1600_1	1600	1630	777	0.00865800865800866
LA_1600_1_CATATGGCAGACGCTC-1	03. Atrial Cardiomyocyte	CM-S1	LA	LA_1600_1	1600	1520	846	0.0286458333333333
LA_1600_1_CGCTTCACACTTGGAT-1	02. Fibroblast II	FB-S1	LA	LA_1600_1	1600	1571	838	0.00434027777777778
LA_1600_1_CTAATGGCAAGAGTCG-1	02. Fibroblast II	FB-S1	LA	LA_1600_1	1600	1706	873	0.00868055555555556
LA_1600_1_CCAGCGAAGCGCCTTG-1	13. Vascular Smooth Muscle	None	LA	LA_1600_1	1600	1201	759	0.00347523892267593
LA_1600_1_CACATAGTCTAGAGTC-1	02. Fibroblast II	FB-S1	LA	LA_1600_1	1600	1529	803	0.00173913043478261
LA_1600_1_CGTGTAAGTATCACCA-1	07. Pericyte	PC-S1	LA	LA_1600_1	1600	1675	876	0.00347826086956522
LA_1600_1_CATTCGCTCAACACAC-1	02. Fibroblast II	FB-S3	LA	LA_1600_1	1600	1766	930	0.0217770034843206
LA_1600_1_CATCAGATCATCGCTC-1	05. Cytoplasmic Cardiomyocyte I	None	LA	LA_1600_1	1600	2144	776	0.00958188153310104
LA_1600_1_TTTATGCGTTGGGACA-1	11. Adipocyte	None	LA	LA_1600_1	1600	1259	784	0.000871839581517001
LA_1600_1_CATTATCGTTGACGTT-1	08. Macrophage	M-S1	LA	LA_1600_1	1600	1952	929	0.000871839581517001
LA_1600_1_ACGCCAGTCACAGTAC-1	03. Atrial Cardiomyocyte	CM-S1	LA	LA_1600_1	1600	1353	920	0.001743679163034
LA_1600_1_AACTGGTGTAAGGGAA-1	02. Fibroblast II	FB-S2	LA	LA_1600_1	1600	1681	868	0.00523103748910201
LA_1600_1_AGCATACAGCCCAATT-1	13. Vascular Smooth Muscle	None	LA	LA_1600_1	1600	1312	895	0.003487358326068
LA_1600_1_GACACGCTCTGTCAAG-1	08. Macrophage	M-S1	LA	LA_1600_1	1600	1903	850	0.00349040139616056
LA_1600_1_TCGGGACCATGGTCAT-1	02. Fibroblast II	FB-S3	LA	LA_1600_1	1600	1581	878	0.00698080279232112
LA_1600_1_CAACCTCAGCGTTCCG-1	02. Fibroblast II	FB-S3	LA	LA_1600_1	1600	1869	871	0.0104895104895105
LA_1600_1_GCATACATCTGGTATG-1	08. Macrophage	M-S1	LA	LA_1600_1	1600	1727	867	0.000874890638670166
LA_1600_1_CTACGTCTCCTAGAAC-1	02. Fibroblast II	FB-S3	LA	LA_1600_1	1600	1580	812	0.00174978127734033
LA_1600_1_AAGACCTGTTCCTCCA-1	01. Fibroblast I	FB-S1	LA	LA_1600_1	1600	1551	790	0.00437445319335083
LA_1600_1_CTTAACTTCTGGTGTA-1	01. Fibroblast I	FB-S1	LA	LA_1600_1	1600	1638	824	0.00349956255468067
LA_1600_1_GATCTAGCAACGATCT-1	04. Ventricular Cardiomyocyte I	CM-S5	LA	LA_1600_1	1600	1970	806	0.00875656742556918
LA_1600_1_TTGAACGGTTAAGTAG-1	03. Atrial Cardiomyocyte	CM-S1	LA	LA_1600_1	1600	1376	844	0.00525394045534151
LA_1600_1_GTTTCTACACATCTTT-1	05. Cytoplasmic Cardiomyocyte I	None	LA	LA_1600_1	1600	2731	641	0.0184049079754601
LA_1600_1_CTCGAAAGTTGACGTT-1	13. Vascular Smooth Muscle	None	LA	LA_1600_1	1600	1577	803	0.00175284837861525
LA_1600_1_ATGAGGGAGTCTCAAC-1	11. Adipocyte	None	LA	LA_1600_1	1600	1466	878	0.0105170902716915
LA_1600_1_CTACATTAGTACATGA-1	02. Fibroblast II	FB-S2	LA	LA_1600_1	1600	1524	869	0.00175284837861525
LA_1600_1_AGAATAGTCAAAGTAG-1	03. Atrial Cardiomyocyte	CM-S1	LA	LA_1600_1	1600	1335	850	0.0376862401402279
LA_1600_1_CGATGTAGTGCTCTTC-1	02. Fibroblast II	FB-S3	LA	LA_1600_1	1600	1736	799	0.00438212094653812
LA_1600_1_TTGCCGTTCTCGTATT-1	02. Fibroblast II	FB-S3	LA	LA_1600_1	1600	1865	780	0.00525854513584575
LA_1600_1_GTCTTCGCAAGGACAC-1	02. Fibroblast II	FB-S3	LA	LA_1600_1	1600	1799	850	0.0192982456140351
LA_1600_1_GTCGTAAAGTACGATA-1	01. Fibroblast I	FB-S1	LA	LA_1600_1	1600	1766	850	0.00175592625109745
LA_1600_1_GACGTTATCTGCCAGG-1	03. Atrial Cardiomyocyte	CM-S1	LA	LA_1600_1	1600	981	697	0.00527240773286467
LA_1600_1_AACTCCCGTTAAGAAC-1	08. Macrophage	M-S1	LA	LA_1600_1	1600	2006	866	0.00615114235500879
LA_1600_1_GAGGTGATCCTCAACC-1	03. Atrial Cardiomyocyte	CM-S1	LA	LA_1600_1	1600	1465	882	0.0149516270888303
LA_1600_1_TCCCGATGTCCTGCTT-1	03. Atrial Cardiomyocyte	CM-S1	LA	LA_1600_1	1600	1455	864	0.00527704485488127
LA_1600_1_TACGGATTCATAAAGG-1	03. Atrial Cardiomyocyte	CM-S1	LA	LA_1600_1	1600	1093	742	0.00439753737906772
LA_1600_1_TCAGGATCAAGTCATC-1	08. Macrophage	M-S1	LA	LA_1600_1	1600	1776	843	0.00175901495162709
LA_1600_1_TCGCGAGGTGCTCTTC-1	08. Macrophage	M-S1	LA	LA_1600_1	1600	1842	911	0.00352112676056338
LA_1600_1_TGATTTCCAGGCGATA-1	08. Macrophage	M-S1	LA	LA_1600_1	1600	1857	894	0.000880281690140845
LA_1600_1_CTCCTAGGTCGACTAT-1	08. Macrophage	M-S1	LA	LA_1600_1	1600	1863	843	0.00264084507042254
LA_1600_1_AAACCTGTCCTACAGA-1	02. Fibroblast II	FB-S2	LA	LA_1600_1	1600	1586	859	0.00176522506619594
LA_1600_1_TCAGATGCACATGGGA-1	08. Macrophage	M-S1	LA	LA_1600_1	1600	1877	896	0.0423654015887026
LA_1600_1_TGCCCATGTCCGAACC-1	08. Macrophage	M-S1	LA	LA_1600_1	1600	1745	880	0.00353669319186561
LA_1600_1_AAACGGGGTCAAAGAT-1	03. Atrial Cardiomyocyte	CM-S1	LA	LA_1600_1	1600	1255	902	0.0017683465959328
LA_1600_1_CTCTACGGTTACCAGT-1	14. Fibroblast III	FB-S4	LA	LA_1600_1	1600	1613	761	0.00619469026548673
LA_1600_1_ATCCACCGTACCAGTT-1	01. Fibroblast I	FB-S3	LA	LA_1600_1	1600	1634	845	0.00442477876106195
LA_1600_1_CTAACTTGTCGAGATG-1	08. Macrophage	M-S1	LA	LA_1600_1	1600	1683	860	0.00177147918511957
LA_1600_1_AGATTGCCATCCTAGA-1	03. Atrial Cardiomyocyte	CM-S1	LA	LA_1600_1	1600	1113	811	0.000886524822695035
LA_1600_1_CATATGGCACGAAGCA-1	03. Atrial Cardiomyocyte	CM-S1	LA	LA_1600_1	1600	1051	751	0.00354924578527063
LA_1600_1_CCTTACGGTTGTACAC-1	03. Atrial Cardiomyocyte	CM-S1	LA	LA_1600_1	1600	1061	732	0.00976042590949423
LA_1600_1_CGATTGAGTGTAAGTA-1	01. Fibroblast I	FB-S1	LA	LA_1600_1	1600	1635	847	0.00532859680284192
LA_1600_1_CTGTGCTCATCCGGGT-1	03. Atrial Cardiomyocyte	CM-S1	LA	LA_1600_1	1600	1078	772	0.00444444444444444
LA_1600_1_GAACATCGTTGGAGGT-1	05. Cytoplasmic Cardiomyocyte I	None	LA	LA_1600_1	1600	2028	759	0.00888888888888889
LA_1600_1_GGCTCGACAGAGTGTG-1	02. Fibroblast II	FB-S1	LA	LA_1600_1	1600	1694	769	0.00355555555555556
LA_1600_1_GTTCTCGCATCGGTTA-1	01. Fibroblast I	FB-S1	LA	LA_1600_1	1600	1602	858	0.000888888888888889
LA_1600_1_AAACCTGGTCTGGAGA-1	02. Fibroblast II	FB-S3	LA	LA_1600_1	1600	1515	811	0.00177777777777778
LA_1600_1_CAACCTCAGCGAGAAA-1	02. Fibroblast II	FB-S3	LA	LA_1600_1	1600	1525	803	0.00355555555555556
LA_1600_1_GCTGCGATCAGCGACC-1	02. Fibroblast II	FB-S2	LA	LA_1600_1	1600	1937	801	0.00177935943060498
LA_1600_1_TGCACCTGTGTGAAAT-1	03. Atrial Cardiomyocyte	CM-S1	LA	LA_1600_1	1600	1100	764	0.00800711743772242
LA_1600_1_CTGAAGTTCATAGCAC-1	09. Endothelium I	L-EC	LA	LA_1600_1	1600	1808	750	0.00267141585040071
LA_1600_1_ATTACTCTCGTTGACA-1	03. Atrial Cardiomyocyte	CM-S1	LA	LA_1600_1	1600	1014	758	0.00178094390026714
LA_1600_1_CTAGTGATCCGCATAA-1	02. Fibroblast II	FB-S3	LA	LA_1600_1	1600	1779	905	0.00267379679144385
LA_1600_1_GCATGTAAGTAGGCCA-1	08. Macrophage	M-S1	LA	LA_1600_1	1600	1939	974	0.0142729705619982
LA_1600_1_CTCAGAAGTTCCATGA-1	03. Atrial Cardiomyocyte	CM-S1	LA	LA_1600_1	1600	999	714	0.00446030330062444
LA_1600_1_AAGCCGCTCAGAGACG-1	08. Macrophage	M-S1	LA	LA_1600_1	1600	1688	859	0.00535714285714286
LA_1600_1_ATAAGAGCACTAGTAC-1	02. Fibroblast II	FB-S2	LA	LA_1600_1	1600	1612	825	0
LA_1600_1_AAATGCCCAATACGCT-1	07. Pericyte	PC-S1	LA	LA_1600_1	1600	1962	710	0.00178731009830206
LA_1600_1_GGACGTCTCCAAGTAC-1	03. Atrial Cardiomyocyte	CM-S1	LA	LA_1600_1	1600	1127	821	0.00357462019660411
LA_1600_1_AAAGATGCATCATCCC-1	02. Fibroblast II	FB-S3	LA	LA_1600_1	1600	1507	809	0.00178731009830206
LA_1600_1_CAACCAAGTGCCTGTG-1	02. Fibroblast II	FB-S3	LA	LA_1600_1	1600	1617	774	0.00626118067978533
LA_1600_1_AACACGTTCGCGTTTC-1	02. Fibroblast II	FB-S3	LA	LA_1600_1	1600	1612	814	0.0053715308863026
LA_1600_1_ACCAGTACAACCGCCA-1	01. Fibroblast I	FB-S3	LA	LA_1600_1	1600	1546	782	0.00895255147717099
LA_1600_1_CAGAGAGGTTTCGCTC-1	03. Atrial Cardiomyocyte	CM-S1	LA	LA_1600_1	1600	1558	934	0.0017905102954342
LA_1600_1_CGTTCTGGTCGTGGCT-1	03. Atrial Cardiomyocyte	CM-S1	LA	LA_1600_1	1600	1197	832	0.00716204118173679
LA_1600_1_ATTGGACGTGCCTGTG-1	05. Cytoplasmic Cardiomyocyte I	None	LA	LA_1600_1	1600	1581	814	0.00805729632945389
LA_1600_1_TAGCCGGCAGCTGTTA-1	02. Fibroblast II	FB-S3	LA	LA_1600_1	1600	1679	877	0.00268817204301075
LA_1600_1_GTCGTAATCCGTCAAA-1	03. Atrial Cardiomyocyte	CM-S1	LA	LA_1600_1	1600	1082	783	0.0017921146953405
LA_1600_1_GGTATTGTCTGGTATG-1	01. Fibroblast I	FB-S1	LA	LA_1600_1	1600	1720	742	0.00896057347670251
LA_1600_1_TAAGAGATCAGAAATG-1	01. Fibroblast I	FB-S1	LA	LA_1600_1	1600	1591	850	0.000896860986547085
LA_1600_1_AAGCCGCAGGAGTTTA-1	02. Fibroblast II	FB-S1	LA	LA_1600_1	1600	1674	723	0.00358744394618834
LA_1600_1_TATTACCGTCAGGACA-1	02. Fibroblast II	FB-S3	LA	LA_1600_1	1600	1692	875	0.0116591928251121
LA_1600_1_ATTATCCAGCTGTCTA-1	08. Macrophage	M-S1	LA	LA_1600_1	1600	1417	786	0.0412556053811659
LA_1600_1_TTAACTCTCCGTTGCT-1	08. Macrophage	M-S1	LA	LA_1600_1	1600	1734	834	0.00179533213644524
LA_1600_1_GACAGAGGTGACTACT-1	03. Atrial Cardiomyocyte	CM-S1	LA	LA_1600_1	1600	1450	901	0.00807899461400359
LA_1600_1_CTTAACTTCAGCCTAA-1	01. Fibroblast I	FB-S1	LA	LA_1600_1	1600	1652	907	0.00269299820466786
LA_1600_1_ACATGGTGTTAGTGGG-1	03. Atrial Cardiomyocyte	CM-S1	LA	LA_1600_1	1600	1246	828	0.00359712230215827
LA_1600_1_CTACATTAGATCGATA-1	11. Adipocyte	None	LA	LA_1600_1	1600	1574	778	0.000899280575539568
LA_1600_1_GAGCAGAAGAGTTGGC-1	08. Macrophage	M-S1	LA	LA_1600_1	1600	1939	789	0.0054005400540054
LA_1600_1_CGACCTTAGCGGATCA-1	02. Fibroblast II	FB-S1	LA	LA_1600_1	1600	1849	735	0.0054005400540054
LA_1600_1_TCATTACAGCATCATC-1	03. Atrial Cardiomyocyte	CM-S1	LA	LA_1600_1	1600	1072	738	0.000900900900900901
LA_1600_1_TGGCGCATCAAAGACA-1	08. Macrophage	M-S1	LA	LA_1600_1	1600	1693	868	0.00721370604147881
LA_1600_1_TCTGGAAGTCGCGGTT-1	08. Macrophage	M-S1	LA	LA_1600_1	1600	1781	840	0.000903342366757001
LA_1600_1_TACCTTATCCACTGGG-1	07. Pericyte	PC-S1	LA	LA_1600_1	1600	2043	637	0.00180831826401447
LA_1600_1_GGGATGAAGCTCCTTC-1	11. Adipocyte	None	LA	LA_1600_1	1600	1524	860	0.00180831826401447
LA_1600_1_TCTATTGGTGCAGACA-1	08. Macrophage	M-S1	LA	LA_1600_1	1600	1775	813	0.0244122965641953
LA_1600_1_TTTCCTCTCGTCTGCT-1	02. Fibroblast II	FB-S1	LA	LA_1600_1	1600	1607	725	0.00180831826401447
LA_1600_1_GTAGGCCCAGGTCCAC-1	02. Fibroblast II	FB-S1	LA	LA_1600_1	1600	1757	925	0.00271493212669683
LA_1600_1_GACACGCGTGGTACAG-1	02. Fibroblast II	FB-S3	LA	LA_1600_1	1600	1480	783	0
LA_1600_1_GCAATCACACGTGAGA-1	07. Pericyte	PC-S1	LA	LA_1600_1	1600	2012	732	0.00634057971014493
LA_1600_1_TAAGCGTAGTCGAGTG-1	02. Fibroblast II	FB-S1	LA	LA_1600_1	1600	1634	848	0
LA_1600_1_AGAGCGACAGCCAGAA-1	01. Fibroblast I	FB-S1	LA	LA_1600_1	1600	1594	794	0.00362647325475975
LA_1600_1_GGAAAGCTCGAATGCT-1	03. Atrial Cardiomyocyte	CM-S1	LA	LA_1600_1	1600	1157	783	0.00272232304900181
LA_1600_1_ATTACTCTCTGATTCT-1	07. Pericyte	PC-S1	LA	LA_1600_1	1600	1829	630	0
LA_1600_1_TAAGCGTCAAGGTGTG-1	11. Adipocyte	None	LA	LA_1600_1	1600	1228	732	0.00272479564032698
LA_1600_1_GATGAAACACGTCTCT-1	01. Fibroblast I	FB-S1	LA	LA_1600_1	1600	1487	687	0.00181653042688465
LA_1600_1_TGGCTGGCACCTGGTG-1	05. Cytoplasmic Cardiomyocyte I	None	LA	LA_1600_1	1600	2082	798	0.0436363636363636
LA_1600_1_CACATTTTCAGCAACT-1	02. Fibroblast II	FB-S1	LA	LA_1600_1	1600	1561	837	0
LA_1600_1_CCTCAGTCAGGGTACA-1	03. Atrial Cardiomyocyte	CM-S1	LA	LA_1600_1	1600	1008	699	0.0154686078252957
LA_1600_1_GTATCTTGTAAGGGAA-1	08. Macrophage	M-S1	LA	LA_1600_1	1600	1841	918	0.00546448087431694
LA_1600_1_GCTTGAATCCTATGTT-1	08. Macrophage	M-S1	LA	LA_1600_1	1600	1853	820	0.00273224043715847
LA_1600_1_TATTACCGTAAGAGAG-1	01. Fibroblast I	FB-S2	LA	LA_1600_1	1600	1613	859	0.00455788514129444
LA_1600_1_AGGTCCGAGAGACTTA-1	01. Fibroblast I	FB-S1	LA	LA_1600_1	1600	1578	791	0.000912408759124088
LA_1600_1_ACCTTTATCTTAACCT-1	03. Atrial Cardiomyocyte	CM-S1	LA	LA_1600_1	1600	985	727	0.0045662100456621
LA_1600_1_CGCGGTATCGCAAGCC-1	03. Atrial Cardiomyocyte	CM-S1	LA	LA_1600_1	1600	1570	810	0.00091324200913242
LA_1600_1_TTTATGCAGGATGGTC-1	05. Cytoplasmic Cardiomyocyte I	None	LA	LA_1600_1	1600	2284	769	0.00548446069469835
LA_1600_1_ACGATACGTATCAGTC-1	01. Fibroblast I	FB-S3	LA	LA_1600_1	1600	1528	796	0.00548446069469835
LA_1600_1_CATCAGACACCTCGTT-1	02. Fibroblast II	FB-S3	LA	LA_1600_1	1600	1772	871	0.00182982616651418
LA_1600_1_TACTCGCAGTGTTGAA-1	03. Atrial Cardiomyocyte	CM-S1	LA	LA_1600_1	1600	1332	710	0.0256410256410256
LA_1600_1_CTACACCTCTACCAGA-1	01. Fibroblast I	FB-S1	LA	LA_1600_1	1600	1597	806	0.00824175824175824
LA_1600_1_ACATGGTAGCAGGCTA-1	02. Fibroblast II	FB-S3	LA	LA_1600_1	1600	1576	847	0
LA_1600_1_CTCTAATGTTCTGGTA-1	03. Atrial Cardiomyocyte	CM-S1	LA	LA_1600_1	1600	1177	785	0.00549954170485793
LA_1600_1_TACCTATTCGGGAGTA-1	01. Fibroblast I	FB-S1	LA	LA_1600_1	1600	1584	776	0.00275229357798165
LA_1600_1_CCACCTAGTGAGGGAG-1	05. Cytoplasmic Cardiomyocyte I	None	LA	LA_1600_1	1600	2812	625	0.0412844036697248
LA_1600_1_TACTTGTGTCGCGGTT-1	01. Fibroblast I	FB-S1	LA	LA_1600_1	1600	1461	765	0.00275482093663912
LA_1600_1_AACTCCCCAAATACAG-1	03. Atrial Cardiomyocyte	CM-S1	LA	LA_1600_1	1600	966	685	0.0183654729109275
LA_1600_1_GCTTGAAAGGTGCTTT-1	03. Atrial Cardiomyocyte	CM-S1	LA	LA_1600_1	1600	1196	756	0.00459558823529412
LA_1600_1_TACACGATCGTAGGTT-1	01. Fibroblast I	FB-S1	LA	LA_1600_1	1600	1421	759	0.00275735294117647
LA_1600_1_TGAGAGGGTCCGTCAG-1	02. Fibroblast II	FB-S3	LA	LA_1600_1	1600	1572	810	0.00459981600735971
LA_1600_1_GGATTACAGATGTGTA-1	08. Macrophage	M-S1	LA	LA_1600_1	1600	1405	906	0.00368324125230203
LA_1600_1_ACAGCTATCGAATGGG-1	03. Atrial Cardiomyocyte	CM-S1	LA	LA_1600_1	1600	1124	766	0.00276243093922652
LA_1600_1_CTCGAAATCCTCGCAT-1	08. Macrophage	M-S1	LA	LA_1600_1	1600	1636	694	0.00184331797235023
LA_1600_1_CACCACTAGGGATGGG-1	03. Atrial Cardiomyocyte	CM-S1	LA	LA_1600_1	1600	1133	809	0.0101382488479263
LA_1600_1_TACTCGCCAACGATCT-1	08. Macrophage	M-S1	LA	LA_1600_1	1600	1990	762	0.0175115207373272
LA_1600_1_GATTCAGCAGACAGGT-1	01. Fibroblast I	FB-S1	LA	LA_1600_1	1600	1516	737	0.0018450184501845
LA_1600_1_TCTCATATCGACAGCC-1	03. Atrial Cardiomyocyte	CM-S1	LA	LA_1600_1	1600	1023	727	0.00461680517082179
LA_1600_1_GTGCATATCGCCTGTT-1	07. Pericyte	PC-S1	LA	LA_1600_1	1600	1576	665	0.00184672206832872
LA_1600_1_GCACTCTTCACCACCT-1	09. Endothelium I	EC-1	LA	LA_1600_1	1600	2001	750	0.00646352723915051
LA_1600_1_GGACATTTCTGGAGCC-1	07. Pericyte	PC-S1	LA	LA_1600_1	1600	1664	714	0.00277008310249307
LA_1600_1_GATCGCGTCATTGCCC-1	05. Cytoplasmic Cardiomyocyte I	None	LA	LA_1600_1	1600	1032	595	0.00277264325323475
LA_1600_1_CCTTCGAGTCCGAACC-1	02. Fibroblast II	FB-S3	LA	LA_1600_1	1600	1774	775	0.0148148148148148
LA_1600_1_GGAGCAACAAACGCGA-1	02. Fibroblast II	FB-S4	LA	LA_1600_1	1600	1659	831	0.0046339202965709
LA_1600_1_ATCTACTCAGATAATG-1	02. Fibroblast II	FB-S2	LA	LA_1600_1	1600	1591	826	0.00278035217794254
LA_1600_1_GTACTCCTCTTGCCGT-1	03. Atrial Cardiomyocyte	CM-S1	LA	LA_1600_1	1600	1048	690	0.00185701021355617
LA_1600_1_GACGCGTCACAGACAG-1	03. Atrial Cardiomyocyte	CM-S1	LA	LA_1600_1	1600	1083	674	0.0176579925650558
LA_1600_1_TGAGGGACACAAGTAA-1	08. Macrophage	M-S1	LA	LA_1600_1	1600	1677	824	0.00278810408921933
LA_1600_1_TTCTCCTAGAGTAAGG-1	07. Pericyte	PC-S1	LA	LA_1600_1	1600	1607	758	0.00650557620817844
LA_1600_1_CATATGGAGATGGCGT-1	02. Fibroblast II	FB-S3	LA	LA_1600_1	1600	1844	797	0.00837988826815642
LA_1600_1_GGACAGAAGGGTTCCC-1	02. Fibroblast II	FB-S3	LA	LA_1600_1	1600	1408	852	0.00186219739292365
LA_1600_1_GCATGTAGTCTGGAGA-1	02. Fibroblast II	FB-S3	LA	LA_1600_1	1600	1634	775	0.0065237651444548
LA_1600_1_GCAGTTATCTGTTGAG-1	02. Fibroblast II	FB-S3	LA	LA_1600_1	1600	1660	761	0.019589552238806
LA_1600_1_CTGAAACGTGGCTCCA-1	01. Fibroblast I	FB-S1	LA	LA_1600_1	1600	1593	779	0.00279850746268657
LA_1600_1_GGGCATCTCCACGTGG-1	08. Macrophage	M-S1	LA	LA_1600_1	1600	1725	776	0.000933706816059757
LA_1600_1_ACGATGTGTCTAGGTT-1	09. Endothelium I	L-EC	LA	LA_1600_1	1600	1542	810	0.00186741363211951
LA_1600_1_GCTTCCAGTGTGGTTT-1	01. Fibroblast I	FB-S1	LA	LA_1600_1	1600	1675	810	0.0065359477124183
LA_1600_1_GGTATTGGTGACGGTA-1	08. Macrophage	M-S1	LA	LA_1600_1	1600	1922	759	0.00186915887850467
LA_1600_1_AGCCTAACATCTCGCT-1	08. Macrophage	M-S1	LA	LA_1600_1	1600	1963	769	0.0130841121495327
LA_1600_1_AGCCTAACAGATGGGT-1	09. Endothelium I	EC-1	LA	LA_1600_1	1600	1620	743	0.00841908325537886
LA_1600_1_CTCGAGGGTGTGACGA-1	02. Fibroblast II	FB-S3	LA	LA_1600_1	1600	1561	819	0.00561797752808989
LA_1600_1_ACGCCAGCATACTCTT-1	02. Fibroblast II	FB-S1	LA	LA_1600_1	1600	1558	799	0.00374531835205993
LA_1600_1_CGTTCTGTCATTCACT-1	14. Fibroblast III	FB-S4	LA	LA_1600_1	1600	1479	714	0.00374531835205993
LA_1600_1_GCAGCCACAAACTGCT-1	02. Fibroblast II	FB-S3	LA	LA_1600_1	1600	1547	798	0.00187617260787992
LA_1600_1_TCTCATATCCCAACGG-1	01. Fibroblast I	FB-S3	LA	LA_1600_1	1600	1490	780	0.00375234521575985
LA_1600_1_GTCTCGTGTAGAAAGG-1	08. Macrophage	M-S1	LA	LA_1600_1	1600	1650	813	0.0206378986866792
LA_1600_1_TGTCCCAGTGCTTCTC-1	14. Fibroblast III	FB-S3	LA	LA_1600_1	1600	1647	670	0.0469043151969981
LA_1600_1_TAAGTGCAGCACCGTC-1	02. Fibroblast II	FB-S3	LA	LA_1600_1	1600	1703	798	0.0366197183098592
LA_1600_1_CACAAACTCTAACTCT-1	08. Macrophage	M-S1	LA	LA_1600_1	1600	1838	744	0.00563380281690141
LA_1600_1_CTGCCTATCAATAAGG-1	03. Atrial Cardiomyocyte	CM-S1	LA	LA_1600_1	1600	1063	747	0.0018796992481203
LA_1600_1_CCACCTATCGCCTGAG-1	03. Atrial Cardiomyocyte	CM-S1	LA	LA_1600_1	1600	990	732	0.0037593984962406
LA_1600_1_ATTACTCTCTAACTGG-1	03. Atrial Cardiomyocyte	CM-S1	LA	LA_1600_1	1600	1017	715	0.00376293508936971
LA_1600_1_GATCGCGTCAGCTCGG-1	01. Fibroblast I	FB-S3	LA	LA_1600_1	1600	1474	731	0.00188146754468485
LA_1600_1_GTATTCTGTTATTCTC-1	01. Fibroblast I	FB-S1	LA	LA_1600_1	1600	1454	749	0.00564440263405456
LA_1600_1_GTCGTAATCGTATCAG-1	01. Fibroblast I	FB-S1	LA	LA_1600_1	1600	1609	786	0.00282485875706215
LA_1600_1_CGATTGACAACAACCT-1	09. Endothelium I	EC-1	LA	LA_1600_1	1600	1876	771	0.0103578154425612
LA_1600_1_AGTGGGATCCGCGTTT-1	02. Fibroblast II	FB-S3	LA	LA_1600_1	1600	1935	773	0.00470809792843691
LA_1600_1_CGCTATCAGGCCGAAT-1	03. Atrial Cardiomyocyte	CM-S1	LA	LA_1600_1	1600	1199	811	0.00282485875706215
LA_1600_1_GGTGCGTAGGCTAGCA-1	03. Atrial Cardiomyocyte	CM-S1	LA	LA_1600_1	1600	1271	695	0.00282752120640905
LA_1600_1_CGAGAAGCACGGCTAC-1	02. Fibroblast II	FB-S3	LA	LA_1600_1	1600	1641	838	0.0179076343072573
LA_1600_1_CGCGGTACACAAGCCC-1	02. Fibroblast II	FB-S3	LA	LA_1600_1	1600	1614	831	0.00283018867924528
LA_1600_1_AACACGTCAGATTGCT-1	01. Fibroblast I	FB-S1	LA	LA_1600_1	1600	1413	706	0.000944287063267233
LA_1600_1_CTGGTCTTCAGCTTAG-1	08. Macrophage	M-S1	LA	LA_1600_1	1600	1840	788	0.00661000944287063
LA_1600_1_GGGCACTTCTGATTCT-1	05. Cytoplasmic Cardiomyocyte I	None	LA	LA_1600_1	1600	1740	736	0.0453257790368272
LA_1600_1_GCATGCGTCTTGTTTG-1	07. Pericyte	PC-S1	LA	LA_1600_1	1600	1866	635	0.000945179584120983
LA_1600_1_AACTCAGAGGACAGCT-1	03. Atrial Cardiomyocyte	CM-S1	LA	LA_1600_1	1600	1340	890	0.00378071833648393
LA_1600_1_GAAGCAGGTCTCATCC-1	08. Macrophage	M-S1	LA	LA_1600_1	1600	1627	860	0.00283553875236295
LA_1600_1_CCCTCCTCATTCCTCG-1	13. Vascular Smooth Muscle	None	LA	LA_1600_1	1600	1413	566	0.00661625708884688
LA_1600_1_TTATGCTAGTGTACTC-1	02. Fibroblast II	FB-S1	LA	LA_1600_1	1600	1515	806	0.00189214758751183
LA_1600_1_TTCTCAATCAAAGACA-1	02. Fibroblast II	FB-S1	LA	LA_1600_1	1600	1311	664	0.00189214758751183
LA_1600_1_TTGTAGGTCGCCAGCA-1	02. Fibroblast II	FB-S3	LA	LA_1600_1	1600	1369	768	0.000946969696969697
LA_1600_1_CATGCCTCAGCCTTGG-1	08. Macrophage	M-S1	LA	LA_1600_1	1600	1865	819	0.00757575757575758
LA_1600_1_TGGGAAGGTGACTACT-1	02. Fibroblast II	FB-S3	LA	LA_1600_1	1600	1474	800	0.00378787878787879
LA_1600_1_TCAACGACAGCGTAAG-1	09. Endothelium I	L-EC	LA	LA_1600_1	1600	1676	766	0.00663507109004739
LA_1600_1_ACACTGAAGTTTCCTT-1	03. Atrial Cardiomyocyte	CM-S1	LA	LA_1600_1	1600	1076	751	0.0047438330170778
LA_1600_1_AAGGTTCGTTTGTTTC-1	08. Macrophage	M-S1	LA	LA_1600_1	1600	1699	822	0.00094876660341556
LA_1600_1_ACTGCTCTCCTGCTTG-1	01. Fibroblast I	FB-S1	LA	LA_1600_1	1600	1509	773	0.0056980056980057
LA_1600_1_CATTATCCATACTACG-1	01. Fibroblast I	FB-S3	LA	LA_1600_1	1600	1440	811	0.00379867046533713
LA_1600_1_TGGCGCAGTAATTGGA-1	02. Fibroblast II	FB-S3	LA	LA_1600_1	1600	1612	742	0.00475285171102662
LA_1600_1_GTTCTCGCAACGATCT-1	03. Atrial Cardiomyocyte	CM-S1	LA	LA_1600_1	1600	957	687	0
LA_1600_1_AACTGGTCAGCCTTGG-1	08. Macrophage	M-S1	LA	LA_1600_1	1600	1681	808	0.00380589914367269
LA_1600_1_ACTTACTCACCAGGTC-1	09. Endothelium I	EC-1	LA	LA_1600_1	1600	2030	682	0.00475737392959087
LA_1600_1_CTCTGGTAGCCAGAAC-1	03. Atrial Cardiomyocyte	CM-S1	LA	LA_1600_1	1600	921	669	0.00475737392959087
LA_1600_1_GTTTCTACATCCGCGA-1	03. Atrial Cardiomyocyte	CM-S1	LA	LA_1600_1	1600	1710	703	0.00857142857142857
LA_1600_1_TGTGTTTCAGACAAGC-1	14. Fibroblast III	FB-S3	LA	LA_1600_1	1600	1499	723	0.000952380952380952
LA_1600_1_GTCTTCGGTTTGTTTC-1	01. Fibroblast I	FB-S1	LA	LA_1600_1	1600	1416	719	0.00286259541984733
LA_1600_1_TATCAGGAGCTTTGGT-1	02. Fibroblast II	FB-S3	LA	LA_1600_1	1600	1323	805	0.0295801526717557
LA_1600_1_AACTTTCCAATGACCT-1	02. Fibroblast II	FB-S3	LA	LA_1600_1	1600	1466	730	0.00382043935052531
LA_1600_1_CAGCTGGGTCTGCAAT-1	02. Fibroblast II	FB-S1	LA	LA_1600_1	1600	1613	681	0.00764087870105062
LA_1600_1_TTTCCTCTCAGTACGT-1	11. Adipocyte	None	LA	LA_1600_1	1600	1221	713	0.00382043935052531
LA_1600_1_ATAGACCGTAAATGAC-1	02. Fibroblast II	FB-S1	LA	LA_1600_1	1600	1526	748	0.00191021967526266
LA_1600_1_GAACATCTCATCTGTT-1	02. Fibroblast II	FB-S2	LA	LA_1600_1	1600	1548	810	0.00669216061185468
LA_1600_1_CGTCCATTCTGCTGTC-1	02. Fibroblast II	FB-S1	LA	LA_1600_1	1600	1573	778	0.0124282982791587
LA_1600_1_GACTAACCAGGAATGC-1	11. Adipocyte	None	LA	LA_1600_1	1600	1684	749	0.00287081339712919
LA_1600_1_TTCTACACATCCCACT-1	16. Neuronal	None	LA	LA_1600_1	1600	1529	752	0.0363984674329502
LA_1600_1_GTTTCTATCAGTACGT-1	02. Fibroblast II	FB-S3	LA	LA_1600_1	1600	1462	836	0.0124521072796935
LA_1600_1_GCTTGAACAGAGCCAA-1	02. Fibroblast II	FB-S3	LA	LA_1600_1	1600	1517	815	0.00191570881226054
LA_1600_1_CACAGGCCAGTCGATT-1	08. Macrophage	M-S1	LA	LA_1600_1	1600	1572	743	0.00287631831255992
LA_1600_1_TCATTACTCTCGTTTA-1	02. Fibroblast II	FB-S3	LA	LA_1600_1	1600	1697	738	0.00671140939597315
LA_1600_1_ACCGTAAAGCCAGGAT-1	02. Fibroblast II	FB-S1	LA	LA_1600_1	1600	1624	797	0.00479386385426654
LA_1600_1_CTAAGACAGCGTGAGT-1	05. Cytoplasmic Cardiomyocyte I	None	LA	LA_1600_1	1600	1587	700	0.0383877159309021
LA_1600_1_CTGATCCGTGCAGTAG-1	08. Macrophage	M-S1	LA	LA_1600_1	1600	1809	728	0.00575815738963532
LA_1600_1_CATCCACGTAGCTTGT-1	08. Macrophage	M-S1	LA	LA_1600_1	1600	1782	682	0.0345489443378119
LA_1600_1_TAGGCATCATTGGTAC-1	08. Macrophage	M-S1	LA	LA_1600_1	1600	1790	752	0.0163147792706334
LA_1600_1_CGCTTCAAGTAGATGT-1	02. Fibroblast II	FB-S3	LA	LA_1600_1	1600	1422	766	0.0124879923150817
LA_1600_1_AATCCAGCACCAGGTC-1	09. Endothelium I	EC-2	LA	LA_1600_1	1600	1784	674	0.00576368876080692
LA_1600_1_GGCCGATAGTGTGAAT-1	08. Macrophage	M-S1	LA	LA_1600_1	1600	1789	758	0.0048030739673391
LA_1600_1_TAGTGGTTCATCGGAT-1	01. Fibroblast I	FB-S2	LA	LA_1600_1	1600	1649	729	0.00288461538461538
LA_1600_1_ATCCACCGTTCACCTC-1	03. Atrial Cardiomyocyte	CM-S1	LA	LA_1600_1	1600	930	676	0.00288461538461538
LA_1600_1_CTCAGAACAAGCGTAG-1	02. Fibroblast II	FB-S1	LA	LA_1600_1	1600	1524	730	0.00384985563041386
LA_1600_1_AGATCTGGTGTTTGGT-1	02. Fibroblast II	FB-S1	LA	LA_1600_1	1600	1504	763	0.000963391136801541
LA_1600_1_GTGTGCGAGGAGTTTA-1	01. Fibroblast I	FB-S3	LA	LA_1600_1	1600	2068	672	0.0346820809248555
LA_1600_1_GGACGTCGTAGGGACT-1	02. Fibroblast II	FB-S2	LA	LA_1600_1	1600	1501	616	0.01252408477842
LA_1600_1_CACACAAAGCCACGTC-1	03. Atrial Cardiomyocyte	CM-S1	LA	LA_1600_1	1600	1204	731	0.00675024108003857
LA_1600_1_GGGAGATCATCCGCGA-1	08. Macrophage	M-S1	LA	LA_1600_1	1600	1693	754	0.017357762777242
LA_1600_1_TGAGCATGTAGCTGCC-1	13. Vascular Smooth Muscle	None	LA	LA_1600_1	1600	1440	767	0.0028957528957529
LA_1600_1_GCTGCAGGTGAGGGTT-1	02. Fibroblast II	FB-S3	LA	LA_1600_1	1600	1586	730	0.0028957528957529
LA_1600_1_CTCGAGGTCGAGGTAG-1	07. Pericyte	PC-S1	LA	LA_1600_1	1600	1838	708	0
LA_1600_1_GTCGTAACAGCTCGCA-1	13. Vascular Smooth Muscle	None	LA	LA_1600_1	1600	1051	679	0.00289855072463768
LA_1600_1_GAACATCTCATCACCC-1	09. Endothelium I	EC-1	LA	LA_1600_1	1600	1641	720	0.00483558994197292
LA_1600_1_CGGACTGCACAAGTAA-1	01. Fibroblast I	FB-S1	LA	LA_1600_1	1600	1560	687	0.00483558994197292
LA_1600_1_AAATGCCTCAATACCG-1	02. Fibroblast II	FB-S3	LA	LA_1600_1	1600	1529	778	0.0135527589545015
LA_1600_1_CGGTTAAGTTCCGTCT-1	02. Fibroblast II	FB-S3	LA	LA_1600_1	1600	1671	700	0.0125968992248062
LA_1600_1_CGCGGTACATTCTTAC-1	02. Fibroblast II	FB-S2	LA	LA_1600_1	1600	1592	617	0.002909796314258
LA_1600_1_GGGATGAAGCTATGCT-1	14. Fibroblast III	FB-S4	LA	LA_1600_1	1600	1475	737	0.00193986420950533
LA_1600_1_ACGCAGCTCCGCAAGC-1	13. Vascular Smooth Muscle	None	LA	LA_1600_1	1600	1022	636	0.000969932104752667
LA_1600_1_CGAGCCAAGCAACGGT-1	09. Endothelium I	EC-1	LA	LA_1600_1	1600	2779	602	0.0203883495145631
LA_1600_1_GCAGCCAGTGGACGAT-1	01. Fibroblast I	FB-S1	LA	LA_1600_1	1600	1379	663	0.00970873786407767
LA_1600_1_CCGGGATAGAATAGGG-1	08. Macrophage	M-S1	LA	LA_1600_1	1600	1769	784	0.00194363459669582
LA_1600_1_TAGTGGTCACCACGTG-1	01. Fibroblast I	FB-S1	LA	LA_1600_1	1600	1683	706	0.00194552529182879
LA_1600_1_CAGATCAGTACGACCC-1	13. Vascular Smooth Muscle	None	LA	LA_1600_1	1600	1049	704	0.00389105058365759
LA_1600_1_CATCCACTCATAACCG-1	02. Fibroblast II	FB-S4	LA	LA_1600_1	1600	1548	780	0.00194552529182879
LA_1600_1_CTCGGGAGTCAACATC-1	03. Atrial Cardiomyocyte	CM-S1	LA	LA_1600_1	1600	1024	762	0
LA_1600_1_TCGCGAGAGAGGACGG-1	01. Fibroblast I	FB-S1	LA	LA_1600_1	1600	1514	779	0.00584795321637427
LA_1600_1_TACTCATCACCAGGCT-1	05. Cytoplasmic Cardiomyocyte I	None	LA	LA_1600_1	1600	1194	718	0.00389863547758285
LA_1600_1_TTTGGTTTCACCTCGT-1	02. Fibroblast II	FB-S3	LA	LA_1600_1	1600	1492	748	0.001953125
LA_1600_1_TCTATTGAGACGCAAC-1	02. Fibroblast II	FB-S2	LA	LA_1600_1	1600	1520	777	0.0009765625
LA_1600_1_GCGCAGTAGTGAAGTT-1	03. Atrial Cardiomyocyte	CM-S1	LA	LA_1600_1	1600	974	699	0.00293255131964809
LA_1600_1_CTCGGAGGTCCCTACT-1	01. Fibroblast I	FB-S1	LA	LA_1600_1	1600	1360	719	0
LA_1600_1_CATCCACAGAAGGGTA-1	02. Fibroblast II	FB-S2	LA	LA_1600_1	1600	1543	685	0.00195694716242661
LA_1600_1_CTAGAGTGTTGTGGAG-1	02. Fibroblast II	FB-S3	LA	LA_1600_1	1600	1506	829	0.00391389432485323
LA_1600_1_ATGGGAGAGCTAGTTC-1	01. Fibroblast I	FB-S4	LA	LA_1600_1	1600	1589	723	0.00587659157688541
LA_1600_1_CTGATAGCATGTCCTC-1	01. Fibroblast I	FB-S2	LA	LA_1600_1	1600	1404	651	0
LA_1600_1_TAAGCGTTCACTCCTG-1	02. Fibroblast II	FB-S1	LA	LA_1600_1	1600	1460	767	0
LA_1600_1_GGCTGGTCAATCCGAT-1	03. Atrial Cardiomyocyte	CM-S1	LA	LA_1600_1	1600	1014	747	0.00392156862745098
LA_1600_1_AGATTGCTCACAGGCC-1	01. Fibroblast I	FB-S2	LA	LA_1600_1	1600	1483	776	0.00294117647058824
LA_1600_1_GTTAAGCAGTGGACGT-1	05. Cytoplasmic Cardiomyocyte I	None	LA	LA_1600_1	1600	1570	803	0.00686274509803922
LA_1600_1_ATCCGAAGTAGGGTAC-1	08. Macrophage	M-S1	LA	LA_1600_1	1600	1832	760	0.0215686274509804
LA_1600_1_CCTTTCTTCCCTTGTG-1	08. Macrophage	M-S1	LA	LA_1600_1	1600	1550	761	0.00392156862745098
LA_1600_1_CGTAGCGGTGCTGTAT-1	07. Pericyte	PC-S1	LA	LA_1600_1	1600	1466	697	0.00392541707556428
LA_1600_1_GCATACATCGCAAGCC-1	09. Endothelium I	EC-1	LA	LA_1600_1	1600	1691	724	0.00588812561334642
LA_1600_1_GTATTCTTCTTCGAGA-1	03. Atrial Cardiomyocyte	CM-S1	LA	LA_1600_1	1600	1178	768	0.0157016683022571
LA_1600_1_TGGTTCCCAGGGAGAG-1	01. Fibroblast I	FB-S3	LA	LA_1600_1	1600	1476	733	0.00392927308447937
LA_1600_1_TAAGAGACATATACGC-1	03. Atrial Cardiomyocyte	CM-S1	LA	LA_1600_1	1600	993	705	0.00392927308447937
LA_1600_1_AAGCCGCTCATCTGCC-1	03. Atrial Cardiomyocyte	CM-S1	LA	LA_1600_1	1600	974	651	0.0108055009823183
LA_1600_1_GCTGCTTTCGCATGGC-1	08. Macrophage	M-S1	LA	LA_1600_1	1600	1403	772	0.0117878192534381
LA_1600_1_CCACCTAGTTCCAACA-1	08. Macrophage	M-S1	LA	LA_1600_1	1600	1533	745	0.0196656833824975
LA_1600_1_TCAGCAAGTAGATTAG-1	03. Atrial Cardiomyocyte	CM-S1	LA	LA_1600_1	1600	981	663	0.0275319567354966
LA_1600_1_CACCAGGAGTACCGGA-1	02. Fibroblast II	FB-S1	LA	LA_1600_1	1600	1475	778	0.000984251968503937
LA_1600_1_CATGACACATATGAGA-1	02. Fibroblast II	FB-S3	LA	LA_1600_1	1600	1483	822	0.00393700787401575
LA_1600_1_GACTGCGTCCTTAATC-1	02. Fibroblast II	FB-S1	LA	LA_1600_1	1600	1363	706	0.00197044334975369
LA_1600_1_AGCCTAACAGATCTGT-1	08. Macrophage	M-S1	LA	LA_1600_1	1600	1652	811	0.000985221674876847
LA_1600_1_AGCAGCCAGTGACATA-1	01. Fibroblast I	FB-S1	LA	LA_1600_1	1600	1401	736	0.00394088669950739
LA_1600_1_GCGCCAAAGTACGTTC-1	02. Fibroblast II	FB-S1	LA	LA_1600_1	1600	1534	649	0.00197044334975369
LA_1600_1_TTTATGCTCTTTACAC-1	02. Fibroblast II	FB-S1	LA	LA_1600_1	1600	1429	780	0.000986193293885602
LA_1600_1_CTCACACTCGTACCGG-1	01. Fibroblast I	FB-S3	LA	LA_1600_1	1600	1488	735	0.0177514792899408
LA_1600_1_GCGACCAAGCCCAACC-1	11. Adipocyte	None	LA	LA_1600_1	1600	1051	664	0.000986193293885602
LA_1600_1_GTCACGGTCGACCAGC-1	07. Pericyte	PC-S1	LA	LA_1600_1	1600	1508	577	0.000986193293885602
LA_1600_1_TCGGGACAGCTAGTGG-1	03. Atrial Cardiomyocyte	CM-S1	LA	LA_1600_1	1600	1395	732	0.0019723865877712
LA_1600_1_AAACCTGGTTACGACT-1	08. Macrophage	M-S1	LA	LA_1600_1	1600	1654	858	0.00197433366238894
LA_1600_1_TTCTCCTGTCTCATCC-1	01. Fibroblast I	FB-S1	LA	LA_1600_1	1600	1433	712	0.00197628458498024
LA_1600_1_CGGGTCACACAGACTT-1	01. Fibroblast I	FB-S2	LA	LA_1600_1	1600	1524	754	0.00494071146245059
LA_1600_1_AGTGTCATCAAGATCC-1	05. Cytoplasmic Cardiomyocyte I	None	LA	LA_1600_1	1600	2021	471	0.0375865479723047
LA_1600_1_CGATGTAAGCCCAGCT-1	02. Fibroblast II	FB-S3	LA	LA_1600_1	1600	1609	683	0.0128585558852621
LA_1600_1_CATATTCGTCATGCCG-1	03. Atrial Cardiomyocyte	CM-S1	LA	LA_1600_1	1600	1681	690	0.0187932739861523
LA_1600_1_GTATCTTGTCATGCAT-1	09. Endothelium I	EC-1	LA	LA_1600_1	1600	1813	642	0.00594059405940594
LA_1600_1_ATCTACTGTGTGTGCC-1	02. Fibroblast II	FB-S1	LA	LA_1600_1	1600	1627	705	0.0188118811881188
LA_1600_1_GCGCAACTCAGTTAGC-1	02. Fibroblast II	FB-S1	LA	LA_1600_1	1600	1383	708	0.00099009900990099
LA_1600_1_TAGTGGTGTTCCAACA-1	02. Fibroblast II	FB-S4	LA	LA_1600_1	1600	1388	670	0.00396432111000991
LA_1600_1_TACCTATTCGTGGACC-1	13. Vascular Smooth Muscle	None	LA	LA_1600_1	1600	1517	718	0.00594648166501487
LA_1600_1_GACGTGCGTTACGGAG-1	03. Atrial Cardiomyocyte	CM-S1	LA	LA_1600_1	1600	1348	760	0.00594648166501487
LA_1600_1_AACACGTTCAGGATCT-1	02. Fibroblast II	FB-S3	LA	LA_1600_1	1600	1753	737	0.00792864222001982
LA_1600_1_GACGTGCCAGTCACTA-1	02. Fibroblast II	FB-S2	LA	LA_1600_1	1600	1577	671	0.00694444444444444
LA_1600_1_ATCATCTCATCCCATC-1	09. Endothelium I	EC-1	LA	LA_1600_1	1600	1609	764	0.00297619047619048
LA_1600_1_ACCGTAAAGACAGACC-1	01. Fibroblast I	FB-S1	LA	LA_1600_1	1600	1556	750	0.00099304865938431
LA_1600_1_GATGAGGGTCTCTTAT-1	03. Atrial Cardiomyocyte	CM-S1	LA	LA_1600_1	1600	1013	739	0.00099304865938431
LA_1600_1_CCGTGGACATGTAAGA-1	02. Fibroblast II	FB-S3	LA	LA_1600_1	1600	1513	780	0.00198609731876862
LA_1600_1_TTGTAGGGTAGTAGTA-1	02. Fibroblast II	FB-S3	LA	LA_1600_1	1600	1876	728	0.0427010923535253
LA_1600_1_TTCGGTCGTGAGGCTA-1	08. Macrophage	M-S1	LA	LA_1600_1	1600	1586	808	0.00397614314115308
LA_1600_1_CGTTAGATCAGTTCGA-1	02. Fibroblast II	FB-S3	LA	LA_1600_1	1600	1574	758	0.00397614314115308
LA_1600_1_GTTCTCGCACGTCAGC-1	08. Macrophage	M-S1	LA	LA_1600_1	1600	1917	664	0.00398009950248756
LA_1600_1_CGCTATCTCTTGCATT-1	13. Vascular Smooth Muscle	None	LA	LA_1600_1	1600	1101	766	0.00298507462686567
LA_1600_1_CGGACACGTCATTAGC-1	01. Fibroblast I	FB-S1	LA	LA_1600_1	1600	1431	694	0.00199004975124378
LA_1600_1_TGCACCTCACCACCAG-1	02. Fibroblast II	FB-S3	LA	LA_1600_1	1600	1619	717	0.00298507462686567
LA_1600_1_ATCATCTTCACCAGGC-1	11. Adipocyte	None	LA	LA_1600_1	1600	1323	612	0.00398406374501992
LA_1600_1_TGGCGCAAGTACCGGA-1	02. Fibroblast II	FB-S2	LA	LA_1600_1	1600	1573	800	0.00398406374501992
LA_1600_1_GGATGTTAGGCTAGAC-1	08. Macrophage	M-S1	LA	LA_1600_1	1600	1489	776	0.00398406374501992
LA_1600_1_TGTTCCGGTCCTGCTT-1	08. Macrophage	M-S1	LA	LA_1600_1	1600	1537	685	0.00199203187250996
LA_1600_1_CACCAGGCATGCGCAC-1	03. Atrial Cardiomyocyte	CM-S1	LA	LA_1600_1	1600	1126	717	0.00598205383848455
LA_1600_1_GACAGAGTCCTCCTAG-1	08. Macrophage	M-S1	LA	LA_1600_1	1600	1507	757	0.00598802395209581
LA_1600_1_CATCGGGCATATGGTC-1	03. Atrial Cardiomyocyte	CM-S1	LA	LA_1600_1	1600	1057	717	0.00598802395209581
LA_1600_1_GTAACTGCATTAGCCA-1	08. Macrophage	M-S1	LA	LA_1600_1	1600	1655	719	0.000999000999000999
LA_1600_1_AGAGCTTGTAGGACAC-1	01. Fibroblast I	FB-S1	LA	LA_1600_1	1600	1482	721	0.00599400599400599
LA_1600_1_GTCCTCAGTCATGCCG-1	08. Macrophage	M-S1	LA	LA_1600_1	1600	1862	576	0.00702106318956871
LA_1600_1_ACTTGTTCAGTCGTGC-1	02. Fibroblast II	FB-S3	LA	LA_1600_1	1600	1747	660	0.00300902708124373
LA_1600_1_TCGGGACAGAAGGCCT-1	08. Macrophage	M-S1	LA	LA_1600_1	1600	1442	759	0.00200601805416249
LA_1600_1_GTCAAGTGTCCGTTAA-1	03. Atrial Cardiomyocyte	CM-S1	LA	LA_1600_1	1600	1060	757	0.00601805416248746
LA_1600_1_GTGCAGCTCTGGTGTA-1	01. Fibroblast I	FB-S1	LA	LA_1600_1	1600	1400	664	0
LA_1600_1_TCTGAGATCTTCGAGA-1	14. Fibroblast III	FB-S4	LA	LA_1600_1	1600	1497	729	0.00402010050251256
LA_1600_1_GTCACAAGTTCCCGAG-1	02. Fibroblast II	FB-S1	LA	LA_1600_1	1600	1400	737	0.00201005025125628
LA_1600_1_CGAGCCAAGCGAGAAA-1	13. Vascular Smooth Muscle	None	LA	LA_1600_1	1600	1250	851	0.00201005025125628
LA_1600_1_CGTCTACAGCCTATGT-1	01. Fibroblast I	FB-S1	LA	LA_1600_1	1600	1403	778	0.00301507537688442
LA_1600_1_TCAACGACATGGTTGT-1	02. Fibroblast II	FB-S3	LA	LA_1600_1	1600	1424	751	0.00603621730382294
LA_1600_1_CAAGTTGCAGCCTGTG-1	02. Fibroblast II	FB-S3	LA	LA_1600_1	1600	1321	636	0.00201207243460765
LA_1600_1_CCGTTCACAGGTCGTC-1	08. Macrophage	M-S1	LA	LA_1600_1	1600	1596	769	0.00402414486921529
LA_1600_1_ATCTGCCCATCTACGA-1	02. Fibroblast II	FB-S3	LA	LA_1600_1	1600	1497	775	0.00503018108651911
LA_1600_1_GGATTACCATTGTGCA-1	03. Atrial Cardiomyocyte	CM-S1	LA	LA_1600_1	1600	897	642	0.00906344410876133
LA_1600_1_ACCGTAACAAACCCAT-1	02. Fibroblast II	FB-S2	LA	LA_1600_1	1600	1250	658	0.00302114803625378
LA_1600_1_ACGCCAGTCGTTTGCC-1	08. Macrophage	M-S1	LA	LA_1600_1	1600	1704	676	0.0030241935483871
LA_1600_1_TCTTTCCCACCCATTC-1	08. Macrophage	M-S1	LA	LA_1600_1	1600	1683	717	0.00705645161290323
LA_1600_1_ATCCACCGTTGAACTC-1	03. Atrial Cardiomyocyte	CM-S1	LA	LA_1600_1	1600	798	589	0.00403632694248234
LA_1600_1_AACTCAGGTCTAGCGC-1	08. Macrophage	M-S1	LA	LA_1600_1	1600	1574	759	0.00202020202020202
LA_1600_1_GTCTCGTGTATTCTCT-1	03. Atrial Cardiomyocyte	CM-S1	LA	LA_1600_1	1600	1080	760	0.00303030303030303
LA_1600_1_TTAGTTCGTTTGGGCC-1	08. Macrophage	M-S1	LA	LA_1600_1	1600	1581	726	0.00202020202020202
LA_1600_1_GGCGTGTAGTCACGCC-1	03. Atrial Cardiomyocyte	CM-S1	LA	LA_1600_1	1600	995	722	0.00303336703741153
LA_1600_1_TCAGATGGTCCTAGCG-1	07. Pericyte	PC-S1	LA	LA_1600_1	1600	1189	515	0.00101112234580384
LA_1600_1_CACACCTAGCCCTAAT-1	03. Atrial Cardiomyocyte	CM-S1	LA	LA_1600_1	1600	1014	649	0.0283114256825076
LA_1600_1_ACACCGGCAGACGCAA-1	08. Macrophage	M-S1	LA	LA_1600_1	1600	1429	696	0.00506072874493927
LA_1600_1_ATAGACCGTGCGGTAA-1	03. Atrial Cardiomyocyte	CM-S1	LA	LA_1600_1	1600	778	596	0.00101214574898785
LA_1600_1_TACACGAAGATGTAAC-1	02. Fibroblast II	FB-S3	LA	LA_1600_1	1600	1546	768	0.0263157894736842
LA_1600_1_CGCTGGATCAGAGCTT-1	08. Macrophage	M-S1	LA	LA_1600_1	1600	1495	763	0
LA_1600_1_CTCTACGAGACATAAC-1	03. Atrial Cardiomyocyte	CM-S1	LA	LA_1600_1	1600	1198	815	0.00405268490374873
LA_1600_1_TAGCCGGAGGCATGTG-1	03. Atrial Cardiomyocyte	CM-S1	LA	LA_1600_1	1600	1287	706	0.00405679513184584
LA_1600_1_CACATAGCAAACTGCT-1	09. Endothelium I	L-EC	LA	LA_1600_1	1600	1523	716	0.00405679513184584
LA_1600_1_GTAACGTCATGCCTAA-1	02. Fibroblast II	FB-S1	LA	LA_1600_1	1600	1358	674	0.00304259634888438
LA_1600_1_CTGCCTACACCGTTGG-1	01. Fibroblast I	FB-S4	LA	LA_1600_1	1600	1664	671	0.0192697768762677
LA_1600_1_AGACGTTTCGGTTCGG-1	05. Cytoplasmic Cardiomyocyte I	None	LA	LA_1600_1	1600	1448	703	0.0314401622718053
LA_1600_1_GTCATTTGTGTTCGAT-1	01. Fibroblast I	FB-S2	LA	LA_1600_1	1600	1548	680	0.0050761421319797
LA_1600_1_CAGCCGATCAGCTTAG-1	01. Fibroblast I	FB-S3	LA	LA_1600_1	1600	1442	772	0.00609137055837563
LA_1600_1_GCTGCGACATTTCACT-1	08. Macrophage	M-S1	LA	LA_1600_1	1600	1779	693	0.0111788617886179
LA_1600_1_TGCTGCTCACGAAGCA-1	07. Pericyte	PC-S1	LA	LA_1600_1	1600	1744	612	0.00508130081300813
LA_1600_1_GTCGTAACATATGAGA-1	01. Fibroblast I	FB-S1	LA	LA_1600_1	1600	1514	698	0.00406917599186165
LA_1600_1_AACTGGTAGAGCTGGT-1	11. Adipocyte	None	LA	LA_1600_1	1600	1394	657	0.00508646998982706
LA_1600_1_GACCAATGTTGTACAC-1	09. Endothelium I	EC-3	LA	LA_1600_1	1600	1786	665	0.0295015259409969
LA_1600_1_GATGCTACAATGAAAC-1	02. Fibroblast II	FB-S3	LA	LA_1600_1	1600	1351	735	0.00101729399796541
LA_1600_1_CTCTAATGTTCGCTAA-1	02. Fibroblast II	FB-S3	LA	LA_1600_1	1600	1524	741	0.00305498981670061
LA_1600_1_AAGTCTGAGGAGTTTA-1	09. Endothelium I	EC-3	LA	LA_1600_1	1600	1859	653	0.00814663951120163
LA_1600_1_GAGCAGATCTGATTCT-1	03. Atrial Cardiomyocyte	CM-S1	LA	LA_1600_1	1600	1123	787	0.00203665987780041
LA_1600_1_ACTGAACCATAAAGGT-1	14. Fibroblast III	FB-S4	LA	LA_1600_1	1600	1675	708	0.00712830957230143
LA_1600_1_CGTTCTGCAGTATCTG-1	02. Fibroblast II	FB-S3	LA	LA_1600_1	1600	1432	714	0.00712830957230143
LA_1600_1_TATCAGGCACCCATTC-1	02. Fibroblast II	FB-S1	LA	LA_1600_1	1600	1469	695	0.00101936799184506
LA_1600_1_CCAATCCCAGTGGGAT-1	03. Atrial Cardiomyocyte	CM-S1	LA	LA_1600_1	1600	992	716	0.00204081632653061
LA_1600_1_ACGATGTGTCACTGGC-1	14. Fibroblast III	FB-S1	LA	LA_1600_1	1600	1611	705	0.00204081632653061
LA_1600_1_GGGAGATCACAGATTC-1	11. Adipocyte	None	LA	LA_1600_1	1600	1036	684	0.00714285714285714
LA_1600_1_ATGGGAGTCGCATGGC-1	01. Fibroblast I	FB-S1	LA	LA_1600_1	1600	1401	710	0
LA_1600_1_AGTAGTCCAACACCCG-1	01. Fibroblast I	FB-S1	LA	LA_1600_1	1600	1321	700	0.00204290091930541
LA_1600_1_GAAACTCGTACTCGCG-1	02. Fibroblast II	FB-S3	LA	LA_1600_1	1600	1619	758	0.0143149284253579
LA_1600_1_GTAACTGCATGCATGT-1	01. Fibroblast I	FB-S1	LA	LA_1600_1	1600	1456	664	0.00204498977505112
LA_1600_1_ATAACGCCATGAACCT-1	02. Fibroblast II	FB-S2	LA	LA_1600_1	1600	1404	707	0.00920245398773006
LA_1600_1_TTCCCAGTCTGATACG-1	01. Fibroblast I	FB-S3	LA	LA_1600_1	1600	1397	789	0.00307062436028659
LA_1600_1_TTTGTCATCTCAAACG-1	09. Endothelium I	EC-3	LA	LA_1600_1	1600	1694	696	0.00717213114754098
LA_1600_1_TGGCTGGGTTGTGGAG-1	05. Cytoplasmic Cardiomyocyte I	None	LA	LA_1600_1	1600	1431	718	0.0286885245901639
LA_1600_1_TACCTTATCACCCTCA-1	01. Fibroblast I	FB-S1	LA	LA_1600_1	1600	1434	708	0.0041025641025641
LA_1600_1_CAGATCAAGAGGTACC-1	02. Fibroblast II	FB-S1	LA	LA_1600_1	1600	1383	642	0.00410677618069815
LA_1600_1_GCTCCTATCATGTGGT-1	02. Fibroblast II	FB-S1	LA	LA_1600_1	1600	1503	719	0.00102774922918808
LA_1600_1_TGGTTCCCAAAGCGGT-1	03. Atrial Cardiomyocyte	CM-S1	LA	LA_1600_1	1600	708	520	0.00205549845837616
LA_1600_1_ACGGGCTCAGCGTCCA-1	03. Atrial Cardiomyocyte	CM-S1	LA	LA_1600_1	1600	1252	824	0.00102774922918808
LA_1600_1_ACGGGCTCAGACAAAT-1	01. Fibroblast I	FB-S1	LA	LA_1600_1	1600	1365	696	0.0051440329218107
LA_1600_1_TGCGTGGGTCACACGC-1	05. Cytoplasmic Cardiomyocyte I	None	LA	LA_1600_1	1600	1642	444	0.00617283950617284
LA_1600_1_ATCATCTGTCTCTTTA-1	02. Fibroblast II	FB-S2	LA	LA_1600_1	1600	1429	687	0
LA_1600_1_GCATGTACAACACCTA-1	07. Pericyte	PC-S1	LA	LA_1600_1	1600	1495	601	0.00617283950617284
LA_1600_1_TCATTACCACAGTCGC-1	03. Atrial Cardiomyocyte	CM-S1	LA	LA_1600_1	1600	957	639	0.0360082304526749
LA_1600_1_ACGGAGAAGACTAGGC-1	08. Macrophage	M-S1	LA	LA_1600_1	1600	1465	739	0.00308959835221421
LA_1600_1_GGGTCTGTCGCAAGCC-1	05. Cytoplasmic Cardiomyocyte I	None	LA	LA_1600_1	1600	1587	635	0.0473738414006179
LA_1600_1_GTGCATAGTTAAGACA-1	02. Fibroblast II	FB-S1	LA	LA_1600_1	1600	1451	723	0.00618556701030928
LA_1600_1_CTCGTACTCCTCATTA-1	13. Vascular Smooth Muscle	None	LA	LA_1600_1	1600	1241	741	0.00206185567010309
LA_1600_1_CGTCTACAGGGATGGG-1	03. Atrial Cardiomyocyte	CM-S1	LA	LA_1600_1	1600	985	728	0.00825593395252838
LA_1600_1_TACTTGTTCTCTTATG-1	08. Macrophage	M-S1	LA	LA_1600_1	1600	1361	751	0.0144478844169247
LA_1600_1_GACTGCGAGACGCACA-1	05. Cytoplasmic Cardiomyocyte I	None	LA	LA_1600_1	1600	1390	628	0.00722394220846233
LA_1600_1_CCTATTAAGCGTAATA-1	08. Macrophage	M-S1	LA	LA_1600_1	1600	1548	772	0.00825593395252838
LA_1600_1_CTACGTCTCAGCGACC-1	02. Fibroblast II	FB-S2	LA	LA_1600_1	1600	1366	666	0.00206398348813209
LA_1600_1_GGACAAGAGAGCCCAA-1	01. Fibroblast I	FB-S1	LA	LA_1600_1	1600	1382	776	0.00413223140495868
LA_1600_1_TATCAGGGTAAATGTG-1	01. Fibroblast I	FB-S1	LA	LA_1600_1	1600	1374	719	0.00206611570247934
LA_1600_1_AACTCCCCATCACGTA-1	05. Cytoplasmic Cardiomyocyte I	None	LA	LA_1600_1	1600	1541	714	0.00619834710743802
LA_1600_1_TTCTACATCTGCAGTA-1	02. Fibroblast II	FB-S3	LA	LA_1600_1	1600	1367	735	0.00413223140495868
LA_1600_1_TACCTTATCTAGAGTC-1	01. Fibroblast I	FB-S3	LA	LA_1600_1	1600	1301	691	0.00103305785123967
LA_1600_1_CCCTCCTTCCTCTAGC-1	05. Cytoplasmic Cardiomyocyte I	None	LA	LA_1600_1	1600	1776	578	0.0454545454545455
LA_1600_1_ACTTTCACATCACAAC-1	07. Pericyte	PC-S1	LA	LA_1600_1	1600	1462	580	0.00103412616339193
LA_1600_1_CGCTATCGTGGCAAAC-1	03. Atrial Cardiomyocyte	CM-S1	LA	LA_1600_1	1600	852	621	0.0093071354705274
LA_1600_1_CAGCATAGTTAAGAAC-1	01. Fibroblast I	FB-S1	LA	LA_1600_1	1600	1274	650	0.0041407867494824
LA_1600_1_CCCAATCCACATTAGC-1	01. Fibroblast I	FB-S1	LA	LA_1600_1	1600	1271	674	0.0020703933747412
LA_1600_1_CTTAACTTCTTGTTTG-1	07. Pericyte	PC-S1	LA	LA_1600_1	1600	1460	659	0.0062111801242236
LA_1600_1_AAGGAGCGTAGCGTCC-1	01. Fibroblast I	FB-S1	LA	LA_1600_1	1600	1342	686	0.0010351966873706
LA_1600_1_CTCATTATCAGTGTTG-1	08. Macrophage	M-S1	LA	LA_1600_1	1600	1573	682	0.0093167701863354
LA_1600_1_CTGCCTAAGAGCTGCA-1	02. Fibroblast II	FB-S1	LA	LA_1600_1	1600	1417	591	0.00725388601036269
LA_1600_1_TCAACGAAGGATGGAA-1	09. Endothelium I	EC-1	LA	LA_1600_1	1600	2271	659	0.00829015544041451
LA_1600_1_TCAGCTCCACAGGAGT-1	17. Lymphocyte	LC-S1	LA	LA_1600_1	1600	1556	698	0.00310880829015544
LA_1600_1_ATCCACCGTTGCGCAC-1	08. Macrophage	M-S1	LA	LA_1600_1	1600	1944	611	0.0124352331606218
LA_1600_1_CTGAAGTCATCCGTGG-1	01. Fibroblast I	FB-S1	LA	LA_1600_1	1600	1521	641	0.004149377593361
LA_1600_1_GTTCATTGTAAATGAC-1	13. Vascular Smooth Muscle	None	LA	LA_1600_1	1600	985	650	0
LA_1600_1_ACATACGGTGCCTTGG-1	02. Fibroblast II	FB-S2	LA	LA_1600_1	1600	1287	776	0.00727650727650728
LA_1600_1_ACGATACGTTCCTCCA-1	02. Fibroblast II	FB-S2	LA	LA_1600_1	1600	1490	716	0.00415800415800416
LA_1600_1_CGTTAGACAATGGAGC-1	05. Cytoplasmic Cardiomyocyte I	None	LA	LA_1600_1	1600	1238	755	0.00935550935550936
LA_1600_1_GGAGCAATCCGATATG-1	09. Endothelium I	L-EC	LA	LA_1600_1	1600	1516	812	0.00416233090530697
LA_1600_1_CCTAGCTGTAAATACG-1	02. Fibroblast II	FB-S1	LA	LA_1600_1	1600	1424	724	0.00208116545265349
LA_1600_1_TACTTACTCTGCCCTA-1	08. Macrophage	M-S1	LA	LA_1600_1	1600	1706	630	0.00312174817898023
LA_1600_1_ACGTCAATCGGCTTGG-1	08. Macrophage	M-S1	LA	LA_1600_1	1600	1608	747	0.00312174817898023
LA_1600_1_GCATGATAGTTAGGTA-1	13. Vascular Smooth Muscle	None	LA	LA_1600_1	1600	1477	748	0.00312174817898023
LA_1600_1_CCACCTAAGATATGCA-1	13. Vascular Smooth Muscle	None	LA	LA_1600_1	1600	871	588	0.00416666666666667
LA_1600_1_CTTCTCTGTACCATCA-1	13. Vascular Smooth Muscle	None	LA	LA_1600_1	1600	922	615	0.009375
LA_1600_1_CATCAAGGTCGTTGTA-1	14. Fibroblast III	FB-S4	LA	LA_1600_1	1600	1587	658	0.00312825860271116
LA_1600_1_ACATCAGAGCCACTAT-1	01. Fibroblast I	FB-S3	LA	LA_1600_1	1600	1417	742	0.00104275286757039
LA_1600_1_CATATGGGTGTGAAAT-1	02. Fibroblast II	FB-S2	LA	LA_1600_1	1600	1782	757	0.0417101147028154
LA_1600_1_CAAGGCCGTTCCACGG-1	08. Macrophage	M-S2	LA	LA_1600_1	1600	1379	667	0.00835073068893528
LA_1600_1_CAGCTGGGTCTCATCC-1	02. Fibroblast II	FB-S3	LA	LA_1600_1	1600	1362	661	0
LA_1600_1_GGCCGATCATGTTCCC-1	02. Fibroblast II	FB-S3	LA	LA_1600_1	1600	1416	708	0.00417536534446764
LA_1600_1_CGAGCCAAGCTAGCCC-1	02. Fibroblast II	FB-S3	LA	LA_1600_1	1600	1421	637	0.00208768267223382
LA_1600_1_CTGAAACCACAGGTTT-1	08. Macrophage	M-S2	LA	LA_1600_1	1600	1779	656	0.00835945663531871
LA_1600_1_GGAACTTTCAGCTCGG-1	03. Atrial Cardiomyocyte	CM-S1	LA	LA_1600_1	1600	867	643	0
LA_1600_1_ACTTACTAGGTGGGTT-1	02. Fibroblast II	FB-S2	LA	LA_1600_1	1600	1548	806	0.0209205020920502
LA_1600_1_AACTCAGAGCTGAACG-1	03. Atrial Cardiomyocyte	CM-S1	LA	LA_1600_1	1600	1109	788	0.00523012552301255
LA_1600_1_GGGTCTGAGTGCGATG-1	02. Fibroblast II	FB-S1	LA	LA_1600_1	1600	1378	713	0.00313807531380753
LA_1600_1_AGCTCCTCAAGGTTTC-1	08. Macrophage	M-S2	LA	LA_1600_1	1600	1465	781	0.00837696335078534
LA_1600_1_TCAGGATTCGTTTATC-1	02. Fibroblast II	FB-S2	LA	LA_1600_1	1600	1288	675	0.00837696335078534
LA_1600_1_GCTCCTAAGTCCCACG-1	08. Macrophage	M-S1	LA	LA_1600_1	1600	1605	692	0.00418848167539267
LA_1600_1_AGCGTATAGGATGTAT-1	01. Fibroblast I	FB-S1	LA	LA_1600_1	1600	1804	680	0.00104712041884817
LA_1600_1_AGCAGCCGTTGAGGTG-1	01. Fibroblast I	FB-S1	LA	LA_1600_1	1600	1378	641	0.00942408376963351
LA_1600_1_TCATTTGAGGTAAACT-1	02. Fibroblast II	FB-S3	LA	LA_1600_1	1600	1363	718	0.00209643605870021
LA_1600_1_ACCTTTAAGGTAAACT-1	02. Fibroblast II	FB-S2	LA	LA_1600_1	1600	1406	742	0
LA_1600_1_CTGATAGGTTAAGATG-1	09. Endothelium I	EC-3	LA	LA_1600_1	1600	2044	646	0.00839454354669465
LA_1600_1_CACACTCCACAGCGTC-1	02. Fibroblast II	FB-S1	LA	LA_1600_1	1600	1167	651	0.00524658971668416
LA_1600_1_CCTAGCTAGCGTGAAC-1	03. Atrial Cardiomyocyte	CM-S1	LA	LA_1600_1	1600	867	612	0.00419727177334732
LA_1600_1_GGACAGACATGTCTCC-1	07. Pericyte	PC-S1	LA	LA_1600_1	1600	1436	573	0.00209863588667366
LA_1600_1_GATGAAATCGCGGATC-1	09. Endothelium I	EC-X	LA	LA_1600_1	1600	1456	619	0.00944386149003148
LA_1600_1_TCAGGATGTCCATCCT-1	08. Macrophage	M-S1	LA	LA_1600_1	1600	1530	655	0.00105042016806723
LA_1600_1_TACGGTATCGAATCCA-1	13. Vascular Smooth Muscle	None	LA	LA_1600_1	1600	1505	738	0.0105042016806723
LA_1600_1_GATCTAGAGGTGCTAG-1	02. Fibroblast II	FB-S3	LA	LA_1600_1	1600	1346	761	0.00210304942166141
LA_1600_1_TTGCGTCGTTCCGTCT-1	08. Macrophage	M-S1	LA	LA_1600_1	1600	1516	733	0.00315457413249211
LA_1600_1_TGTATTCGTCCAACTA-1	05. Cytoplasmic Cardiomyocyte I	None	LA	LA_1600_1	1600	1682	695	0.0483701366982124
LA_1600_1_CGAGCCACAATCCGAT-1	08. Macrophage	M-S1	LA	LA_1600_1	1600	1442	717	0
LA_1600_1_CATGACATCCTATTCA-1	13. Vascular Smooth Muscle	None	LA	LA_1600_1	1600	967	687	0.00210526315789474
LA_1600_1_GTGCGGTAGCAAATCA-1	08. Macrophage	M-S1	LA	LA_1600_1	1600	1507	795	0.00210526315789474
LA_1600_1_TGTGTTTAGACCTAGG-1	02. Fibroblast II	FB-S1	LA	LA_1600_1	1600	1420	687	0.0136986301369863
LA_1600_1_GCGCAACTCAGCATGT-1	03. Atrial Cardiomyocyte	CM-S1	LA	LA_1600_1	1600	950	640	0.00316122233930453
LA_1600_1_ACGCAGCAGATCCGAG-1	01. Fibroblast I	FB-S1	LA	LA_1600_1	1600	1315	624	0.00316122233930453
LA_1600_1_CCTAGCTTCGTACGGC-1	01. Fibroblast I	FB-S3	LA	LA_1600_1	1600	1358	593	0.00210970464135021
LA_1600_1_TGTCCCATCAAACCAC-1	08. Macrophage	M-S1	LA	LA_1600_1	1600	1589	771	0.0179324894514768
LA_1600_1_CTTAGGATCGTGGGAA-1	02. Fibroblast II	FB-S1	LA	LA_1600_1	1600	1300	674	0
LA_1600_1_TGCCCATCACAACGTT-1	01. Fibroblast I	FB-S3	LA	LA_1600_1	1600	1306	625	0.00210970464135021
LA_1600_1_TGAGCCGCACGTGAGA-1	10. Endothelium II	EC-1	LA	LA_1600_1	1600	1882	651	0.0485232067510548
LA_1600_1_CGTTGGGGTGACGGTA-1	07. Pericyte	PC-S1	LA	LA_1600_1	1600	1182	479	0.00105485232067511
LA_1600_1_GACTACAGTTGCCTCT-1	02. Fibroblast II	FB-S1	LA	LA_1600_1	1600	1347	678	0.00739176346356917
LA_1600_1_TCAATCTTCCTTGACC-1	02. Fibroblast II	FB-S1	LA	LA_1600_1	1600	1310	653	0.00105596620908131
LA_1600_1_AGTGGGACAGATCTGT-1	01. Fibroblast I	FB-S3	LA	LA_1600_1	1600	1380	749	0.00211416490486258
LA_1600_1_CCGGGATAGAAACGCC-1	07. Pericyte	PC-S1	LA	LA_1600_1	1600	1354	470	0.00528541226215645
LA_1600_1_ATCGAGTCATTCTTAC-1	03. Atrial Cardiomyocyte	CM-S1	LA	LA_1600_1	1600	1065	662	0.00951374207188161
LA_1600_1_GTTTCTAGTTCATGGT-1	13. Vascular Smooth Muscle	None	LA	LA_1600_1	1600	957	672	0.00422832980972516
LA_1600_1_GGGTTGCAGTTGAGAT-1	08. Macrophage	M-S1	LA	LA_1600_1	1600	1456	758	0.00105708245243129
LA_1600_1_GGGACCTGTCGGCACT-1	01. Fibroblast I	FB-S1	LA	LA_1600_1	1600	1357	665	0.00317124735729387
LA_1600_1_CAAGATCTCACGGTTA-1	08. Macrophage	M-S1	LA	LA_1600_1	1600	1710	678	0.00845665961945032
LA_1600_1_CACAAACCATGCAATC-1	09. Endothelium I	EC-1	LA	LA_1600_1	1600	2124	634	0.00634920634920635
LA_1600_1_CACACAATCTACTTAC-1	02. Fibroblast II	FB-S3	LA	LA_1600_1	1600	1479	743	0.0285714285714286
LA_1600_1_TCGTAGACATGTTGAC-1	01. Fibroblast I	FB-S1	LA	LA_1600_1	1600	1257	637	0
LA_1600_1_CTCAGAATCGTGGACC-1	02. Fibroblast II	FB-S3	LA	LA_1600_1	1600	1417	709	0.00848356309650053
LA_1600_1_CAAGAAATCATAGCAC-1	03. Atrial Cardiomyocyte	CM-S1	LA	LA_1600_1	1600	1197	773	0.00212089077412513
LA_1600_1_GTCCTCACAAGTTCTG-1	13. Vascular Smooth Muscle	None	LA	LA_1600_1	1600	1193	712	0.00424178154825027
LA_1600_1_CGGACGTAGAATTGTG-1	09. Endothelium I	EC-1	LA	LA_1600_1	1600	1684	526	0.0148619957537155
LA_1600_1_TACTTACCAATTCCTT-1	02. Fibroblast II	FB-S3	LA	LA_1600_1	1600	1297	710	0.00636942675159236
LA_1600_1_ATCCACCGTAAGTGTA-1	14. Fibroblast III	FB-S4	LA	LA_1600_1	1600	1409	684	0.00424628450106157
LA_1600_1_CTACCCACACCGGAAA-1	02. Fibroblast II	FB-S1	LA	LA_1600_1	1600	1222	594	0.00318809776833156
LA_1600_1_GATCGATAGAAGATTC-1	09. Endothelium I	L-EC	LA	LA_1600_1	1600	1778	576	0.00637619553666312
LA_1600_1_GAAGCAGTCCCTAATT-1	08. Macrophage	M-S1	LA	LA_1600_1	1600	1572	701	0.0053134962805526
LA_1600_1_AACGTTGGTGAACCTT-1	03. Atrial Cardiomyocyte	CM-S1	LA	LA_1600_1	1600	1082	695	0.0180658873538789
LA_1600_1_TAAGTGCTCCATTCTA-1	02. Fibroblast II	FB-S3	LA	LA_1600_1	1600	1423	718	0.00318809776833156
LA_1600_1_CGATGTATCTACCTGC-1	02. Fibroblast II	FB-S3	LA	LA_1600_1	1600	1478	663	0.0180658873538789
LA_1600_1_ACACCAACATATACCG-1	02. Fibroblast II	FB-S3	LA	LA_1600_1	1600	1326	693	0.00425531914893617
LA_1600_1_CCTTACGGTGCAGGTA-1	01. Fibroblast I	FB-S1	LA	LA_1600_1	1600	1452	595	0.0074468085106383
LA_1600_1_CTTGGCTCAAAGTCAA-1	13. Vascular Smooth Muscle	None	LA	LA_1600_1	1600	1021	709	0
LA_1600_1_CAGATCAAGGCTACGA-1	01. Fibroblast I	FB-S2	LA	LA_1600_1	1600	2012	602	0.00319488817891374
LA_1600_1_CTACGTCAGATCTGCT-1	09. Endothelium I	EC-1	LA	LA_1600_1	1600	1600	654	0.00212992545260916
LA_1600_1_TAGAGCTGTACATCCA-1	02. Fibroblast II	FB-S1	LA	LA_1600_1	1600	1375	689	0.00638977635782748
LA_1600_1_TGAGCCGCAGCTCGCA-1	02. Fibroblast II	FB-S3	LA	LA_1600_1	1600	1281	676	0.00319829424307036
LA_1600_1_ATAGACCAGCCTTGAT-1	02. Fibroblast II	FB-S1	LA	LA_1600_1	1600	1318	682	0.00213447171824973
LA_1600_1_CGTGAGCCATCGATTG-1	09. Endothelium I	EC-1	LA	LA_1600_1	1600	1476	704	0.00106723585912487
LA_1600_1_CCATGTCGTGGACGAT-1	11. Adipocyte	None	LA	LA_1600_1	1600	1086	671	0.00213447171824973
LA_1600_1_AAGGCAGTCGCCTGAG-1	03. Atrial Cardiomyocyte	CM-S1	LA	LA_1600_1	1600	1086	647	0.00854700854700855
LA_1600_1_CGAATGTAGAATTCCC-1	03. Atrial Cardiomyocyte	CM-S1	LA	LA_1600_1	1600	914	655	0.00641711229946524
LA_1600_1_GACTACAGTCCGAAGA-1	02. Fibroblast II	FB-S2	LA	LA_1600_1	1600	1409	712	0.00643086816720257
LA_1600_1_TCTTTCCAGATGCCAG-1	09. Endothelium I	EC-1	LA	LA_1600_1	1600	1735	614	0.00429184549356223
LA_1600_1_GAACCTAAGCTAAACA-1	03. Atrial Cardiomyocyte	CM-S1	LA	LA_1600_1	1600	982	678	0.0107296137339056
LA_1600_1_ACACCCTGTCCCTACT-1	08. Macrophage	M-S1	LA	LA_1600_1	1600	1538	646	0.00644468313641246
LA_1600_1_GTGCAGCTCCACGAAT-1	03. Atrial Cardiomyocyte	CM-S1	LA	LA_1600_1	1600	885	623	0.00214822771213749
LA_1600_1_TCAGCTCAGACTAAGT-1	01. Fibroblast I	FB-S1	LA	LA_1600_1	1600	1310	623	0.00214822771213749
LA_1600_1_ACATGGTGTACAGTGG-1	09. Endothelium I	L-EC	LA	LA_1600_1	1600	1512	651	0.00214822771213749
LA_1600_1_CAGAATCGTGAAATCA-1	01. Fibroblast I	FB-S1	LA	LA_1600_1	1600	1339	671	0.00537056928034372
LA_1600_1_CGTGAGCTCGCACTCT-1	13. Vascular Smooth Muscle	None	LA	LA_1600_1	1600	1020	615	0.0043010752688172
LA_1600_1_AGATCTGTCCAAAGTC-1	02. Fibroblast II	FB-S3	LA	LA_1600_1	1600	1366	702	0.0021505376344086
LA_1600_1_AAACCTGCATCTCGCT-1	07. Pericyte	PC-S1	LA	LA_1600_1	1600	1575	572	0.00753498385360603
LA_1600_1_ACGATACGTTATCGGT-1	03. Atrial Cardiomyocyte	CM-S1	LA	LA_1600_1	1600	1054	726	0.00538793103448276
LA_1600_1_TTGAACGAGGATTCGG-1	11. Adipocyte	None	LA	LA_1600_1	1600	1238	674	0.00431034482758621
LA_1600_1_ACTATCTGTCTGGAGA-1	07. Pericyte	PC-S1	LA	LA_1600_1	1600	1497	600	0.00969827586206897
LA_1600_1_ACGATGTCACAACGTT-1	03. Atrial Cardiomyocyte	CM-S1	LA	LA_1600_1	1600	1516	614	0.0204741379310345
LA_1600_1_AACACGTGTGTCTGAT-1	08. Macrophage	M-S1	LA	LA_1600_1	1600	1330	675	0.00215749730312837
LA_1600_1_TCTCTAATCTTCATGT-1	01. Fibroblast I	FB-S1	LA	LA_1600_1	1600	1398	652	0.00215749730312837
LA_1600_1_AACCATGCATGGTTGT-1	05. Cytoplasmic Cardiomyocyte I	None	LA	LA_1600_1	1600	1579	592	0.041036717062635
LA_1600_1_AGAGCGACATACGCTA-1	05. Cytoplasmic Cardiomyocyte I	None	LA	LA_1600_1	1600	1759	712	0.0453563714902808
LA_1600_1_CAAGATCCACCTGGTG-1	11. Adipocyte	None	LA	LA_1600_1	1600	1157	598	0.00539956803455724
LA_1600_1_ACTGAACTCACGGTTA-1	02. Fibroblast II	FB-S3	LA	LA_1600_1	1600	1372	702	0.00323974082073434
LA_1600_1_ATTACTCTCATGCATG-1	07. Pericyte	PC-S1	LA	LA_1600_1	1600	1344	591	0.00107991360691145
LA_1600_1_TAGCCGGCAAATACAG-1	12. Cytoplasmic Cardiomyocyte II	None	LA	LA_1600_1	1600	1392	676	0.0118790496760259
LA_1600_1_AACTGGTGTTAAGTAG-1	03. Atrial Cardiomyocyte	CM-S1	LA	LA_1600_1	1600	870	649	0.00107991360691145
LA_1600_1_TCAATCTTCAGGTTCA-1	02. Fibroblast II	FB-S3	LA	LA_1600_1	1600	1441	699	0.0248648648648649
LA_1600_1_GCTGCTTCAGATAATG-1	02. Fibroblast II	FB-S3	LA	LA_1600_1	1600	1265	626	0.00324324324324324
LA_1600_1_CAACTAGCACACTGCG-1	01. Fibroblast I	FB-S1	LA	LA_1600_1	1600	1349	622	0.00540540540540541
LA_1600_1_GACTGCGAGAGTAAGG-1	02. Fibroblast II	FB-S3	LA	LA_1600_1	1600	1296	677	0.00432900432900433
LA_1600_1_TCGCGAGTCTCGCTTG-1	08. Macrophage	M-S1	LA	LA_1600_1	1600	1531	615	0.00216450216450216
LA_1600_1_TCAGCTCCAGGGATTG-1	01. Fibroblast I	FB-S1	LA	LA_1600_1	1600	1409	587	0.00541125541125541
LA_1600_1_TGACGGCAGTTCCACA-1	07. Pericyte	PC-S1	LA	LA_1600_1	1600	1816	529	0.00324675324675325
LA_1600_1_CGCGGTAAGAGACTAT-1	14. Fibroblast III	FB-S4	LA	LA_1600_1	1600	1286	606	0.0075839653304442
LA_1600_1_TACGGGCTCTCTAAGG-1	03. Atrial Cardiomyocyte	CM-S1	LA	LA_1600_1	1600	878	644	0.00325027085590466
LA_1600_1_ACACCAACAAGGTGTG-1	01. Fibroblast I	FB-S1	LA	LA_1600_1	1600	1477	710	0.00216684723726977
LA_1600_1_GCAATCATCTTGCAAG-1	01. Fibroblast I	FB-S2	LA	LA_1600_1	1600	1422	663	0.00325379609544469
LA_1600_1_GGATGTTGTTAAGGGC-1	02. Fibroblast II	FB-S1	LA	LA_1600_1	1600	1384	689	0.00216919739696312
LA_1600_1_AGGCCACTCAGTCCCT-1	13. Vascular Smooth Muscle	None	LA	LA_1600_1	1600	1340	629	0.00542299349240781
LA_1600_1_GTGCTTCCAATGACCT-1	03. Atrial Cardiomyocyte	CM-S1	LA	LA_1600_1	1600	761	574	0.00108459869848156
LA_1600_1_GGCGTGTAGTGTCCCG-1	03. Atrial Cardiomyocyte	CM-S1	LA	LA_1600_1	1600	744	577	0.00216919739696312
LA_1600_1_CTTCTCTTCGGAATCT-1	02. Fibroblast II	FB-S3	LA	LA_1600_1	1600	1324	663	0
LA_1600_1_AGGGATGGTAGAGTGC-1	07. Pericyte	PC-S1	LA	LA_1600_1	1600	1381	537	0
LA_1600_1_AGTAGTCCATTTGCTT-1	02. Fibroblast II	FB-S1	LA	LA_1600_1	1600	1374	634	0
LA_1600_1_TTAGTTCCAGCTGTTA-1	07. Pericyte	PC-S1	LA	LA_1600_1	1600	1208	644	0.033695652173913
LA_1600_1_ACACCGGTCGCATGAT-1	01. Fibroblast I	FB-S1	LA	LA_1600_1	1600	1321	648	0.00217627856365615
LA_1600_1_GGCTCGAAGGATGGAA-1	02. Fibroblast II	FB-S3	LA	LA_1600_1	1600	1422	714	0.00435729847494553
LA_1600_1_CCACTACTCTGTCTCG-1	08. Macrophage	M-S1	LA	LA_1600_1	1600	1513	673	0.00871459694989107
LA_1600_1_TTGAACGGTATAGGTA-1	08. Macrophage	M-S1	LA	LA_1600_1	1600	1513	657	0.00217864923747277
LA_1600_1_GAAGCAGAGTCGCCGT-1	02. Fibroblast II	FB-S2	LA	LA_1600_1	1600	1649	590	0.0163398692810458
LA_1600_1_TGACTTTAGATGAGAG-1	02. Fibroblast II	FB-S3	LA	LA_1600_1	1600	1514	699	0.0119956379498364
LA_1600_1_GTCATTTGTGATAAAC-1	03. Atrial Cardiomyocyte	CM-S1	LA	LA_1600_1	1600	882	611	0.0054525627044711
LA_1600_1_AGAGCGATCATACGGT-1	02. Fibroblast II	FB-S3	LA	LA_1600_1	1600	1665	682	0.00655021834061135
LA_1600_1_CGCTTCAAGATATACG-1	01. Fibroblast I	FB-S1	LA	LA_1600_1	1600	1349	645	0
LA_1600_1_CAACCTCTCAAACAAG-1	08. Macrophage	M-S1	LA	LA_1600_1	1600	1497	597	0.00109289617486339
LA_1600_1_TACTTGTCACACAGAG-1	02. Fibroblast II	FB-S3	LA	LA_1600_1	1600	1290	686	0.00437158469945355
LA_1600_1_CCGTTCATCTACTTAC-1	02. Fibroblast II	FB-S2	LA	LA_1600_1	1600	1348	741	0.019672131147541
LA_1600_1_GGGATGACAAAGTCAA-1	01. Fibroblast I	FB-S3	LA	LA_1600_1	1600	1188	631	0
LA_1600_1_TGTGGTAGTGGCCCTA-1	08. Macrophage	M-S1	LA	LA_1600_1	1600	1563	582	0.0207877461706783
LA_1600_1_CGAACATAGTGGTAAT-1	08. Macrophage	M-S1	LA	LA_1600_1	1600	1578	635	0.00437636761487965
LA_1600_1_TACTTGTGTAAAGTCA-1	05. Cytoplasmic Cardiomyocyte I	None	LA	LA_1600_1	1600	1456	690	0.00218818380743982
LA_1600_1_TCTTTCCAGATTACCC-1	02. Fibroblast II	FB-S2	LA	LA_1600_1	1600	1348	688	0.0109409190371991
LA_1600_1_ACACCAAGTATGCTTG-1	08. Macrophage	M-S1	LA	LA_1600_1	1600	1358	577	0.00437636761487965
LA_1600_1_AGGGTGAAGAAGGACA-1	03. Atrial Cardiomyocyte	CM-S1	LA	LA_1600_1	1600	811	511	0.00109529025191676
LA_1600_1_ACCCACTAGCACGCCT-1	02. Fibroblast II	FB-S1	LA	LA_1600_1	1600	1448	594	0.0208105147864184
LA_1600_1_CCAGCGAAGGCCGAAT-1	09. Endothelium I	EC-1	LA	LA_1600_1	1600	1672	567	0.00547645125958379
LA_1600_1_GACCAATGTACGACCC-1	02. Fibroblast II	FB-S3	LA	LA_1600_1	1600	1555	679	0.0262869660460022
LA_1600_1_TACACGAGTCACCCAG-1	01. Fibroblast I	FB-S1	LA	LA_1600_1	1600	1265	645	0.00438116100766703
LA_1600_1_CTGAAGTAGTTAACGA-1	09. Endothelium I	EC-1	LA	LA_1600_1	1600	1760	616	0.0120746432491767
LA_1600_1_GTGCGGTTCTTGTATC-1	02. Fibroblast II	FB-S1	LA	LA_1600_1	1600	1424	591	0.0373216245883644
LA_1600_1_ACACCAATCAACGAAA-1	02. Fibroblast II	FB-S1	LA	LA_1600_1	1600	1384	669	0.00109769484083425
LA_1600_1_CGAGCACTCTAACGGT-1	01. Fibroblast I	FB-S1	LA	LA_1600_1	1600	1340	694	0.0032967032967033
LA_1600_1_CAGATCAAGTTAGGTA-1	08. Macrophage	M-S1	LA	LA_1600_1	1600	1521	648	0.00659340659340659
LA_1600_1_GAACATCGTACAGACG-1	03. Atrial Cardiomyocyte	CM-S1	LA	LA_1600_1	1600	938	660	0.0032967032967033
LA_1600_1_TGACAACGTATATGGA-1	03. Atrial Cardiomyocyte	CM-S1	LA	LA_1600_1	1600	894	618	0.0032967032967033
LA_1600_1_AGTAGTCAGCCCAGCT-1	01. Fibroblast I	FB-S2	LA	LA_1600_1	1600	1278	652	0.0032967032967033
LA_1600_1_TCAGATGAGAAACGAG-1	01. Fibroblast I	FB-S1	LA	LA_1600_1	1600	1366	741	0.0043956043956044
LA_1600_1_CCTCTGATCGTCCGTT-1	08. Macrophage	M-S1	LA	LA_1600_1	1600	1651	541	0.0275027502750275
LA_1600_1_ACACTGACATCTATGG-1	05. Cytoplasmic Cardiomyocyte I	None	LA	LA_1600_1	1600	1346	658	0.0099009900990099
LA_1600_1_TAGAGCTCAATGAAAC-1	02. Fibroblast II	FB-S2	LA	LA_1600_1	1600	1308	670	0.0011001100110011
LA_1600_1_GTCAAGTGTCCTCTTG-1	03. Atrial Cardiomyocyte	CM-S1	LA	LA_1600_1	1600	1329	660	0.011001100110011
LA_1600_1_CGGTTAAGTGGGTATG-1	13. Vascular Smooth Muscle	None	LA	LA_1600_1	1600	1280	686	0.0121145374449339
LA_1600_1_AAGTCTGCAATCGGTT-1	02. Fibroblast II	FB-S1	LA	LA_1600_1	1600	1409	658	0.00770925110132159
LA_1600_1_ATGCGATAGAGAGCTC-1	14. Fibroblast III	FB-S4	LA	LA_1600_1	1600	1354	652	0.00220264317180617
LA_1600_1_GTACGTACATGCCTTC-1	01. Fibroblast I	FB-S1	LA	LA_1600_1	1600	1338	671	0.00661521499448732
LA_1600_1_CACCTTGAGCCGATTT-1	09. Endothelium I	EC-1	LA	LA_1600_1	1600	1977	625	0.00661521499448732
LA_1600_1_AACCATGGTTCCAACA-1	13. Vascular Smooth Muscle	None	LA	LA_1600_1	1600	1295	656	0.00330760749724366
LA_1600_1_CGGACTGAGATGTGGC-1	02. Fibroblast II	FB-S3	LA	LA_1600_1	1600	1395	723	0.00882028665931643
LA_1600_1_TACGGATCAGAAGCAC-1	03. Atrial Cardiomyocyte	CM-S1	LA	LA_1600_1	1600	705	532	0.011037527593819
LA_1600_1_CGGACGTTCTTGTACT-1	09. Endothelium I	L-EC	LA	LA_1600_1	1600	1594	688	0.011037527593819
LA_1600_1_TTAGGACGTACCGCTG-1	07. Pericyte	PC-S1	LA	LA_1600_1	1600	1324	557	0.0011037527593819
LA_1600_1_CGAGCCATCACATGCA-1	09. Endothelium I	EC-1	LA	LA_1600_1	1600	1607	710	0.0231788079470199
LA_1600_1_TGCCCTACAATCCAAC-1	14. Fibroblast III	FB-S4	LA	LA_1600_1	1600	1347	589	0.00551876379690949
LA_1600_1_CGTTGGGAGGCAAAGA-1	03. Atrial Cardiomyocyte	CM-S1	LA	LA_1600_1	1600	705	547	0.00441988950276243
LA_1600_1_ACTGAACAGAGCAATT-1	02. Fibroblast II	FB-S3	LA	LA_1600_1	1600	1304	680	0.00331858407079646
LA_1600_1_GGATTACCAAGTCTGT-1	05. Cytoplasmic Cardiomyocyte I	None	LA	LA_1600_1	1600	1488	602	0.0132743362831858
LA_1600_1_TCAGGATAGTTTCCTT-1	05. Cytoplasmic Cardiomyocyte I	None	LA	LA_1600_1	1600	1998	470	0.0121681415929204
LA_1600_1_CACAGTACATATGGTC-1	02. Fibroblast II	FB-S1	LA	LA_1600_1	1600	1303	655	0.00221483942414175
LA_1600_1_CAGAATCCATCTCGCT-1	03. Atrial Cardiomyocyte	CM-S1	LA	LA_1600_1	1600	1596	568	0.0232815964523282
LA_1600_1_TGGCTGGTCACCATAG-1	02. Fibroblast II	FB-S2	LA	LA_1600_1	1600	1798	513	0.00554323725055432
LA_1600_1_GTGCTTCGTTGCTCCT-1	01. Fibroblast I	FB-S1	LA	LA_1600_1	1600	1257	661	0.00443458980044346
LA_1600_1_AGCTCTCGTTTGTTTC-1	02. Fibroblast II	FB-S3	LA	LA_1600_1	1600	1328	656	0.0365853658536585
LA_1600_1_GTCTCGTTCACGCATA-1	08. Macrophage	M-S1	LA	LA_1600_1	1600	1322	598	0.00776053215077605
LA_1600_1_CGTTGGGCATACTCTT-1	08. Macrophage	M-S1	LA	LA_1600_1	1600	1301	650	0.00110987791342952
LA_1600_1_CCTCTGACACCATCCT-1	08. Macrophage	M-S1	LA	LA_1600_1	1600	1533	656	0.00443951165371809
LA_1600_1_AGATTGCGTGTCTGAT-1	02. Fibroblast II	FB-S1	LA	LA_1600_1	1600	1327	633	0.00221975582685905
LA_1600_1_TACACGAAGTGTGAAT-1	08. Macrophage	M-S1	LA	LA_1600_1	1600	1561	697	0.00666666666666667
LA_1600_1_TTGGAACTCACTTATC-1	02. Fibroblast II	FB-S1	LA	LA_1600_1	1600	1352	688	0.00333333333333333
LA_1600_1_TGGGCGTTCGCATGGC-1	03. Atrial Cardiomyocyte	CM-S1	LA	LA_1600_1	1600	851	585	0.0122222222222222
LA_1600_1_CCAGCGACAAGAAAGG-1	13. Vascular Smooth Muscle	None	LA	LA_1600_1	1600	1398	723	0.00444444444444444
LA_1600_1_TAAGCGTGTAAGCACG-1	08. Macrophage	M-S1	LA	LA_1600_1	1600	1463	643	0.00222222222222222
LA_1600_1_AACGTTGGTTTGGGCC-1	08. Macrophage	M-S1	LA	LA_1600_1	1600	1395	704	0.00111111111111111
LA_1600_1_TTGACTTTCCAGAAGG-1	05. Cytoplasmic Cardiomyocyte I	None	LA	LA_1600_1	1600	1255	607	0.00555555555555556
LA_1600_1_GGAAAGCGTCTAGCGC-1	08. Macrophage	M-S1	LA	LA_1600_1	1600	1671	608	0.00888888888888889
LA_1600_1_AGCGTATTCCGCTGTT-1	03. Atrial Cardiomyocyte	CM-S1	LA	LA_1600_1	1600	1291	649	0.00444444444444444
LA_1600_1_AGGGAGTCACGTCAGC-1	03. Atrial Cardiomyocyte	CM-S1	LA	LA_1600_1	1600	1059	658	0.00333704115684093
LA_1600_1_CATCGAATCCTTGCCA-1	08. Macrophage	M-S1	LA	LA_1600_1	1600	1465	601	0.00333704115684093
LA_1600_1_CTACGTCCAGACGCTC-1	09. Endothelium I	EC-1	LA	LA_1600_1	1600	1444	639	0.00222469410456062
LA_1600_1_CCCAATCAGACTGGGT-1	08. Macrophage	M-S1	LA	LA_1600_1	1600	1632	592	0.00667408231368187
LA_1600_1_GACTGCGTCGGAAACG-1	03. Atrial Cardiomyocyte	CM-S1	LA	LA_1600_1	1600	774	540	0.00779510022271715
LA_1600_1_ACGATGTTCCTGCAGG-1	08. Macrophage	M-S1	LA	LA_1600_1	1600	1637	636	0.00556792873051225
LA_1600_1_GGACATTTCTTGTACT-1	09. Endothelium I	EC-1	LA	LA_1600_1	1600	1336	608	0.032329988851728
LA_1600_1_TGCCCTATCGATCCCT-1	03. Atrial Cardiomyocyte	CM-S1	LA	LA_1600_1	1600	823	611	0.00334448160535117
LA_1600_1_CTCGTACCAAGTCATC-1	03. Atrial Cardiomyocyte	CM-S1	LA	LA_1600_1	1600	986	587	0.0167224080267559
LA_1600_1_TTTACTGTCAGTTTGG-1	07. Pericyte	PC-S1	LA	LA_1600_1	1600	1360	551	0.00669642857142857
LA_1600_1_CCGTACTGTATAGGTA-1	02. Fibroblast II	FB-S3	LA	LA_1600_1	1600	1256	658	0.00223214285714286
LA_1600_1_ATTGGACCAGGATTGG-1	01. Fibroblast I	FB-S1	LA	LA_1600_1	1600	1293	637	0.00111731843575419
LA_1600_1_GGACGTCCATGTCTCC-1	03. Atrial Cardiomyocyte	CM-S1	LA	LA_1600_1	1600	883	581	0.00111731843575419
LA_1600_1_GAAGCAGTCATCGGAT-1	03. Atrial Cardiomyocyte	CM-S1	LA	LA_1600_1	1600	887	645	0.023463687150838
LA_1600_1_GTGCATAGTGACCAAG-1	02. Fibroblast II	FB-S1	LA	LA_1600_1	1600	1384	709	0.00111856823266219
LA_1600_1_CTTGGCTGTCAGGACA-1	09. Endothelium I	L-EC	LA	LA_1600_1	1600	1322	618	0.00223713646532438
LA_1600_1_GTACTTTCACATGGGA-1	01. Fibroblast I	FB-S1	LA	LA_1600_1	1600	1426	670	0
LA_1600_1_GATGAAAAGGCTCAGA-1	01. Fibroblast I	FB-S1	LA	LA_1600_1	1600	1353	663	0.00783874580067189
LA_1600_1_AGGGAGTCAATGAAAC-1	09. Endothelium I	L-EC	LA	LA_1600_1	1600	1312	586	0.00335946248600224
LA_1600_1_CGTAGCGTCCGCAAGC-1	09. Endothelium I	EC-1	LA	LA_1600_1	1600	1680	561	0.00447928331466965
LA_1600_1_TCAATCTCATGAAGTA-1	02. Fibroblast II	FB-S3	LA	LA_1600_1	1600	1466	701	0.0123180291153415
LA_1600_1_CAGAGAGAGATCCGAG-1	03. Atrial Cardiomyocyte	CM-S1	LA	LA_1600_1	1600	1221	568	0.0391937290033595
LA_1600_1_CGACCTTGTCTAGCGC-1	08. Macrophage	M-S1	LA	LA_1600_1	1600	1385	614	0.00223964165733483
LA_1600_1_GGATTACAGACTGTAA-1	02. Fibroblast II	FB-S2	LA	LA_1600_1	1600	1392	691	0.00448430493273543
LA_1600_1_AGGCCGTTCATCGGAT-1	02. Fibroblast II	FB-S1	LA	LA_1600_1	1600	1357	551	0.00336700336700337
LA_1600_1_AATCCAGCAGCGATCC-1	03. Atrial Cardiomyocyte	CM-S1	LA	LA_1600_1	1600	865	602	0.00336700336700337
LA_1600_1_GATCAGTCACGGACAA-1	08. Macrophage	M-S1	LA	LA_1600_1	1600	1385	644	0.00785634118967452
LA_1600_1_AGTCTTTGTCGGCATC-1	01. Fibroblast I	FB-S1	LA	LA_1600_1	1600	1268	589	0.00112233445566779
LA_1600_1_CGGCTAGAGGCCCGTT-1	02. Fibroblast II	FB-S3	LA	LA_1600_1	1600	1266	669	0.00112359550561798
LA_1600_1_ACCAGTACAGACAGGT-1	01. Fibroblast I	FB-S1	LA	LA_1600_1	1600	1294	667	0.00337078651685393
LA_1600_1_CGGACACGTGTCTGAT-1	08. Macrophage	M-S1	LA	LA_1600_1	1600	1503	531	0.00449943757030371
LA_1600_1_CAACCAAGTAAGTGGC-1	02. Fibroblast II	FB-S3	LA	LA_1600_1	1600	1361	631	0.00224971878515186
LA_1600_1_GCATGTAGTGATGCCC-1	02. Fibroblast II	FB-S1	LA	LA_1600_1	1600	1197	577	0.00562429696287964
LA_1600_1_CAGTAACCAAGAAAGG-1	02. Fibroblast II	FB-S1	LA	LA_1600_1	1600	1372	740	0.00337457817772778
LA_1600_1_GCATGCGAGATCTGCT-1	02. Fibroblast II	FB-S2	LA	LA_1600_1	1600	1580	548	0.0371203599550056
LA_1600_1_TGACTAGCAATACGCT-1	08. Macrophage	M-S1	LA	LA_1600_1	1600	930	426	0.00337837837837838
LA_1600_1_AAAGTAGCACCCTATC-1	13. Vascular Smooth Muscle	None	LA	LA_1600_1	1600	915	602	0.00225225225225225
LA_1600_1_CTCGGGACAGCTGGCT-1	08. Macrophage	M-S1	LA	LA_1600_1	1600	1513	619	0.00338218714768884
LA_1600_1_TCAGCTCCATGGTCAT-1	13. Vascular Smooth Muscle	None	LA	LA_1600_1	1600	1059	591	0
LA_1600_1_ACTGAGTTCGTGACAT-1	01. Fibroblast I	FB-S1	LA	LA_1600_1	1600	1354	618	0.00677200902934537
LA_1600_1_TGCCCTAGTACCGAGA-1	02. Fibroblast II	FB-S1	LA	LA_1600_1	1600	1454	579	0.00225733634311512
LA_1600_1_TGCGTGGAGGAATGGA-1	02. Fibroblast II	FB-S3	LA	LA_1600_1	1600	1463	606	0.0124293785310734
LA_1600_1_ACAGCCGTCGTCGTTC-1	02. Fibroblast II	FB-S1	LA	LA_1600_1	1600	1345	637	0.00565610859728507
LA_1600_1_TGGCTGGCAAGTCTAC-1	01. Fibroblast I	FB-S1	LA	LA_1600_1	1600	1232	608	0.00678733031674208
LA_1600_1_GTGTTAGCAATGTAAG-1	08. Macrophage	M-S1	LA	LA_1600_1	1600	1445	770	0.00113122171945701
LA_1600_1_CAGAATCAGTGGCACA-1	02. Fibroblast II	FB-S3	LA	LA_1600_1	1600	1301	718	0.0351075877689694
LA_1600_1_AACACGTCACCCATGG-1	01. Fibroblast I	FB-S1	LA	LA_1600_1	1600	1362	637	0.0124575311438279
LA_1600_1_CTTCTCTGTTATCACG-1	01. Fibroblast I	FB-S1	LA	LA_1600_1	1600	1277	619	0.00566251415628539
LA_1600_1_TTGGAACTCAGTCCCT-1	02. Fibroblast II	FB-S3	LA	LA_1600_1	1600	1394	633	0.0135900339750849
LA_1600_1_ATCCGAATCCGTCATC-1	09. Endothelium I	EC-1	LA	LA_1600_1	1600	1353	530	0.00226500566251416
LA_1600_1_AACTTTCAGTGGAGTC-1	01. Fibroblast I	FB-S1	LA	LA_1600_1	1600	1214	633	0.00340136054421769
LA_1600_1_CATGCCTGTACCATCA-1	09. Endothelium I	L-EC	LA	LA_1600_1	1600	1351	685	0.00340136054421769
LA_1600_1_GATTCAGGTGTGGTTT-1	01. Fibroblast I	FB-S1	LA	LA_1600_1	1600	1292	645	0.00340136054421769
LA_1600_1_ATAGACCGTAGCGCAA-1	01. Fibroblast I	FB-S1	LA	LA_1600_1	1600	1229	607	0.00340136054421769
LA_1600_1_ACACCGGTCGGAAATA-1	02. Fibroblast II	FB-S1	LA	LA_1600_1	1600	1379	710	0.00340522133938706
LA_1600_1_GCTTCCATCGGAGCAA-1	01. Fibroblast I	FB-S1	LA	LA_1600_1	1600	1417	605	0.00794551645856981
LA_1600_1_GAGCAGAGTACCGTAT-1	11. Adipocyte	None	LA	LA_1600_1	1600	960	601	0.00340522133938706
LA_1600_1_GGTGCGTAGAGCAATT-1	03. Atrial Cardiomyocyte	CM-S1	LA	LA_1600_1	1600	760	594	0.00567536889897843
LA_1600_1_GTTACAGCAGTGAGTG-1	03. Atrial Cardiomyocyte	CM-S1	LA	LA_1600_1	1600	920	627	0.00113507377979569
LA_1600_1_GTTTCTAAGTCAATAG-1	08. Macrophage	M-S1	LA	LA_1600_1	1600	1556	656	0.0102156640181612
LA_1600_1_CACAGTATCATCTGTT-1	08. Macrophage	M-S1	LA	LA_1600_1	1600	1358	563	0.00454029511918275
LA_1600_1_TGAAAGATCGGAAACG-1	02. Fibroblast II	FB-S3	LA	LA_1600_1	1600	1280	668	0.00340909090909091
LA_1600_1_CAGCCGAAGTTCGCAT-1	01. Fibroblast I	FB-S1	LA	LA_1600_1	1600	1352	643	0.00227790432801822
LA_1600_1_ATCATGGCAGGGTTAG-1	14. Fibroblast III	FB-S1	LA	LA_1600_1	1600	1357	648	0.00684150513112885
LA_1600_1_CAACCAACAGGACCCT-1	02. Fibroblast II	FB-S1	LA	LA_1600_1	1600	1314	640	0.00456100342075257
LA_1600_1_AACGTTGGTCCAGTTA-1	11. Adipocyte	None	LA	LA_1600_1	1600	1065	595	0.00456100342075257
LA_1600_1_GTACTTTAGATGTGGC-1	08. Macrophage	M-S1	LA	LA_1600_1	1600	1408	705	0.00570125427594071
LA_1600_1_AAGCCGCGTTCAGTAC-1	02. Fibroblast II	FB-S3	LA	LA_1600_1	1600	1480	664	0.031927023945268
LA_1600_1_GCACTCTGTGAGTGAC-1	02. Fibroblast II	FB-S1	LA	LA_1600_1	1600	1234	566	0.00342465753424658
LA_1600_1_ACTATCTCACGAAATA-1	01. Fibroblast I	FB-S1	LA	LA_1600_1	1600	1493	615	0.00342465753424658
LA_1600_1_TATTACCCATGTAGTC-1	01. Fibroblast I	FB-S4	LA	LA_1600_1	1600	1211	611	0.00685714285714286
LA_1600_1_AAACGGGCATCGGTTA-1	02. Fibroblast II	FB-S3	LA	LA_1600_1	1600	1206	624	0.00571428571428571
LA_1600_1_ATGGGAGCAAGCGCTC-1	03. Atrial Cardiomyocyte	CM-S1	LA	LA_1600_1	1600	915	542	0.0331428571428571
LA_1600_1_CATCCACGTCAGTGGA-1	08. Macrophage	M-S1	LA	LA_1600_1	1600	1111	581	0.00342857142857143
LA_1600_1_TCTTCGGCATTTCAGG-1	08. Macrophage	M-S1	LA	LA_1600_1	1600	1361	636	0.00342857142857143
LA_1600_1_TACTTACGTTATCCGA-1	13. Vascular Smooth Muscle	None	LA	LA_1600_1	1600	736	515	0.0068649885583524
LA_1600_1_GGGAGATAGGGCTCTC-1	02. Fibroblast II	FB-S3	LA	LA_1600_1	1600	1118	580	0.005720823798627
LA_1600_1_ACTGCTCGTCCCGACA-1	02. Fibroblast II	FB-S3	LA	LA_1600_1	1600	1184	585	0.0446224256292906
LA_1600_1_TCTATTGAGCCACCTG-1	03. Atrial Cardiomyocyte	CM-S1	LA	LA_1600_1	1600	834	624	0.0022883295194508
LA_1600_1_CCTTACGGTATAGGTA-1	09. Endothelium I	EC-1	LA	LA_1600_1	1600	1581	587	0.0205949656750572
LA_1600_1_TCGAGGCGTTCGGGCT-1	02. Fibroblast II	FB-S1	LA	LA_1600_1	1600	1392	611	0.005720823798627
LA_1600_1_GCTCTGTTCAGGCGAA-1	01. Fibroblast I	FB-S1	LA	LA_1600_1	1600	1394	606	0.00343642611683849
LA_1600_1_GCTCCTATCCTGTAGA-1	05. Cytoplasmic Cardiomyocyte I	None	LA	LA_1600_1	1600	1604	463	0.0458190148911798
LA_1600_1_TACGGTAGTGGCTCCA-1	03. Atrial Cardiomyocyte	CM-S1	LA	LA_1600_1	1600	1053	606	0.0137614678899083
LA_1600_1_CCGTACTTCGGAGGTA-1	02. Fibroblast II	FB-S2	LA	LA_1600_1	1600	1358	778	0.00229357798165138
LA_1600_1_CTGGTCTAGTCAATAG-1	02. Fibroblast II	FB-S2	LA	LA_1600_1	1600	1279	623	0.00114810562571757
LA_1600_1_AGCCTAATCACCTTAT-1	09. Endothelium I	L-EC	LA	LA_1600_1	1600	1584	579	0.00459242250287026
LA_1600_1_CAGCGACCATCTCGCT-1	03. Atrial Cardiomyocyte	CM-S1	LA	LA_1600_1	1600	947	552	0.0390804597701149
LA_1600_1_GGATTACGTCGTGGCT-1	01. Fibroblast I	FB-S3	LA	LA_1600_1	1600	1374	686	0.00459770114942529
LA_1600_1_CGTCCATCACAGGTTT-1	03. Atrial Cardiomyocyte	CM-S1	LA	LA_1600_1	1600	1232	647	0.0195402298850575
LA_1600_1_CGTCCATGTCTAGTGT-1	08. Macrophage	M-S1	LA	LA_1600_1	1600	1393	558	0.00229885057471264
LA_1600_1_TGCACCTGTCGCGGTT-1	08. Macrophage	M-S2	LA	LA_1600_1	1600	1642	539	0.0046029919447641
LA_1600_1_CAGAATCAGCTGATAA-1	08. Macrophage	M-S1	LA	LA_1600_1	1600	1456	554	0.00920598388952819
LA_1600_1_CCATTCGTCTGGTATG-1	14. Fibroblast III	FB-S1	LA	LA_1600_1	1600	1193	629	0.00345224395857307
LA_1600_1_GGTGCGTGTTGATTCG-1	03. Atrial Cardiomyocyte	CM-S1	LA	LA_1600_1	1600	833	621	0.00115074798619102
LA_1600_1_TATCAGGCACTTCGAA-1	02. Fibroblast II	FB-S3	LA	LA_1600_1	1600	1451	607	0.00576036866359447
LA_1600_1_CTAGTGAGTCCATGAT-1	14. Fibroblast III	FB-S4	LA	LA_1600_1	1600	1151	562	0.0184331797235023
LA_1600_1_TAGCCGGGTAGGGTAC-1	08. Macrophage	M-S1	LA	LA_1600_1	1600	1448	701	0.00460829493087558
LA_1600_1_AACGTTGAGTGGAGTC-1	08. Macrophage	M-S1	LA	LA_1600_1	1600	1378	635	0.00230414746543779
LA_1600_1_TAAGAGATCATGTGGT-1	01. Fibroblast I	FB-S1	LA	LA_1600_1	1600	1261	635	0
LA_1600_1_CAGCTGGAGGGAGTAA-1	07. Pericyte	PC-S1	LA	LA_1600_1	1600	1429	531	0.0299884659746251
LA_1600_1_TATCTCAGTACCTACA-1	09. Endothelium I	L-EC	LA	LA_1600_1	1600	1518	604	0.00922722029988466
LA_1600_1_TGACTAGAGCTCAACT-1	02. Fibroblast II	FB-S3	LA	LA_1600_1	1600	1166	721	0.0069204152249135
LA_1600_1_CTGATCCGTCAAGCGA-1	01. Fibroblast I	FB-S1	LA	LA_1600_1	1600	1182	615	0.0023094688221709
LA_1600_1_CTCGTCACACGGACAA-1	02. Fibroblast II	FB-S2	LA	LA_1600_1	1600	1541	510	0.0150115473441109
LA_1600_1_TCAGATGTCAGCGATT-1	08. Macrophage	M-S1	LA	LA_1600_1	1600	1422	604	0.00808314087759815
LA_1600_1_CAGTAACTCCACTCCA-1	02. Fibroblast II	FB-S3	LA	LA_1600_1	1600	1217	611	0.0023094688221709
LA_1600_1_CCTAGCTTCGTAGGAG-1	08. Macrophage	M-S1	LA	LA_1600_1	1600	1330	647	0.0023121387283237
LA_1600_1_CAACCTCGTTTGCATG-1	02. Fibroblast II	FB-S1	LA	LA_1600_1	1600	1307	667	0.00115606936416185
LA_1600_1_AAACGGGAGCACCGCT-1	02. Fibroblast II	FB-S3	LA	LA_1600_1	1600	1310	642	0.00578034682080925
LA_1600_1_CTTCTCTAGCATCATC-1	05. Cytoplasmic Cardiomyocyte I	None	LA	LA_1600_1	1600	1347	619	0.00809248554913295
LA_1600_1_GGGATGACAGTCAGAG-1	02. Fibroblast II	FB-S3	LA	LA_1600_1	1600	1257	682	0.0046242774566474
LA_1600_1_ATAGACCTCCATTCTA-1	07. Pericyte	PC-S1	LA	LA_1600_1	1600	1373	561	0.00115740740740741
LA_1600_1_CGCGTTTTCCCAAGTA-1	03. Atrial Cardiomyocyte	CM-S1	LA	LA_1600_1	1600	1375	503	0.00231481481481481
LA_1600_1_TATCTCAAGATCGATA-1	01. Fibroblast I	FB-S1	LA	LA_1600_1	1600	1157	561	0.00810185185185185
LA_1600_1_CTACGTCTCTCCTATA-1	08. Macrophage	M-S1	LA	LA_1600_1	1600	1432	683	0.00462962962962963
LA_1600_1_GAAATGATCCAACCAA-1	09. Endothelium I	L-EC	LA	LA_1600_1	1600	1308	651	0
LA_1600_1_ACAGCTACACCTCGTT-1	01. Fibroblast I	FB-S1	LA	LA_1600_1	1600	1405	577	0.0162224797219003
LA_1600_1_TCTCATAGTAGCGCAA-1	09. Endothelium I	EC-1	LA	LA_1600_1	1600	1325	609	0.00232018561484919
LA_1600_1_CTAAGACCAAAGCAAT-1	02. Fibroblast II	FB-S1	LA	LA_1600_1	1600	1177	603	0.00348027842227378
LA_1600_1_GACCTGGGTTACCAGT-1	01. Fibroblast I	FB-S1	LA	LA_1600_1	1600	1267	569	0.0208816705336427
LA_1600_1_CTAGCCTGTCCGAGTC-1	03. Atrial Cardiomyocyte	CM-S1	LA	LA_1600_1	1600	755	564	0.00232288037166086
LA_1600_1_CGACTTCCACGGTAGA-1	01. Fibroblast I	FB-S1	LA	LA_1600_1	1600	1214	602	0.00232288037166086
LA_1600_1_ACGAGCCAGCGATTCT-1	03. Atrial Cardiomyocyte	CM-S1	LA	LA_1600_1	1600	851	598	0.00580720092915215
LA_1600_1_TTGAACGCAAAGTGCG-1	01. Fibroblast I	FB-S3	LA	LA_1600_1	1600	1278	650	0.00116144018583043
LA_1600_1_TCACGAAAGTGCGATG-1	09. Endothelium I	L-EC	LA	LA_1600_1	1600	1358	611	0.00116144018583043
LA_1600_1_CGATTGATCCCTAACC-1	02. Fibroblast II	FB-S3	LA	LA_1600_1	1600	1297	707	0.00348837209302326
LA_1600_1_CACTCCACATCGACGC-1	01. Fibroblast I	FB-S1	LA	LA_1600_1	1600	1347	620	0.00348837209302326
LA_1600_1_TTGGAACAGCTCAACT-1	05. Cytoplasmic Cardiomyocyte I	None	LA	LA_1600_1	1600	1863	439	0.0348837209302326
LA_1600_1_ATGTGTGGTACTTCTT-1	09. Endothelium I	EC-1	LA	LA_1600_1	1600	1714	577	0.0151338766006985
LA_1600_1_GTCACAACATGGAATA-1	02. Fibroblast II	FB-S1	LA	LA_1600_1	1600	1230	598	0.00232828870779977
LA_1600_1_GCTGCTTGTCACTGGC-1	02. Fibroblast II	FB-S1	LA	LA_1600_1	1600	1305	600	0.00349243306169965
LA_1600_1_GCGCAGTGTAGGCTGA-1	01. Fibroblast I	FB-S1	LA	LA_1600_1	1600	1561	563	0.00116414435389988
LA_1600_1_AGTGAGGGTTACCGAT-1	01. Fibroblast I	FB-S1	LA	LA_1600_1	1600	1237	591	0.00932400932400932
LA_1600_1_CACACTCGTTCTGTTT-1	02. Fibroblast II	FB-S1	LA	LA_1600_1	1600	1310	610	0.00815850815850816
LA_1600_1_AACACGTAGCCAGGAT-1	02. Fibroblast II	FB-S1	LA	LA_1600_1	1600	1237	612	0.0034965034965035
LA_1600_1_AAATGCCCAGTATCTG-1	01. Fibroblast I	FB-S1	LA	LA_1600_1	1600	1169	598	0.00466200466200466
LA_1600_1_GCAAACTGTTCCGTCT-1	03. Atrial Cardiomyocyte	CM-S1	LA	LA_1600_1	1600	1262	574	0.00233100233100233
LA_1600_1_GGGAATGTCGTCACGG-1	03. Atrial Cardiomyocyte	CM-S1	LA	LA_1600_1	1600	1214	596	0.0104895104895105
LA_1600_1_GCACATAGTTACTGAC-1	09. Endothelium I	EC-1	LA	LA_1600_1	1600	1796	541	0
LA_1600_1_CCTTCCCAGTTATCGC-1	13. Vascular Smooth Muscle	None	LA	LA_1600_1	1600	1291	637	0.00350058343057176
LA_1600_1_TCAGGTACATTGGCGC-1	03. Atrial Cardiomyocyte	CM-S1	LA	LA_1600_1	1600	721	538	0.00233372228704784
LA_1600_1_TACCTATTCACGACTA-1	02. Fibroblast II	FB-S1	LA	LA_1600_1	1600	1215	609	0.00350467289719626
LA_1600_1_CTAGTGAAGGCTCAGA-1	02. Fibroblast II	FB-S3	LA	LA_1600_1	1600	1298	682	0.016374269005848
LA_1600_1_TCGTACCGTACAGACG-1	05. Cytoplasmic Cardiomyocyte I	None	LA	LA_1600_1	1600	1258	639	0.0432748538011696
LA_1600_1_TCGTAGATCCAAGCCG-1	08. Macrophage	M-S1	LA	LA_1600_1	1600	1287	600	0.00467836257309942
LA_1600_1_TCACGAACAACGATCT-1	02. Fibroblast II	FB-S4	LA	LA_1600_1	1600	1523	537	0.0304093567251462
LA_1600_1_TAGGCATGTCCGAAGA-1	05. Cytoplasmic Cardiomyocyte I	None	LA	LA_1600_1	1600	2093	417	0.0421545667447307
LA_1600_1_AAGGCAGCACGAGGTA-1	03. Atrial Cardiomyocyte	CM-S1	LA	LA_1600_1	1600	725	571	0.00234192037470726
LA_1600_1_GCTGCTTAGTGGGATC-1	01. Fibroblast I	FB-S1	LA	LA_1600_1	1600	1403	543	0.00234192037470726
LA_1600_1_CTCGTCAAGAGCTATA-1	01. Fibroblast I	FB-S1	LA	LA_1600_1	1600	1310	681	0.00936768149882904
LA_1600_1_CTCCTAGCATTCGACA-1	02. Fibroblast II	FB-S1	LA	LA_1600_1	1600	1226	651	0.00117370892018779
LA_1600_1_TTCTCCTGTTTACTCT-1	01. Fibroblast I	FB-S1	LA	LA_1600_1	1600	1530	528	0.00586854460093897
LA_1600_1_CATGGCGGTTCACCTC-1	02. Fibroblast II	FB-S1	LA	LA_1600_1	1600	1162	618	0.00117508813160987
LA_1600_1_AGAGCGAAGAGACTAT-1	02. Fibroblast II	FB-S1	LA	LA_1600_1	1600	1341	603	0.00470035252643948
LA_1600_1_TTGGCAAGTTAAAGTG-1	07. Pericyte	PC-S1	LA	LA_1600_1	1600	1170	525	0.00470035252643948
LA_1600_1_TCATTACAGATGCCTT-1	08. Macrophage	M-S1	LA	LA_1600_1	1600	1375	571	0.00235294117647059
LA_1600_1_TACAGTGGTCGGGTCT-1	09. Endothelium I	EC-1	LA	LA_1600_1	1600	1550	501	0.0153121319199058
LA_1600_1_ATCTACTCATAACCTG-1	05. Cytoplasmic Cardiomyocyte I	None	LA	LA_1600_1	1600	1935	426	0.0341578327444052
LA_1600_1_ACGAGGAAGCTCAACT-1	01. Fibroblast I	FB-S2	LA	LA_1600_1	1600	1240	599	0.00235571260306243
LA_1600_1_TGCTACCAGCGCCTTG-1	09. Endothelium I	EC-1	LA	LA_1600_1	1600	1653	580	0.00588928150765607
LA_1600_1_GATCGATTCTGGAGCC-1	09. Endothelium I	EC-1	LA	LA_1600_1	1600	1628	494	0.00353356890459364
LA_1600_1_GTTTCTACACTGAAGG-1	01. Fibroblast I	FB-S3	LA	LA_1600_1	1600	1219	662	0.00117785630153121
LA_1600_1_ATTCTACCATTCCTGC-1	01. Fibroblast I	FB-S1	LA	LA_1600_1	1600	1174	593	0.00117924528301887
LA_1600_1_TGACTTTCAAGCGAGT-1	03. Atrial Cardiomyocyte	CM-S1	LA	LA_1600_1	1600	683	536	0
LA_1600_1_CCCTCCTCATTGGCGC-1	05. Cytoplasmic Cardiomyocyte I	None	LA	LA_1600_1	1600	1739	470	0.0295159386068477
LA_1600_1_TTCGGTCCATCCAACA-1	13. Vascular Smooth Muscle	None	LA	LA_1600_1	1600	1095	727	0.00354191263282172
LA_1600_1_TGACGGCTCCAAGTAC-1	05. Cytoplasmic Cardiomyocyte I	None	LA	LA_1600_1	1600	1875	498	0.0377804014167651
LA_1600_1_AGCTCTCAGGCGATAC-1	14. Fibroblast III	FB-S2	LA	LA_1600_1	1600	1359	611	0.024822695035461
LA_1600_1_CGGACGTGTGGACGAT-1	02. Fibroblast II	FB-S3	LA	LA_1600_1	1600	1515	604	0.00709219858156028
LA_1600_1_GTGTGCGGTCACCCAG-1	10. Endothelium II	EC-2	LA	LA_1600_1	1600	1229	618	0.0130023640661939
LA_1600_1_CGAACATAGAGTAATC-1	05. Cytoplasmic Cardiomyocyte I	None	LA	LA_1600_1	1600	1485	619	0.0153664302600473
LA_1600_1_TATGCCCTCGAATGGG-1	02. Fibroblast II	FB-S1	LA	LA_1600_1	1600	1122	609	0.00945626477541371
LA_1600_1_CGGAGTCTCAAAGACA-1	08. Macrophage	M-S2	LA	LA_1600_1	1600	1460	632	0.008274231678487
LA_1600_1_GACTACAGTAACGTTC-1	03. Atrial Cardiomyocyte	CM-S1	LA	LA_1600_1	1600	1305	622	0.00355029585798817
LA_1600_1_CACATAGGTTAGATGA-1	01. Fibroblast I	FB-S1	LA	LA_1600_1	1600	1192	589	0.004739336492891
LA_1600_1_AGCTCTCTCCTGCCAT-1	16. Neuronal	None	LA	LA_1600_1	1600	1316	635	0.00947867298578199
LA_1600_1_GGCAATTGTCGGATCC-1	15. Ventricular Cardiomyocyte III	CM-S4	LA	LA_1600_1	1600	1046	577	0.00118483412322275
LA_1600_1_AGATTGCGTACAAGTA-1	03. Atrial Cardiomyocyte	CM-S1	LA	LA_1600_1	1600	968	577	0.00592417061611374
LA_1600_1_ACTATCTTCTGTACGA-1	02. Fibroblast II	FB-S1	LA	LA_1600_1	1600	1115	646	0.0023696682464455
LA_1600_1_TGGCCAGCACAACGCC-1	03. Atrial Cardiomyocyte	CM-S1	LA	LA_1600_1	1600	1089	655	0.00593119810201661
LA_1600_1_GTCCTCATCAATCACG-1	14. Fibroblast III	FB-S1	LA	LA_1600_1	1600	1163	618	0.00474495848161329
LA_1600_1_GAAGCAGCACATTCGA-1	09. Endothelium I	EC-1	LA	LA_1600_1	1600	1410	556	0.00355871886120996
LA_1600_1_AACTCCCGTTTAGCTG-1	03. Atrial Cardiomyocyte	CM-S1	LA	LA_1600_1	1600	839	580	0.00237247924080664
LA_1600_1_GCCAAATCACGACTCG-1	08. Macrophage	M-S1	LA	LA_1600_1	1600	1457	587	0.00237247924080664
LA_1600_1_AAACGGGCAAGTAATG-1	08. Macrophage	M-S1	LA	LA_1600_1	1600	1680	576	0.0356294536817102
LA_1600_1_ATAAGAGGTATGAATG-1	01. Fibroblast I	FB-S1	LA	LA_1600_1	1600	1294	595	0.00712589073634204
LA_1600_1_TTGCGTCTCCCAACGG-1	01. Fibroblast I	FB-S1	LA	LA_1600_1	1600	1365	571	0.00237529691211401
LA_1600_1_CAGGTGCAGTCGTACT-1	03. Atrial Cardiomyocyte	CM-S1	LA	LA_1600_1	1600	726	559	0.00475059382422803
LA_1600_1_ATTGGACTCTTGACGA-1	02. Fibroblast II	FB-S3	LA	LA_1600_1	1600	1142	584	0.00356294536817102
LA_1600_1_CGTAGCGAGACCGGAT-1	07. Pericyte	PC-S1	LA	LA_1600_1	1600	1288	510	0.00475059382422803
LA_1600_1_AGCTCTCCAGCTTAAC-1	02. Fibroblast II	FB-S1	LA	LA_1600_1	1600	1285	653	0.00118906064209275
LA_1600_1_TATCTCAAGTATTGGA-1	08. Macrophage	M-S1	LA	LA_1600_1	1600	1420	620	0.00238095238095238
LA_1600_1_CCATTCGTCGGAGGTA-1	01. Fibroblast I	FB-S1	LA	LA_1600_1	1600	1128	596	0.00238095238095238
LA_1600_1_TTTGTCAAGAGGGATA-1	08. Macrophage	M-S1	LA	LA_1600_1	1600	1396	591	0
LA_1600_1_ATAAGAGGTCCATGAT-1	13. Vascular Smooth Muscle	None	LA	LA_1600_1	1600	850	575	0.00357568533969011
LA_1600_1_CTTTGCGAGACTCGGA-1	13. Vascular Smooth Muscle	None	LA	LA_1600_1	1600	1023	665	0.00357568533969011
LA_1600_1_CACACTCTCCTGTAGA-1	08. Macrophage	M-S1	LA	LA_1600_1	1600	1327	544	0.00477326968973747
LA_1600_1_CGTCCATCAGCGAACA-1	02. Fibroblast II	FB-S1	LA	LA_1600_1	1600	1197	592	0.001194743130227
LA_1600_1_CTAATGGCATAAGACA-1	01. Fibroblast I	FB-S1	LA	LA_1600_1	1600	1178	593	0.00716845878136201
LA_1600_1_TTAGGACGTCTAACGT-1	02. Fibroblast II	FB-S3	LA	LA_1600_1	1600	1302	560	0.004778972520908
LA_1600_1_ACGTCAAAGCTAAGAT-1	09. Endothelium I	EC-1	LA	LA_1600_1	1600	1225	630	0.00598086124401914
LA_1600_1_GGTATTGTCTTGCATT-1	13. Vascular Smooth Muscle	None	LA	LA_1600_1	1600	1168	580	0.00717703349282297
LA_1600_1_CCCTCCTAGACTAAGT-1	02. Fibroblast II	FB-S3	LA	LA_1600_1	1600	1171	605	0.00119617224880383
LA_1600_1_CAGCCGAAGACCTTTG-1	08. Macrophage	M-S1	LA	LA_1600_1	1600	1249	625	0.00239520958083832
LA_1600_1_CTACGTCTCTCGAGTA-1	03. Atrial Cardiomyocyte	CM-S1	LA	LA_1600_1	1600	778	591	0
LA_1600_1_CAAGATCAGTGGTAAT-1	02. Fibroblast II	FB-S2	LA	LA_1600_1	1600	1153	620	0.00239520958083832
LA_1600_1_CGATGGCTCATGTAGC-1	01. Fibroblast I	FB-S1	LA	LA_1600_1	1600	1096	563	0.00239808153477218
LA_1600_1_TGACAACGTTGGAGGT-1	02. Fibroblast II	FB-S3	LA	LA_1600_1	1600	1124	570	0.00239808153477218
LA_1600_1_GCTGGGTTCTGTCAAG-1	03. Atrial Cardiomyocyte	CM-S1	LA	LA_1600_1	1600	906	645	0.021608643457383
LA_1600_1_GATCGATTCTTCGGTC-1	02. Fibroblast II	FB-S3	LA	LA_1600_1	1600	1211	632	0.00240384615384615
LA_1600_1_CAGAATCAGGCGCTCT-1	01. Fibroblast I	FB-S1	LA	LA_1600_1	1600	1196	611	0.00961538461538462
LA_1600_1_CTGAAACCAGGGATTG-1	14. Fibroblast III	FB-S4	LA	LA_1600_1	1600	1152	555	0.00120192307692308
LA_1600_1_CACATTTCATGACGGA-1	05. Cytoplasmic Cardiomyocyte I	None	LA	LA_1600_1	1600	1576	470	0.00721153846153846
LA_1600_1_CACCACTAGTTAACGA-1	03. Atrial Cardiomyocyte	CM-S1	LA	LA_1600_1	1600	970	558	0.0396634615384615
LA_1600_1_GATCTAGCACCAACCG-1	01. Fibroblast I	FB-S1	LA	LA_1600_1	1600	1279	614	0.00240673886883273
LA_1600_1_GGGACCTAGAGATGAG-1	01. Fibroblast I	FB-S2	LA	LA_1600_1	1600	1508	586	0.0036101083032491
LA_1600_1_CGGACGTGTGCTTCTC-1	07. Pericyte	PC-S1	LA	LA_1600_1	1600	1449	470	0.00240673886883273
LA_1600_1_TTAACTCTCCCGACTT-1	01. Fibroblast I	FB-S1	LA	LA_1600_1	1600	1267	604	0.0036144578313253
LA_1600_1_TGCTGCTAGTACGCGA-1	08. Macrophage	M-S1	LA	LA_1600_1	1600	1456	617	0.00120481927710843
LA_1600_1_TGACTTTCACGGTTTA-1	02. Fibroblast II	FB-S3	LA	LA_1600_1	1600	1222	675	0.00963855421686747
LA_1600_1_GTTTCTATCGGTCTAA-1	02. Fibroblast II	FB-S3	LA	LA_1600_1	1600	1226	604	0.00120481927710843
LA_1600_1_CAGATCAAGAGACTTA-1	07. Pericyte	PC-S1	LA	LA_1600_1	1600	1351	559	0.0204819277108434
LA_1600_1_GAATAAGTCTGCGTAA-1	03. Atrial Cardiomyocyte	CM-S1	LA	LA_1600_1	1600	788	588	0.00240963855421687
LA_1600_1_GTACTTTAGTCCGTAT-1	01. Fibroblast I	FB-S1	LA	LA_1600_1	1600	1210	603	0.00361881785283474
LA_1600_1_CATTCGCAGCGATAGC-1	03. Atrial Cardiomyocyte	CM-S1	LA	LA_1600_1	1600	1161	575	0.0072463768115942
LA_1600_1_CAGTAACGTGCTAGCC-1	01. Fibroblast I	FB-S1	LA	LA_1600_1	1600	1291	532	0.00242130750605327
LA_1600_1_TTGGAACTCATTCACT-1	05. Cytoplasmic Cardiomyocyte I	None	LA	LA_1600_1	1600	1672	504	0.049636803874092
LA_1600_1_CGGCTAGTCTGCTGCT-1	01. Fibroblast I	FB-S3	LA	LA_1600_1	1600	1295	594	0.00606060606060606
LA_1600_1_TACCTTACACCGAATT-1	09. Endothelium I	EC-1	LA	LA_1600_1	1600	1433	559	0.04
LA_1600_1_CGATGTAGTCTAGGTT-1	01. Fibroblast I	FB-S1	LA	LA_1600_1	1600	1177	605	0.00849514563106796
LA_1600_1_TCAACGACAGAAGCAC-1	02. Fibroblast II	FB-S1	LA	LA_1600_1	1600	1150	508	0.00485436893203883
LA_1600_1_CGACCTTAGGGATCTG-1	03. Atrial Cardiomyocyte	CM-S1	LA	LA_1600_1	1600	884	563	0.00849514563106796
LA_1600_1_ATCATCTTCGATCCCT-1	01. Fibroblast I	FB-S1	LA	LA_1600_1	1600	1327	490	0.00121359223300971
LA_1600_1_TGCACCTTCGGCTTGG-1	08. Macrophage	M-S1	LA	LA_1600_1	1600	1399	610	0.00364077669902913
LA_1600_1_CTAGTGACACAGCGTC-1	01. Fibroblast I	FB-S2	LA	LA_1600_1	1600	1260	552	0.00606796116504854
LA_1600_1_GATCAGTGTCTTCAAG-1	09. Endothelium I	EC-1	LA	LA_1600_1	1600	1236	566	0.00485436893203883
LA_1600_1_AAAGATGCAGGAATCG-1	05. Cytoplasmic Cardiomyocyte I	None	LA	LA_1600_1	1600	925	586	0.0352369380315917
LA_1600_1_ACTTGTTCAATCGAAA-1	03. Atrial Cardiomyocyte	CM-S1	LA	LA_1600_1	1600	1091	651	0.00364520048602673
LA_1600_1_CTTCTCTAGTACTTGC-1	03. Atrial Cardiomyocyte	CM-S1	LA	LA_1600_1	1600	1380	520	0.00243013365735115
LA_1600_1_CTGCCTATCTCCCTGA-1	01. Fibroblast I	FB-S3	LA	LA_1600_1	1600	1413	526	0.00364963503649635
LA_1600_1_CAAGAAATCGAGGTAG-1	01. Fibroblast I	FB-S1	LA	LA_1600_1	1600	1102	528	0.0048661800486618
LA_1600_1_CCTACACCAATAAGCA-1	08. Macrophage	M-S1	LA	LA_1600_1	1600	1321	639	0.0024330900243309
LA_1600_1_AGCGGTCAGCCACTAT-1	08. Macrophage	M-S1	LA	LA_1600_1	1600	1495	582	0.0158150851581509
LA_1600_1_TCTCTAAAGTGTCTCA-1	08. Macrophage	M-S1	LA	LA_1600_1	1600	1214	607	0.0048721071863581
LA_1600_1_GCATGCGGTGTCCTCT-1	11. Adipocyte	None	LA	LA_1600_1	1600	1100	507	0.00365408038976857
LA_1600_1_TTGCGTCCAGCCAATT-1	01. Fibroblast I	FB-S1	LA	LA_1600_1	1600	1126	533	0.0048721071863581
LA_1600_1_CGTAGGCTCCAAACAC-1	02. Fibroblast II	FB-S4	LA	LA_1600_1	1600	1045	502	0.00121802679658952
LA_1600_1_CACCACTTCAACTCTT-1	07. Pericyte	PC-S1	LA	LA_1600_1	1600	1200	576	0.00121802679658952
LA_1600_1_GCCTCTAAGAGTGACC-1	02. Fibroblast II	FB-S1	LA	LA_1600_1	1600	1131	563	0.00730816077953715
LA_1600_1_CAAGATCGTGACCAAG-1	09. Endothelium I	EC-1	LA	LA_1600_1	1600	1256	550	0.0024390243902439
LA_1600_1_CATTCGCAGTGTACCT-1	07. Pericyte	PC-S1	LA	LA_1600_1	1600	1321	422	0.00609756097560976
LA_1600_1_TGCGGGTCAAGCTGAG-1	02. Fibroblast II	FB-S1	LA	LA_1600_1	1600	1170	578	0.00365853658536585
LA_1600_1_CAGCGACGTTAGAACA-1	01. Fibroblast I	FB-S1	LA	LA_1600_1	1600	1238	546	0.00854700854700855
LA_1600_1_CAGTCCTAGAACAATC-1	03. Atrial Cardiomyocyte	CM-S1	LA	LA_1600_1	1600	826	570	0.00244200244200244
LA_1600_1_TGTCCCAGTAATCGTC-1	02. Fibroblast II	FB-S2	LA	LA_1600_1	1600	1150	522	0.00244200244200244
LA_1600_1_GGCCGATGTTCAGACT-1	01. Fibroblast I	FB-S3	LA	LA_1600_1	1600	1139	594	0.00244200244200244
LA_1600_1_CACACAATCATCACCC-1	01. Fibroblast I	FB-S1	LA	LA_1600_1	1600	1189	571	0
LA_1600_1_CATGCCTGTATAAACG-1	03. Atrial Cardiomyocyte	CM-S1	LA	LA_1600_1	1600	835	565	0.00488997555012225
LA_1600_1_ACCGTAAGTTACGGAG-1	02. Fibroblast II	FB-S2	LA	LA_1600_1	1600	1277	683	0.00244798041615667
LA_1600_1_CAGCCGATCCTCTAGC-1	01. Fibroblast I	FB-S1	LA	LA_1600_1	1600	1210	511	0
LA_1600_1_CATCAGAAGACGCTTT-1	03. Atrial Cardiomyocyte	CM-S1	LA	LA_1600_1	1600	1272	506	0.00489596083231334
LA_1600_1_TCAACGAGTTAGTGGG-1	08. Macrophage	M-S1	LA	LA_1600_1	1600	1301	592	0
LA_1600_1_CTAGTGAAGGTGCTTT-1	03. Atrial Cardiomyocyte	CM-S1	LA	LA_1600_1	1600	1067	731	0.0110294117647059
LA_1600_1_GTATCTTTCTTGCATT-1	03. Atrial Cardiomyocyte	CM-S1	LA	LA_1600_1	1600	756	502	0.00735294117647059
LA_1600_1_AACTCTTCATCACAAC-1	09. Endothelium I	EC-3	LA	LA_1600_1	1600	1451	546	0.00612745098039216
LA_1600_1_GTTCATTGTAGCGATG-1	09. Endothelium I	EC-1	LA	LA_1600_1	1600	1275	565	0.00245098039215686
LA_1600_1_TTATGCTCATACGCCG-1	02. Fibroblast II	FB-S3	LA	LA_1600_1	1600	1157	583	0.00245398773006135
LA_1600_1_ACGCAGCTCCTCATTA-1	03. Atrial Cardiomyocyte	CM-S1	LA	LA_1600_1	1600	811	528	0.0110429447852761
LA_1600_1_GTTCATTTCTTTAGGG-1	08. Macrophage	M-S1	LA	LA_1600_1	1600	1454	609	0.00122699386503067
LA_1600_1_GGACAGAGTGCTCTTC-1	09. Endothelium I	EC-1	LA	LA_1600_1	1600	1846	522	0.0147420147420147
LA_1600_1_AGCTCCTTCCAAGTAC-1	14. Fibroblast III	FB-S2	LA	LA_1600_1	1600	1192	626	0.00245700245700246
LA_1600_1_CCACGGACACATTCGA-1	09. Endothelium I	L-EC	LA	LA_1600_1	1600	1311	583	0.00245700245700246
LA_1600_1_GCTTGAAAGCAGCGTA-1	08. Macrophage	M-S1	LA	LA_1600_1	1600	1286	652	0.00492610837438424
LA_1600_1_GACTACAGTGAACCTT-1	14. Fibroblast III	FB-S2	LA	LA_1600_1	1600	1209	607	0.00369458128078818
LA_1600_1_ATCCGAACATACTACG-1	09. Endothelium I	EC-1	LA	LA_1600_1	1600	1325	568	0.0270935960591133
LA_1600_1_TATCTCATCGTAGATC-1	02. Fibroblast II	FB-S1	LA	LA_1600_1	1600	1324	603	0.00738916256157635
LA_1600_1_ATCACGAGTCATACTG-1	07. Pericyte	PC-S1	LA	LA_1600_1	1600	1265	547	0.00123152709359606
LA_1600_1_CTGAAACGTGAACCTT-1	09. Endothelium I	EC-1	LA	LA_1600_1	1600	1347	564	0.00369458128078818
LA_1600_1_TGGCCAGTCTGGTTCC-1	01. Fibroblast I	FB-S1	LA	LA_1600_1	1600	1216	602	0.00369458128078818
LA_1600_1_CTACGTCAGGCTCATT-1	07. Pericyte	PC-S1	LA	LA_1600_1	1600	1471	515	0.00492610837438424
LA_1600_1_TCACGAATCTGAAAGA-1	08. Macrophage	M-S1	LA	LA_1600_1	1600	1235	684	0.00246305418719212
LA_1600_1_ATTTCTGAGGGCTTCC-1	13. Vascular Smooth Muscle	None	LA	LA_1600_1	1600	831	584	0.0037037037037037
LA_1600_1_CCTCAGTAGTTCGCGC-1	08. Macrophage	M-S2	LA	LA_1600_1	1600	1316	632	0.0037037037037037
LA_1600_1_AACGTTGGTATATGAG-1	01. Fibroblast I	FB-S4	LA	LA_1600_1	1600	1193	619	0.00123456790123457
LA_1600_1_GCATACAGTGAGGGAG-1	01. Fibroblast I	FB-S2	LA	LA_1600_1	1600	1194	576	0.0197530864197531
LA_1600_1_GTAACGTCATATACCG-1	03. Atrial Cardiomyocyte	CM-S1	LA	LA_1600_1	1600	733	560	0.0111248454882571
LA_1600_1_CAAGGCCCACTGTGTA-1	01. Fibroblast I	FB-S1	LA	LA_1600_1	1600	1131	531	0.00988875154511743
LA_1600_1_TACACGATCTTGCCGT-1	08. Macrophage	M-S1	LA	LA_1600_1	1600	1200	584	0.00618046971569839
LA_1600_1_TTCTCAACACTAGTAC-1	02. Fibroblast II	FB-S1	LA	LA_1600_1	1600	1239	585	0.00370828182941904
LA_1600_1_CTTAACTAGTCACGCC-1	01. Fibroblast I	FB-S1	LA	LA_1600_1	1600	1105	528	0.00247524752475248
LA_1600_1_CTCGGGACAATCTGCA-1	03. Atrial Cardiomyocyte	CM-S1	LA	LA_1600_1	1600	678	497	0.00495049504950495
LA_1600_1_GTGAAGGCACTTAACG-1	01. Fibroblast I	FB-S1	LA	LA_1600_1	1600	1304	594	0.00618811881188119
LA_1600_1_CTTACCGGTAAACGCG-1	02. Fibroblast II	FB-S3	LA	LA_1600_1	1600	1179	573	0.00618811881188119
LA_1600_1_CGATTGAGTCTCTTTA-1	09. Endothelium I	EC-1	LA	LA_1600_1	1600	1571	510	0.00371287128712871
LA_1600_1_CGGACTGGTCCGAGTC-1	09. Endothelium I	EC-1	LA	LA_1600_1	1600	1474	498	0.00371287128712871
LA_1600_1_CGATCGGGTTGCGTTA-1	07. Pericyte	PC-S1	LA	LA_1600_1	1600	1029	615	0.00742574257425743
LA_1600_1_GATCTAGGTGATGTCT-1	02. Fibroblast II	FB-S3	LA	LA_1600_1	1600	1205	606	0.0123762376237624
LA_1600_1_ATCTGCCGTTTCGCTC-1	08. Macrophage	M-S1	LA	LA_1600_1	1600	1217	566	0.00247524752475248
LA_1600_1_GGCAATTGTTATGCGT-1	08. Macrophage	M-S2	LA	LA_1600_1	1600	1388	566	0.0309789343246592
LA_1600_1_CCCTCCTTCGTGGTCG-1	02. Fibroblast II	FB-S3	LA	LA_1600_1	1600	1068	596	0.00124069478908189
LA_1600_1_CATCGAAAGACAATAC-1	02. Fibroblast II	FB-S1	LA	LA_1600_1	1600	1180	591	0.00124069478908189
LA_1600_1_CGTCCATTCTAGCACA-1	05. Cytoplasmic Cardiomyocyte I	None	LA	LA_1600_1	1600	960	533	0.00744416873449132
LA_1600_1_TTAACTCGTGACAAAT-1	03. Atrial Cardiomyocyte	CM-S1	LA	LA_1600_1	1600	787	578	0.00496277915632754
LA_1600_1_TCGTACCGTTGATTCG-1	02. Fibroblast II	FB-S3	LA	LA_1600_1	1600	1403	504	0.0248138957816377
LA_1600_1_CGTCAGGCAGGCTGAA-1	01. Fibroblast I	FB-S3	LA	LA_1600_1	1600	1232	549	0.00248447204968944
LA_1600_1_TGTTCCGAGGAATGGA-1	01. Fibroblast I	FB-S4	LA	LA_1600_1	1600	1260	604	0.031055900621118
LA_1600_1_AAGGAGCAGACAGAGA-1	02. Fibroblast II	FB-S2	LA	LA_1600_1	1600	1114	566	0.00496894409937888
LA_1600_1_CGATGTACATCCTTGC-1	03. Atrial Cardiomyocyte	CM-S1	LA	LA_1600_1	1600	675	512	0.00372670807453416
LA_1600_1_TGACGGCCAAAGGAAG-1	01. Fibroblast I	FB-S1	LA	LA_1600_1	1600	1021	534	0.00497512437810945
LA_1600_1_AGGGAGTAGACGACGT-1	02. Fibroblast II	FB-S3	LA	LA_1600_1	1600	1120	649	0.0024906600249066
LA_1600_1_ACGGGCTAGTCCATAC-1	02. Fibroblast II	FB-S4	LA	LA_1600_1	1600	1297	556	0.0062266500622665
LA_1600_1_TTCTTAGAGGCCCGTT-1	08. Macrophage	M-S1	LA	LA_1600_1	1600	1304	569	0.0037359900373599
LA_1600_1_CCGTGGATCGAACGGA-1	14. Fibroblast III	FB-S4	LA	LA_1600_1	1600	1406	553	0.00374064837905237
LA_1600_1_TTCTCCTAGTATGACA-1	05. Cytoplasmic Cardiomyocyte I	None	LA	LA_1600_1	1600	1646	507	0.0486284289276808
LA_1600_1_AGCTTGATCGGAAATA-1	02. Fibroblast II	FB-S3	LA	LA_1600_1	1600	1253	658	0.00374531835205993
LA_1600_1_GCGAGAAAGGCATGTG-1	02. Fibroblast II	FB-S1	LA	LA_1600_1	1600	1100	551	0.00499375780274657
LA_1600_1_AGCGTATAGTGTTGAA-1	03. Atrial Cardiomyocyte	CM-S1	LA	LA_1600_1	1600	1121	676	0.0149812734082397
LA_1600_1_GGTATTGTCAGCTCGG-1	08. Macrophage	M-S1	LA	LA_1600_1	1600	1301	567	0.0025
LA_1600_1_CCCAGTTGTCCAGTTA-1	08. Macrophage	M-S1	LA	LA_1600_1	1600	1067	511	0.0075
LA_1600_1_AGCGTCGGTCTTCGTC-1	10. Endothelium II	L-EC	LA	LA_1600_1	1600	1225	595	0.00375
LA_1600_1_TCGCGTTCAGATAATG-1	02. Fibroblast II	FB-S3	LA	LA_1600_1	1600	1113	578	0.00375
LA_1600_1_ACGAGGAAGGATCGCA-1	01. Fibroblast I	FB-S1	LA	LA_1600_1	1600	1216	561	0.0125
LA_1600_1_CGAGAAGCATCGATGT-1	07. Pericyte	PC-S1	LA	LA_1600_1	1600	1366	450	0.00500625782227785
LA_1600_1_CCTCAGTGTTAAGTAG-1	02. Fibroblast II	FB-S2	LA	LA_1600_1	1600	1570	410	0.0112640801001252
LA_1600_1_CATGACACAGACAAAT-1	13. Vascular Smooth Muscle	None	LA	LA_1600_1	1600	840	562	0.0025062656641604
LA_1600_1_CACCACTTCGAGAGCA-1	01. Fibroblast I	FB-S1	LA	LA_1600_1	1600	1113	552	0.0012531328320802
LA_1600_1_CATCCACTCTTCGGTC-1	03. Atrial Cardiomyocyte	CM-S1	LA	LA_1600_1	1600	1126	614	0.0025062656641604
LA_1600_1_CACATTTTCCAGAAGG-1	07. Pericyte	PC-S1	LA	LA_1600_1	1600	1332	514	0.0075187969924812
LA_1600_1_ACGATGTCATTGTGCA-1	05. Cytoplasmic Cardiomyocyte I	None	LA	LA_1600_1	1600	766	563	0.0012531328320802
LA_1600_1_ACCGTAACACGCGAAA-1	08. Macrophage	M-S1	LA	LA_1600_1	1600	1325	529	0.0100250626566416
LA_1600_1_CCCAATCCAGTAACGG-1	08. Macrophage	M-S1	LA	LA_1600_1	1600	1282	581	0.0087719298245614
LA_1600_1_TACCTATAGCCACTAT-1	05. Cytoplasmic Cardiomyocyte I	None	LA	LA_1600_1	1600	1767	406	0.0250941028858218
LA_1600_1_GACGTTAAGTACGATA-1	08. Macrophage	M-S1	LA	LA_1600_1	1600	1465	564	0.00250941028858218
LA_1600_1_CTTCTCTCATATGGTC-1	09. Endothelium I	EC-1	LA	LA_1600_1	1600	1323	547	0.00878293601003764
LA_1600_1_GGAACTTTCTTGTTTG-1	01. Fibroblast I	FB-S1	LA	LA_1600_1	1600	1099	532	0.00125628140703518
LA_1600_1_CGTGTCTGTTTGTGTG-1	01. Fibroblast I	FB-S1	LA	LA_1600_1	1600	1078	580	0.0050251256281407
LA_1600_1_CGATCGGCAAAGGCGT-1	05. Cytoplasmic Cardiomyocyte I	None	LA	LA_1600_1	1600	881	506	0.00753768844221105
LA_1600_1_GTGGGTCGTCAGATAA-1	08. Macrophage	M-S1	LA	LA_1600_1	1600	1499	546	0.021356783919598
LA_1600_1_ACTATCTAGGATGTAT-1	05. Cytoplasmic Cardiomyocyte I	None	LA	LA_1600_1	1600	1169	524	0.00628140703517588
LA_1600_1_CACATTTGTCAGCTAT-1	08. Macrophage	M-S1	LA	LA_1600_1	1600	1201	585	0.00251256281407035
LA_1600_1_TCTTCGGAGTAACCCT-1	03. Atrial Cardiomyocyte	CM-S1	LA	LA_1600_1	1600	788	553	0.0150753768844221
LA_1600_1_CTCGAGGTCAGAGACG-1	03. Atrial Cardiomyocyte	CM-S1	LA	LA_1600_1	1600	865	546	0.00125628140703518
LA_1600_1_ATCCACCAGGAATTAC-1	02. Fibroblast II	FB-S2	LA	LA_1600_1	1600	1178	626	0.00754716981132075
LA_1600_1_CCGGGATCAGACGCTC-1	07. Pericyte	PC-S1	LA	LA_1600_1	1600	1004	535	0.0427672955974843
LA_1600_1_TCAGGATTCAGTTCGA-1	13. Vascular Smooth Muscle	None	LA	LA_1600_1	1600	819	550	0.0050314465408805
LA_1600_1_TACGGTAAGTGTACTC-1	01. Fibroblast I	FB-S1	LA	LA_1600_1	1600	1216	606	0.00125786163522013
LA_1600_1_TACTCGCAGTGTACTC-1	03. Atrial Cardiomyocyte	CM-S1	LA	LA_1600_1	1600	1100	727	0.00880503144654088
LA_1600_1_CGGACGTGTCGCGTGT-1	08. Macrophage	M-S1	LA	LA_1600_1	1600	1348	525	0.00377833753148615
LA_1600_1_CTGCGGATCTACGAGT-1	13. Vascular Smooth Muscle	None	LA	LA_1600_1	1600	928	565	0.00252206809583859
LA_1600_1_GACGTTATCATCTGTT-1	07. Pericyte	PC-S1	LA	LA_1600_1	1600	951	500	0.00505050505050505
LA_1600_1_ATCTGCCCAGTCTTCC-1	02. Fibroblast II	FB-S1	LA	LA_1600_1	1600	1365	590	0.00252525252525253
LA_1600_1_GTACTTTAGCTAGTTC-1	01. Fibroblast I	FB-S1	LA	LA_1600_1	1600	1082	561	0.00252525252525253
LA_1600_1_AACTCTTGTATGGTTC-1	08. Macrophage	M-S1	LA	LA_1600_1	1600	1350	598	0.0101010101010101
LA_1600_1_ACTGCTCTCCCGGATG-1	03. Atrial Cardiomyocyte	CM-S1	LA	LA_1600_1	1600	1069	585	0.00378787878787879
LA_1600_1_ACCTTTAAGGTTCCTA-1	02. Fibroblast II	FB-S2	LA	LA_1600_1	1600	1264	500	0.00631313131313131
LA_1600_1_CTTAGGAAGATAGTCA-1	01. Fibroblast I	FB-S1	LA	LA_1600_1	1600	1158	570	0.00505689001264223
LA_1600_1_AAAGTAGAGCCACCTG-1	08. Macrophage	M-S1	LA	LA_1600_1	1600	1447	601	0.00126422250316056
LA_1600_1_GCCAAATGTATAGGTA-1	03. Atrial Cardiomyocyte	CM-S1	LA	LA_1600_1	1600	1095	620	0.00252844500632111
LA_1600_1_TGGCTGGGTTATCCGA-1	01. Fibroblast I	FB-S1	LA	LA_1600_1	1600	1094	539	0
LA_1600_1_CTTTGCGTCAGCTGGC-1	01. Fibroblast I	FB-S1	LA	LA_1600_1	1600	1097	500	0.00252844500632111
LA_1600_1_CTAGCCTTCACCATAG-1	02. Fibroblast II	FB-S2	LA	LA_1600_1	1600	1108	556	0.00759493670886076
LA_1600_1_CGATGGCAGAAAGTGG-1	08. Macrophage	M-S1	LA	LA_1600_1	1600	1488	594	0.00759493670886076
LA_1600_1_AAACCTGGTCAACATC-1	07. Pericyte	PC-S1	LA	LA_1600_1	1600	1042	525	0.00253485424588086
LA_1600_1_TGGGCGTTCATGCAAC-1	14. Fibroblast III	FB-S1	LA	LA_1600_1	1600	1334	501	0.0215462610899873
LA_1600_1_AAAGCAACAATGACCT-1	09. Endothelium I	EC-1	LA	LA_1600_1	1600	1615	498	0.0316856780735108
LA_1600_1_GCTTCCATCTGCAAGT-1	01. Fibroblast I	FB-S2	LA	LA_1600_1	1600	1150	557	0.00253485424588086
LA_1600_1_GGAATAAGTCCGTTAA-1	02. Fibroblast II	FB-S1	LA	LA_1600_1	1600	1173	591	0.00760456273764259
LA_1600_1_AGGCCACTCAAACCAC-1	08. Macrophage	M-S1	LA	LA_1600_1	1600	1176	579	0
LA_1600_1_AACTCAGCAGCTTAAC-1	05. Cytoplasmic Cardiomyocyte I	None	LA	LA_1600_1	1600	1610	490	0.00760456273764259
LA_1600_1_GTTACAGAGAACAACT-1	11. Adipocyte	None	LA	LA_1600_1	1600	892	550	0.00506970849176172
LA_1600_1_CATCCACGTTCCACGG-1	08. Macrophage	M-S1	LA	LA_1600_1	1600	1402	577	0.00253807106598985
LA_1600_1_GGCGTGTCATCGGTTA-1	08. Macrophage	M-S1	LA	LA_1600_1	1600	1278	542	0.00380710659898477
LA_1600_1_CTCGGGATCGGAATCT-1	02. Fibroblast II	FB-S3	LA	LA_1600_1	1600	1043	588	0.0114213197969543
LA_1600_1_TTCTCCTTCAAAGTAG-1	01. Fibroblast I	FB-S1	LA	LA_1600_1	1600	1270	574	0.0241423125794155
LA_1600_1_CTGCGGATCGGCATCG-1	09. Endothelium I	EC-1	LA	LA_1600_1	1600	1209	585	0.00254129606099111
LA_1600_1_GTTAAGCCACAGACAG-1	09. Endothelium I	L-EC	LA	LA_1600_1	1600	1187	545	0.00635324015247776
LA_1600_1_AACCATGTCTCTGAGA-1	01. Fibroblast I	FB-S1	LA	LA_1600_1	1600	1107	547	0.00762388818297332
LA_1600_1_GATGCTACACGTTGGC-1	08. Macrophage	M-S1	LA	LA_1600_1	1600	1365	489	0.0177890724269377
LA_1600_1_CTCCTAGAGCACGCCT-1	01. Fibroblast I	FB-S1	LA	LA_1600_1	1600	1131	573	0.00381194409148666
LA_1600_1_GGACATTCAGATCCAT-1	01. Fibroblast I	FB-S1	LA	LA_1600_1	1600	1333	515	0.00127064803049555
LA_1600_1_CCTTACGTCACATACG-1	02. Fibroblast II	FB-S3	LA	LA_1600_1	1600	1109	535	0.00636132315521628
LA_1600_1_ACCGTAACATCCGGGT-1	01. Fibroblast I	FB-S3	LA	LA_1600_1	1600	1188	577	0.00254452926208651
LA_1600_1_CCTAGCTCAATCCAAC-1	13. Vascular Smooth Muscle	None	LA	LA_1600_1	1600	1185	547	0.00381679389312977
LA_1600_1_ACGGCCACAGCTCGAC-1	09. Endothelium I	EC-3	LA	LA_1600_1	1600	1222	548	0.0127388535031847
LA_1600_1_GTCTCGTGTTATGTGC-1	01. Fibroblast I	FB-S1	LA	LA_1600_1	1600	1157	538	0.00127388535031847
LA_1600_1_CCAATCCGTCCCGACA-1	01. Fibroblast I	FB-S1	LA	LA_1600_1	1600	1094	520	0.00636942675159236
LA_1600_1_GACGTTAGTAGTAGTA-1	08. Macrophage	M-S1	LA	LA_1600_1	1600	1635	474	0.0204081632653061
LA_1600_1_CAACTAGAGTCAATAG-1	01. Fibroblast I	FB-S1	LA	LA_1600_1	1600	1151	608	0.00127551020408163
LA_1600_1_GGGTCTGGTCTCCACT-1	02. Fibroblast II	FB-S3	LA	LA_1600_1	1600	1140	534	0.038265306122449
LA_1600_1_GTCTTCGCATCGACGC-1	09. Endothelium I	EC-1	LA	LA_1600_1	1600	1580	452	0.0114795918367347
LA_1600_1_CTCTAATCAAGGACAC-1	02. Fibroblast II	FB-S3	LA	LA_1600_1	1600	1153	591	0.0038265306122449
LA_1600_1_GTACTTTCATCCAACA-1	08. Macrophage	M-S1	LA	LA_1600_1	1600	1329	538	0.00510855683269476
LA_1600_1_CATCGGGAGCAGGTCA-1	01. Fibroblast I	FB-S1	LA	LA_1600_1	1600	1085	560	0.00255427841634738
LA_1600_1_CTCGGGAAGTCTTGCA-1	01. Fibroblast I	FB-S1	LA	LA_1600_1	1600	1293	510	0.0115089514066496
LA_1600_1_CAACCAAAGTAGCGGT-1	07. Pericyte	PC-S1	LA	LA_1600_1	1600	1343	427	0.00512163892445583
LA_1600_1_TTTGGTTCAATGCCAT-1	02. Fibroblast II	FB-S3	LA	LA_1600_1	1600	1217	559	0.0102564102564103
LA_1600_1_GGTGAAGCATTACCTT-1	08. Macrophage	M-S1	LA	LA_1600_1	1600	1371	594	0.00384615384615385
LA_1600_1_CACACTCAGCACGCCT-1	02. Fibroblast II	FB-S2	LA	LA_1600_1	1600	1160	517	0.00384615384615385
LA_1600_1_ACCAGTATCCTAGGGC-1	01. Fibroblast I	FB-S1	LA	LA_1600_1	1600	983	527	0.00384615384615385
LA_1600_1_CAGTCCTCACAGCGTC-1	09. Endothelium I	EC-1	LA	LA_1600_1	1600	1247	629	0.00385109114249037
LA_1600_1_CTCGAGGAGTCACGCC-1	01. Fibroblast I	FB-S3	LA	LA_1600_1	1600	1340	616	0.00641848523748395
LA_1600_1_CCGTTCATCCCGACTT-1	08. Macrophage	M-S1	LA	LA_1600_1	1600	1291	610	0.0025706940874036
LA_1600_1_TTATGCTGTTAGGGTG-1	01. Fibroblast I	FB-S1	LA	LA_1600_1	1600	1146	562	0.0038560411311054
LA_1600_1_CGCCAAGCAACTGCTA-1	03. Atrial Cardiomyocyte	CM-S1	LA	LA_1600_1	1600	1159	561	0.0295629820051414
LA_1600_1_ATTATCCCATCGGGTC-1	01. Fibroblast I	FB-S1	LA	LA_1600_1	1600	1053	492	0.006426735218509
LA_1600_1_AACACGTAGCACAGGT-1	01. Fibroblast I	FB-S1	LA	LA_1600_1	1600	1090	547	0.0115681233933162
LA_1600_1_TGCCCATAGTGCGATG-1	08. Macrophage	M-S1	LA	LA_1600_1	1600	1228	508	0.0089974293059126
LA_1600_1_CTTAACTAGAGCTTCT-1	07. Pericyte	PC-S1	LA	LA_1600_1	1600	1118	500	0.00128700128700129
LA_1600_1_TTATGCTTCTGGCGAC-1	01. Fibroblast I	FB-S1	LA	LA_1600_1	1600	1121	518	0.00128700128700129
LA_1600_1_ACTTTCAAGCCAGAAC-1	07. Pericyte	PC-S1	LA	LA_1600_1	1600	1088	520	0.00128700128700129
LA_1600_1_TTGACTTAGAAACGAG-1	02. Fibroblast II	FB-S1	LA	LA_1600_1	1600	1118	575	0.00128700128700129
LA_1600_1_TAGACCACAGATCGGA-1	02. Fibroblast II	FB-S3	LA	LA_1600_1	1600	989	609	0.00515463917525773
LA_1600_1_CGTGTAACACAGAGGT-1	07. Pericyte	PC-S1	LA	LA_1600_1	1600	1023	494	0
LA_1600_1_CCATTCGTCAGGCCCA-1	09. Endothelium I	L-EC	LA	LA_1600_1	1600	1295	619	0.0038659793814433
LA_1600_1_CCTACCATCTGGAGCC-1	02. Fibroblast II	FB-S3	LA	LA_1600_1	1600	1147	601	0.00129032258064516
LA_1600_1_GCAAACTGTACCATCA-1	02. Fibroblast II	FB-S2	LA	LA_1600_1	1600	1183	541	0.00258397932816537
LA_1600_1_TTTATGCCATAGACTC-1	09. Endothelium I	EC-1	LA	LA_1600_1	1600	1392	556	0.0167958656330749
LA_1600_1_AAACGGGAGTACGCGA-1	08. Macrophage	M-S1	LA	LA_1600_1	1600	1128	595	0.00258397932816537
LA_1600_1_CTTGGCTCATATACGC-1	01. Fibroblast I	FB-S1	LA	LA_1600_1	1600	1221	572	0.0142118863049096
LA_1600_1_GTTAAGCTCCATGAGT-1	02. Fibroblast II	FB-S1	LA	LA_1600_1	1600	1101	521	0.00258397932816537
LA_1600_1_CCTTTCTCATTACGAC-1	08. Macrophage	M-S1	LA	LA_1600_1	1600	1338	541	0.00129198966408269
LA_1600_1_GGATTACTCGTCTGCT-1	01. Fibroblast I	FB-S1	LA	LA_1600_1	1600	1159	598	0.0116279069767442
LA_1600_1_CTACGTCTCCTTAATC-1	17. Lymphocyte	LC-S1	LA	LA_1600_1	1600	1105	526	0.00646830530401035
LA_1600_1_TCACGAAAGCCAGAAC-1	01. Fibroblast I	FB-S1	LA	LA_1600_1	1600	1092	562	0.00646830530401035
LA_1600_1_TGGTTAGGTATCACCA-1	02. Fibroblast II	FB-S1	LA	LA_1600_1	1600	1143	568	0.00258732212160414
LA_1600_1_GATCAGTCATCGTCGG-1	01. Fibroblast I	FB-S2	LA	LA_1600_1	1600	1052	544	0.0077720207253886
LA_1600_1_CGGAGCTTCCATGAGT-1	01. Fibroblast I	FB-S1	LA	LA_1600_1	1600	1117	582	0.00518134715025907
LA_1600_1_GAAACTCCACACAGAG-1	08. Macrophage	M-S1	LA	LA_1600_1	1600	1122	598	0.0038860103626943
LA_1600_1_AACTCTTCAGTAAGCG-1	01. Fibroblast I	FB-S2	LA	LA_1600_1	1600	1113	595	0.00906735751295337
LA_1600_1_GTGAAGGGTGTGGTTT-1	01. Fibroblast I	FB-S1	LA	LA_1600_1	1600	1066	551	0.00647668393782383
LA_1600_1_AGCATACCAAGCGTAG-1	08. Macrophage	M-S1	LA	LA_1600_1	1600	1354	598	0.0220492866407263
LA_1600_1_TCACAAGCAAGAAGAG-1	01. Fibroblast I	FB-S1	LA	LA_1600_1	1600	1139	550	0.00518806744487678
LA_1600_1_ATCACGATCCGTACAA-1	01. Fibroblast I	FB-S1	LA	LA_1600_1	1600	1214	486	0.0103761348897536
LA_1600_1_ATAAGAGGTTACGACT-1	07. Pericyte	PC-S1	LA	LA_1600_1	1600	659	288	0.00518806744487678
LA_1600_1_TGCCCTAGTATTCTCT-1	02. Fibroblast II	FB-S1	LA	LA_1600_1	1600	1187	540	0.00907911802853437
LA_1600_1_TTGAACGAGGATCGCA-1	03. Atrial Cardiomyocyte	CM-S1	LA	LA_1600_1	1600	667	491	0.00648508430609598
LA_1600_1_TTAGGACCAGCTATTG-1	01. Fibroblast I	FB-S1	LA	LA_1600_1	1600	1005	532	0.00519480519480519
LA_1600_1_TGTATTCTCGCATGAT-1	02. Fibroblast II	FB-S1	LA	LA_1600_1	1600	994	540	0.0025974025974026
LA_1600_1_CATGCCTCAGGACGTA-1	01. Fibroblast I	FB-S1	LA	LA_1600_1	1600	1029	493	0.00519480519480519
LA_1600_1_GTGTGCGAGCTCCTCT-1	01. Fibroblast I	FB-S1	LA	LA_1600_1	1600	1053	550	0.0012987012987013
LA_1600_1_AGAGCGACATGAACCT-1	09. Endothelium I	EC-3	LA	LA_1600_1	1600	1014	575	0.00260078023407022
LA_1600_1_ATGCGATTCAATCTCT-1	03. Atrial Cardiomyocyte	CM-S1	LA	LA_1600_1	1600	762	572	0.0104031209362809
LA_1600_1_TCTTCGGGTGCAACGA-1	08. Macrophage	M-S1	LA	LA_1600_1	1600	1298	489	0.0104031209362809
[truncated: 285,271 more rows]
