# Supplementary material for: Detailed Analyses of the Expression Patterns of Potential Severe Acute Respiratory Syndrome Coronavirus 2 Receptors in the Human Heart Using Single-Nucleus RNA Sequencing
Source: Front Cardiovasc Med. 2021 Nov 30;8:757362. doi: 10.3389/fcvm.2021.757362 (PMC8669371; doi:10.3389/fcvm.2021.757362)
Supplement: Supplementary file 1 [file Data_Sheet_1.ZIP › barcodes.tsv]

LA_1600_1_TACTTACTCCTCTAGC-1
LA_1600_1_GGCGTGTAGGAGTTGC-1
LA_1600_1_ACGCCGACATCGGTTA-1
LA_1600_1_ACCCACTGTCGGCACT-1
LA_1600_1_CCTTTCTTCCGCGGTA-1
LA_1600_1_GACTGCGGTGGTTTCA-1
LA_1600_1_CATATTCAGGAGTTGC-1
LA_1600_1_CCTTTCTAGAAACCAT-1
LA_1600_1_TGCCAAATCACCCTCA-1
LA_1600_1_CACATAGTCTGGTTCC-1
LA_1600_1_ACTATCTCAGGCAGTA-1
LA_1600_1_TACGGGCAGGCTACGA-1
LA_1600_1_GATGCTAGTCCAGTTA-1
LA_1600_1_ACTTTCAAGGCAAAGA-1
LA_1600_1_ACGTCAAAGACGCTTT-1
LA_1600_1_CCTTCGAAGATCTGAA-1
LA_1600_1_AAATGCCTCATCACCC-1
LA_1600_1_AGTGTCAGTACTTCTT-1
LA_1600_1_TCGAGGCCACACCGAC-1
LA_1600_1_ATAACGCGTCATGCCG-1
LA_1600_1_TGCACCTAGGAGTTGC-1
LA_1600_1_ACGCCGAGTTCCATGA-1
LA_1600_1_AATCCAGCAGGTCTCG-1
LA_1600_1_AGCGTCGCACCACGTG-1
LA_1600_1_CACCACTAGAATAGGG-1
LA_1600_1_CGCTATCGTAAACACA-1
LA_1600_1_ACCTTTATCCATTCTA-1
LA_1600_1_CCTTCCCGTACAGTTC-1
LA_1600_1_TACCTTAGTGCAGTAG-1
LA_1600_1_AAGGTTCGTCAATGTC-1
LA_1600_1_GACGCGTGTGGTTTCA-1
LA_1600_1_CGGAGTCGTTCTGAAC-1
LA_1600_1_ACATACGTCATCGGAT-1
LA_1600_1_AAGACCTTCTATCGCC-1
LA_1600_1_GGAACTTTCCCTCAGT-1
LA_1600_1_AGTAGTCTCGTCACGG-1
LA_1600_1_CGACTTCGTGACTCAT-1
LA_1600_1_CCTAGCTAGGACTGGT-1
LA_1600_1_CTTGGCTGTATGCTTG-1
LA_1600_1_CCCATACTCATAAAGG-1
LA_1600_1_ATCATCTGTTTGACTG-1
LA_1600_1_CTCAGAACACGGTAAG-1
LA_1600_1_AGGCCGTGTTACGACT-1
LA_1600_1_CAGCCGAGTACTCTCC-1
LA_1600_1_ACGCAGCGTTACAGAA-1
LA_1600_1_AGCATACCAGTAACGG-1
LA_1600_1_AGTGAGGAGATATGGT-1
LA_1600_1_TACGGTAGTCGTTGTA-1
LA_1600_1_CCGTGGATCGAGAACG-1
LA_1600_1_GGAACTTCAATCTGCA-1
LA_1600_1_TAAGAGACATTTCACT-1
LA_1600_1_AACTCTTAGTAACCCT-1
LA_1600_1_TTCGAAGCATCCGGGT-1
LA_1600_1_TGATTTCTCCGAGCCA-1
LA_1600_1_CGGTTAATCACGGTTA-1
LA_1600_1_CCGTACTCACTAGTAC-1
LA_1600_1_TAGACCACAGTCAGCC-1
LA_1600_1_CACACTCTCAGTTAGC-1
LA_1600_1_ATGTGTGAGGAGTCTG-1
LA_1600_1_AGTCTTTGTCCTAGCG-1
LA_1600_1_GATCAGTTCAGAGCTT-1
LA_1600_1_CTCGTCATCTACCTGC-1
LA_1600_1_GACCTGGTCCTGCAGG-1
LA_1600_1_CACAGTACAACCGCCA-1
LA_1600_1_CATATGGGTGTTGGGA-1
LA_1600_1_ATTGGTGGTTCTGTTT-1
LA_1600_1_GGGTTGCCAAAGAATC-1
LA_1600_1_ACAGCCGGTGCAGACA-1
LA_1600_1_GCGCAACAGAACTGTA-1
LA_1600_1_AGAGCTTAGGTAGCTG-1
LA_1600_1_CTTTGCGTCTGCAAGT-1
LA_1600_1_ACCTTTACAAGCCATT-1
LA_1600_1_GGGAATGCAGGGTACA-1
LA_1600_1_CTGCTGTGTCCAACTA-1
LA_1600_1_TTCCCAGGTGCCTTGG-1
LA_1600_1_TCTCTAAGTGGGTATG-1
LA_1600_1_TCATTTGTCATGCTCC-1
LA_1600_1_CATTCGCCAGTCAGCC-1
LA_1600_1_CACATAGTCCGTAGTA-1
LA_1600_1_GGAAAGCTCTTGTTTG-1
LA_1600_1_AGCATACTCCACTCCA-1
LA_1600_1_CACATAGGTTCCCGAG-1
LA_1600_1_GTCTCGTTCCAGATCA-1
LA_1600_1_CGATGTAGTGGCTCCA-1
LA_1600_1_CAGCGACTCGCGCCAA-1
LA_1600_1_GGGCATCTCTTGTACT-1
LA_1600_1_CTGCTGTTCATGTCCC-1
LA_1600_1_ACAGCCGTCGGAAATA-1
LA_1600_1_TGACTTTCAAGACGTG-1
LA_1600_1_TATGCCCAGAGGACGG-1
LA_1600_1_CTTAACTAGATATGGT-1
LA_1600_1_ACTGTCCTCAAGATCC-1
LA_1600_1_ATAACGCAGGGCTTCC-1
LA_1600_1_AACTTTCAGCGTCTAT-1
LA_1600_1_CCTTCGAAGTGTACCT-1
LA_1600_1_TGTTCCGCAAGCTGAG-1
LA_1600_1_CTCAGAAAGGCCCTTG-1
LA_1600_1_GTGCGGTTCAGTACGT-1
LA_1600_1_ACGGAGAAGGTCATCT-1
LA_1600_1_CAGATCAAGACCTAGG-1
LA_1600_1_TTGCCGTTCCATGAAC-1
LA_1600_1_CTACATTTCTACGAGT-1
LA_1600_1_GCTGCGACATAAGACA-1
LA_1600_1_ATCACGATCCTTAATC-1
LA_1600_1_CACACAAGTTAAGGGC-1
LA_1600_1_TTCGGTCCACCGTTGG-1
LA_1600_1_AATCGGTTCTGTTGAG-1
LA_1600_1_GGACGTCGTTGAGGTG-1
LA_1600_1_TGCCAAAAGATAGCAT-1
LA_1600_1_GCTCCTACAAGGGTCA-1
LA_1600_1_GTGCAGCGTGATAAGT-1
LA_1600_1_GGTGTTAAGTCGTACT-1
LA_1600_1_CTAACTTCACGGTGTC-1
LA_1600_1_CATCGAAAGTGGAGAA-1
LA_1600_1_TTCTACAAGGTGCTTT-1
LA_1600_1_GTCACAAGTGTTAAGA-1
LA_1600_1_TCGTAGATCGTTACGA-1
LA_1600_1_ATCTACTAGGCTCAGA-1
LA_1600_1_CTGCGGAGTAAGAGGA-1
LA_1600_1_CTACGTCTCCTATTCA-1
LA_1600_1_CAAGTTGAGTGGCACA-1
LA_1600_1_TTAGGACCAGATGGCA-1
LA_1600_1_TTTCCTCAGCACGCCT-1
LA_1600_1_GTGTGCGAGTGTCTCA-1
LA_1600_1_CTAATGGTCGACGGAA-1
LA_1600_1_CGTCCATAGATGTGGC-1
LA_1600_1_ACGTCAATCATCGGAT-1
LA_1600_1_TGTTCCGGTCATATGC-1
LA_1600_1_CTTACCGTCAGGCAAG-1
LA_1600_1_CCTATTATCCTGTACC-1
LA_1600_1_GACAGAGGTTCTGGTA-1
LA_1600_1_TTCTCCTAGCGCTTAT-1
LA_1600_1_GGATTACAGCCCAATT-1
LA_1600_1_ACACTGATCGAGAACG-1
LA_1600_1_GTTCTCGTCGGCATCG-1
LA_1600_1_GTCTCGTAGTGAAGTT-1
LA_1600_1_CGACCTTTCGGCTTGG-1
LA_1600_1_GTAACGTGTACTTGAC-1
LA_1600_1_CTGCGGATCCCACTTG-1
LA_1600_1_CCCAGTTCAACTGCGC-1
LA_1600_1_AAATGCCCAGTTTACG-1
LA_1600_1_TAAACCGTCGGTGTTA-1
LA_1600_1_AACTCAGAGAAGGTTT-1
LA_1600_1_ACATACGCAGCCTATA-1
LA_1600_1_GCGAGAATCCAAACAC-1
LA_1600_1_AAGGTTCTCGATAGAA-1
LA_1600_1_TTAGGACTCTCCTATA-1
LA_1600_1_GCAATCACAGAGCCAA-1
LA_1600_1_GGCTGGTTCCTGCAGG-1
LA_1600_1_ACAGCTATCTGGTATG-1
LA_1600_1_TCTGGAACATAGTAAG-1
LA_1600_1_TGGGAAGTCCAGAAGG-1
LA_1600_1_GTCATTTCATACCATG-1
LA_1600_1_TTCTTAGTCTAACTGG-1
LA_1600_1_CGCTTCAGTAGCGTCC-1
LA_1600_1_TAGGCATTCCAGTAGT-1
LA_1600_1_TGCTGCTAGCTATGCT-1
LA_1600_1_TATGCCCTCCTAAGTG-1
LA_1600_1_GCGCAACTCTGGAGCC-1
LA_1600_1_CGAGCCAGTCTCAACA-1
LA_1600_1_TTAGGCAGTAAAGGAG-1
LA_1600_1_CAGCATATCAGAGGTG-1
LA_1600_1_CTCCTAGTCTTGTACT-1
LA_1600_1_AAGTCTGAGCTAAACA-1
LA_1600_1_CCCTCCTGTTGAGTTC-1
LA_1600_1_ACGGCCACAAGCCGTC-1
LA_1600_1_CCGTACTAGCCTATGT-1
LA_1600_1_TTGGCAAGTCAGGACA-1
LA_1600_1_CAGGTGCCACTAGTAC-1
LA_1600_1_TGGTTCCGTGTCAATC-1
LA_1600_1_TAGACCATCCTTTCGG-1
LA_1600_1_GCTTGAAGTCGACTGC-1
LA_1600_1_CCTTCCCTCGCATGAT-1
LA_1600_1_GCTTCCATCGTAGGTT-1
LA_1600_1_CTCTACGTCCCGACTT-1
LA_1600_1_ACGGAGAGTACGCTGC-1
LA_1600_1_CACTCCAGTTAAAGAC-1
LA_1600_1_GTGTGCGAGTTACGGG-1
LA_1600_1_CGCTTCATCAGCTGGC-1
LA_1600_1_TATTACCGTCGCTTTC-1
LA_1600_1_GGGTTGCAGGACATTA-1
LA_1600_1_GCCTCTACACATCCGG-1
LA_1600_1_ATTGGACGTAAAGTCA-1
LA_1600_1_CAACTAGGTTGTCGCG-1
LA_1600_1_CTCGTCACACACATGT-1
LA_1600_1_CGTCCATCACTTAAGC-1
LA_1600_1_GCGCAGTTCATGCTCC-1
LA_1600_1_GAAGCAGGTTATTCTC-1
LA_1600_1_TGGACGCCAAGCGAGT-1
LA_1600_1_GATGCTACACCACGTG-1
LA_1600_1_ACCAGTACATTCACTT-1
LA_1600_1_CGATGTACACTTACGA-1
LA_1600_1_CGCTGGAAGGGTATCG-1
LA_1600_1_CGGCTAGCATGATCCA-1
LA_1600_1_GAACGGAAGGGATACC-1
LA_1600_1_TCAGCAATCACGGTTA-1
LA_1600_1_CCCAGTTCACCGATAT-1
LA_1600_1_CACATAGAGATCTGCT-1
LA_1600_1_ATGCGATAGTTCGCAT-1
LA_1600_1_ATGCGATAGGTGACCA-1
LA_1600_1_TACCTTATCCGTCAAA-1
LA_1600_1_TTTCCTCCACAGATTC-1
LA_1600_1_GGATTACTCACCATAG-1
LA_1600_1_CACCTTGGTGTCCTCT-1
LA_1600_1_CAGCCGATCCTCAATT-1
LA_1600_1_TTCTCCTGTTGACGTT-1
LA_1600_1_AGTCTTTTCCTATGTT-1
LA_1600_1_TCGTAGAAGACGACGT-1
LA_1600_1_CACAGGCGTGAACCTT-1
LA_1600_1_ACATGGTCAAAGCAAT-1
LA_1600_1_GAAACTCAGATGCCTT-1
LA_1600_1_CACACCTAGTGTTAGA-1
LA_1600_1_ATTGGACAGTCCATAC-1
LA_1600_1_GGACAGAGTTGTCTTT-1
LA_1600_1_TTGCCGTGTGGTTTCA-1
LA_1600_1_GACGCGTGTTAAGATG-1
LA_1600_1_GATGAAAAGTGTTAGA-1
LA_1600_1_AAAGCAACAGGGTACA-1
LA_1600_1_CTGCTGTCACAACGCC-1
LA_1600_1_GTCACAATCCGTAGGC-1
LA_1600_1_CATCGGGGTCATCGGC-1
LA_1600_1_GAACATCGTAGATTAG-1
LA_1600_1_TCAATCTTCTACTTAC-1
LA_1600_1_CTTCTCTTCATGGTCA-1
LA_1600_1_CTCTGGTCACGGCGTT-1
LA_1600_1_TAAACCGCATTAGGCT-1
LA_1600_1_GTCAAGTAGTGTGAAT-1
LA_1600_1_TGCCAAAGTCTAAACC-1
LA_1600_1_CCAATCCCAGCGTAAG-1
LA_1600_1_TTGCCGTTCCATGCTC-1
LA_1600_1_AAACGGGAGAGGTACC-1
LA_1600_1_GACCTGGTCTATCCCG-1
LA_1600_1_GTCTTCGGTTATGTGC-1
LA_1600_1_CAGATCAGTAATCGTC-1
LA_1600_1_GATGAAACAAGAAGAG-1
LA_1600_1_GACGTTACACAACGCC-1
LA_1600_1_CTTCTCTTCTGTCAAG-1
LA_1600_1_AACACGTCAAGAGGCT-1
LA_1600_1_CCGGGATTCATAACCG-1
LA_1600_1_CTAGTGAGTTTAAGCC-1
LA_1600_1_CTAGCCTCACGAGAGT-1
LA_1600_1_TGCTACCTCACCCGAG-1
LA_1600_1_CACCTTGGTGTGACGA-1
LA_1600_1_TGGCCAGTCTCCTATA-1
LA_1600_1_TGACGGCCACGGTAAG-1
LA_1600_1_TGTCCCACAGATTGCT-1
LA_1600_1_ACGAGGATCGCCCTTA-1
LA_1600_1_TCAATCTGTTCAGGCC-1
LA_1600_1_CTCGTCACAATCCAAC-1
LA_1600_1_AACTGGTTCCTATTCA-1
LA_1600_1_CGAATGTCACATGTGT-1
LA_1600_1_TGATTTCAGCTAGCCC-1
LA_1600_1_CGATTGACATAACCTG-1
LA_1600_1_GTACTCCGTAGAGCTG-1
LA_1600_1_GTCAAGTAGAAACGCC-1
LA_1600_1_GAAGCAGTCCTTAATC-1
LA_1600_1_CGAGCACGTAGAGCTG-1
LA_1600_1_GTTCATTGTCAACTGT-1
LA_1600_1_GGCGACTTCAATACCG-1
LA_1600_1_CAGTAACTCTCTTATG-1
LA_1600_1_GTACGTAGTCATACTG-1
LA_1600_1_TTCTCCTCATCGGACC-1
LA_1600_1_GATGAGGAGCCATCGC-1
LA_1600_1_CCACGGATCAGCATGT-1
LA_1600_1_CAGTCCTGTCTTCGTC-1
LA_1600_1_CGTCCATCATGAAGTA-1
LA_1600_1_ACGGAGAAGTTAACGA-1
LA_1600_1_TACGGATCACTACAGT-1
LA_1600_1_CTGAAGTGTTCCACGG-1
LA_1600_1_GTGCATACAAGTAATG-1
LA_1600_1_ATAACGCCAGTAAGAT-1
LA_1600_1_ATAAGAGTCGTTTGCC-1
LA_1600_1_GCGACCACACCAGCAC-1
LA_1600_1_TGATTTCCATTAGCCA-1
LA_1600_1_GACCAATTCTCAAGTG-1
LA_1600_1_CCTTCCCTCGCTAGCG-1
LA_1600_1_ACACTGAAGTCCCACG-1
LA_1600_1_TTTGCGCGTGTTTGGT-1
LA_1600_1_CAAGAAAAGGATGTAT-1
LA_1600_1_CATTATCTCTAGCACA-1
LA_1600_1_TACTTACAGACTAGGC-1
LA_1600_1_AACCATGAGCTGCGAA-1
LA_1600_1_GGCTGGTAGCCACTAT-1
LA_1600_1_GCACTCTCATTAACCG-1
LA_1600_1_AGGGTGAAGGCGACAT-1
LA_1600_1_CACCTTGTCTGTCTAT-1
LA_1600_1_CCTTACGAGGTGATAT-1
LA_1600_1_CAAGGCCAGCTACCTA-1
LA_1600_1_GTCGGGTTCTACCTGC-1
LA_1600_1_AGCTCTCCACTATCTT-1
LA_1600_1_CAAGTTGAGGATCGCA-1
LA_1600_1_AGAGCTTGTGCACCAC-1
LA_1600_1_TAGGCATCACGGTTTA-1
LA_1600_1_AGATCTGCATGCCTTC-1
LA_1600_1_CGTAGCGTCAAGATCC-1
LA_1600_1_TAGGCATCAAGAAGAG-1
LA_1600_1_CAGTCCTTCCACTCCA-1
LA_1600_1_CAGATCACAAGCGAGT-1
LA_1600_1_CAGTAACGTCTAGCCG-1
LA_1600_1_GTCAAGTGTCGCGGTT-1
LA_1600_1_AGCTCCTCAGAGCCAA-1
LA_1600_1_GGTGCGTAGTAGGTGC-1
LA_1600_1_ACACTGAAGTGTCCAT-1
LA_1600_1_ACGCCGATCTATCCTA-1
LA_1600_1_GTGCTTCCACACAGAG-1
LA_1600_1_TTCTCCTAGTACACCT-1
LA_1600_1_AAACGGGCAGGCTGAA-1
LA_1600_1_GACTACAGTTGATTCG-1
LA_1600_1_ACGGGTCGTTAAGTAG-1
LA_1600_1_ATCATGGTCAATACCG-1
LA_1600_1_GGGAGATCATACCATG-1
LA_1600_1_TACACGATCTTGTACT-1
LA_1600_1_GAAATGACAGCCAGAA-1
LA_1600_1_CGCGTTTCATGTTGAC-1
LA_1600_1_CCTACACTCCAGGGCT-1
LA_1600_1_TTAACTCTCCTCCTAG-1
LA_1600_1_ACGGGTCTCTCAAACG-1
LA_1600_1_CCACGGATCATGTGGT-1
LA_1600_1_TACTTACTCAGCACAT-1
LA_1600_1_AAGTCTGCACCGGAAA-1
LA_1600_1_ACACCCTTCATTCACT-1
LA_1600_1_ATAACGCAGTGACATA-1
LA_1600_1_TGAGCCGAGAGGTAGA-1
LA_1600_1_GCGCAGTCATCGATTG-1
LA_1600_1_CAGCTAACAAGTTGTC-1
LA_1600_1_CCTACACCACTCGACG-1
LA_1600_1_CTCTGGTCATGGTTGT-1
LA_1600_1_GGACATTTCTTGTTTG-1
LA_1600_1_TCTTTCCCATGCCTTC-1
LA_1600_1_TCACAAGAGTCGCCGT-1
LA_1600_1_TAGAGCTTCAAACAAG-1
LA_1600_1_CTCGGAGCAAAGTGCG-1
LA_1600_1_CATCGAAGTCACCTAA-1
LA_1600_1_TGCACCTGTGCCTGTG-1
LA_1600_1_ACGCCGAAGGCTAGGT-1
LA_1600_1_TTGGCAAGTCCATGAT-1
LA_1600_1_TGAAAGAAGCTACCTA-1
LA_1600_1_TCTCTAAGTCTGGTCG-1
LA_1600_1_CAGAGAGCAAGGCTCC-1
LA_1600_1_TGGTTAGGTGTAATGA-1
LA_1600_1_TCGCGAGGTAGCGTAG-1
LA_1600_1_CTACGTCAGTGTTAGA-1
LA_1600_1_GTTAAGCGTGCTGTAT-1
LA_1600_1_CTTGGCTTCTAACTGG-1
LA_1600_1_GGGCATCGTGAGCGAT-1
LA_1600_1_CTTAGGACATATGCTG-1
LA_1600_1_TCTTTCCGTTCTGTTT-1
LA_1600_1_CCTTCGACATCTCCCA-1
LA_1600_1_AAAGCAACACCGAAAG-1
LA_1600_1_CCGGTAGAGATCCCAT-1
LA_1600_1_CTGTGCTCAGAAGCAC-1
LA_1600_1_GAACATCCATAACCTG-1
LA_1600_1_AGGCCGTGTTTGCATG-1
LA_1600_1_TCTTTCCAGCTGATAA-1
LA_1600_1_GGCAATTTCCCAAGAT-1
LA_1600_1_TTGGAACCAGGGTTAG-1
LA_1600_1_GCAAACTCACTTAACG-1
LA_1600_1_TTTCCTCGTCAAAGAT-1
LA_1600_1_CATCGGGCAGTATAAG-1
LA_1600_1_TAGTGGTTCCGAATGT-1
LA_1600_1_CACACAAGTGAAAGAG-1
LA_1600_1_ACGTCAAGTGACGGTA-1
LA_1600_1_GGACAGACAGTCAGCC-1
LA_1600_1_ATTGGTGTCAGTTCGA-1
LA_1600_1_CTCAGAATCACTTACT-1
LA_1600_1_CCGTGGATCATAAAGG-1
LA_1600_1_CCGTACTGTAGTGAAT-1
LA_1600_1_TACACGACATCAGTCA-1
LA_1600_1_CCTATTAAGACTTTCG-1
LA_1600_1_ACACCAATCCGTCATC-1
LA_1600_1_TACGGATCATTTCAGG-1
LA_1600_1_GTAGGCCTCAGTTTGG-1
LA_1600_1_TCGCGTTTCTACCTGC-1
LA_1600_1_GCGAGAATCTCGTTTA-1
LA_1600_1_TATCAGGCAAGCGCTC-1
LA_1600_1_CTCCTAGTCGTTTGCC-1
LA_1600_1_TACTTGTGTACGCACC-1
LA_1600_1_ATGAGGGTCTGGCGAC-1
LA_1600_1_AGATCTGAGGTAGCCA-1
LA_1600_1_CACATAGTCATTGCGA-1
LA_1600_1_TCCCGATTCCAAAGTC-1
LA_1600_1_ACAGCCGTCTGTCAAG-1
LA_1600_1_CGGTTAAAGTGAAGTT-1
LA_1600_1_ATCGAGTTCTTACCGC-1
LA_1600_1_GATCGTAGTCGTCTTC-1
LA_1600_1_TCAGGATAGATTACCC-1
LA_1600_1_GTGTTAGGTTAAGAAC-1
LA_1600_1_AACCATGGTACGCTGC-1
LA_1600_1_TGCACCTAGCTAACTC-1
LA_1600_1_CATCGGGTCCAGGGCT-1
LA_1600_1_CAGCTGGCATGTTCCC-1
LA_1600_1_CACCACTGTTGTACAC-1
LA_1600_1_GACGGCTCAGGGTACA-1
LA_1600_1_TGAGCATCAGCCTTTC-1
LA_1600_1_TGGCTGGGTGAGGGAG-1
LA_1600_1_TCGTACCCAGTCTTCC-1
LA_1600_1_CAGATCATCACGACTA-1
LA_1600_1_CTGAAGTAGTGAACAT-1
LA_1600_1_CAAGGCCAGACCACGA-1
LA_1600_1_GCAATCATCGCATGGC-1
LA_1600_1_CTGCGGAAGGTGCAAC-1
LA_1600_1_TTCTCCTAGACACTAA-1
LA_1600_1_TGTTCCGGTGTCTGAT-1
LA_1600_1_CTAATGGGTAAGAGGA-1
LA_1600_1_CTCATTAGTTTGGGCC-1
LA_1600_1_GCGAGAATCCTATTCA-1
LA_1600_1_CATCCACAGGCAATTA-1
LA_1600_1_GAATGAACATGGTTGT-1
LA_1600_1_GACTGCGCATTGTGCA-1
LA_1600_1_CAGAGAGGTCTGGAGA-1
LA_1600_1_CCGTGGATCTCTGAGA-1
LA_1600_1_CGATGGCCAAGCCTAT-1
LA_1600_1_ATGTGTGTCAGAGGTG-1
LA_1600_1_CCTTACGCAGCCTATA-1
LA_1600_1_GTGCATAGTTACCGAT-1
LA_1600_1_CAAGATCTCTAACTGG-1
LA_1600_1_TGGTTAGAGCTGCAAG-1
LA_1600_1_GGACGTCAGGAATTAC-1
LA_1600_1_ACTTACTAGAGAACAG-1
LA_1600_1_GACGGCTGTCTCACCT-1
LA_1600_1_TTAACTCTCGTGGGAA-1
LA_1600_1_CTGTTTAAGATACACA-1
LA_1600_1_AAAGCAATCTCAACTT-1
LA_1600_1_CCGGGATGTTAAGACA-1
LA_1600_1_AGAGTGGGTCTACCTC-1
LA_1600_1_CTCTGGTTCCAAGCCG-1
LA_1600_1_TAAACCGAGAATTCCC-1
LA_1600_1_CAGCATAAGGGAGTAA-1
LA_1600_1_CGTGTCTCAGCTCGCA-1
LA_1600_1_CTCTGGTAGTGACTCT-1
LA_1600_1_TTCTCAAGTGAAGGCT-1
LA_1600_1_TGGCGCATCAGTTGAC-1
LA_1600_1_CATGACAGTAAGGGCT-1
LA_1600_1_CCTTCCCAGATCTGCT-1
LA_1600_1_TGAGAGGTCAGTACGT-1
LA_1600_1_GTTACAGAGGGCACTA-1
LA_1600_1_CTCAGAACAAGCCATT-1
LA_1600_1_CACACTCGTCTTGCGG-1
LA_1600_1_ACGGGTCCATGTAAGA-1
LA_1600_1_TTCTTAGCAAATTGCC-1
LA_1600_1_GATCGATCATTCGACA-1
LA_1600_1_ACTTTCACACCTGGTG-1
LA_1600_1_GTGAAGGTCCAAACAC-1
LA_1600_1_AGAGCTTGTCACTGGC-1
LA_1600_1_GAGTCCGGTATATGGA-1
LA_1600_1_TCAGCAAAGATGGGTC-1
LA_1600_1_CACATAGCATGACATC-1
LA_1600_1_CATCGAACACCCATGG-1
LA_1600_1_GGCCGATTCGGCGCTA-1
LA_1600_1_ATAGACCAGTGTCTCA-1
LA_1600_1_TGCGTGGCAGTATGCT-1
LA_1600_1_TGCGTGGAGTGTCCCG-1
LA_1600_1_AATCGGTGTAAGAGAG-1
LA_1600_1_GGAAAGCGTTGGACCC-1
LA_1600_1_CATGCCTGTCTAGCCG-1
LA_1600_1_AAAGATGTCTTGAGAC-1
LA_1600_1_AACTTTCCATGGTCAT-1
LA_1600_1_CAAGAAATCTGCCCTA-1
LA_1600_1_TTAGGCAAGTGTTTGC-1
LA_1600_1_GATCGATAGACCACGA-1
LA_1600_1_CACTCCATCGGTGTTA-1
LA_1600_1_ACACCCTAGCCAGGAT-1
LA_1600_1_CGCCAAGAGATCCCAT-1
LA_1600_1_GCCAAATGTTTCCACC-1
LA_1600_1_AGCGTATTCACCTCGT-1
LA_1600_1_TTGCGTCCAGACTCGC-1
LA_1600_1_AGTCTTTCATGCAACT-1
LA_1600_1_AGCAGCCCATCCGGGT-1
LA_1600_1_CGATTGAGTTGCTCCT-1
LA_1600_1_CTACGTCGTCAGGACA-1
LA_1600_1_GTCCTCAGTCAAACTC-1
LA_1600_1_TCTATTGAGTTCCACA-1
LA_1600_1_GGGACCTCAGCTATTG-1
LA_1600_1_TACTCGCTCTTTCCTC-1
LA_1600_1_CATCAAGGTCACACGC-1
LA_1600_1_CAGCTGGCAGGGTATG-1
LA_1600_1_TATCTCAAGGACGAAA-1
LA_1600_1_TTCGAAGAGAAGGCCT-1
LA_1600_1_CACCACTGTAAGTAGT-1
LA_1600_1_ACATACGAGCTCCTCT-1
LA_1600_1_CTCAGAACATGGTCAT-1
LA_1600_1_CCTTTCTTCTCTGTCG-1
LA_1600_1_ATTACTCGTCGGCATC-1
LA_1600_1_TACGGATGTGGACGAT-1
LA_1600_1_CGATTGAAGTCGATAA-1
LA_1600_1_TTCTTAGAGTGTTTGC-1
LA_1600_1_AACTCCCCACGGCTAC-1
LA_1600_1_TTTATGCCAAGTCTGT-1
LA_1600_1_GGTGAAGCAGGTGGAT-1
LA_1600_1_GAGTCCGCATGGAATA-1
LA_1600_1_GTTCGGGTCCCTAACC-1
LA_1600_1_TCTCATAGTGATGCCC-1
LA_1600_1_GATCAGTTCACTTCAT-1
LA_1600_1_CCACCTAAGAGTAATC-1
LA_1600_1_GACTAACTCAATCTCT-1
LA_1600_1_GATGCTAGTGCAACTT-1
LA_1600_1_GCTCTGTTCCATGAGT-1
LA_1600_1_ACTTTCATCTAACTGG-1
LA_1600_1_CGCGGTAGTTCCTCCA-1
LA_1600_1_TTAACTCAGTTCCACA-1
LA_1600_1_TAAGTGCTCGATCCCT-1
LA_1600_1_ATTACTCTCCGTTGCT-1
LA_1600_1_AACCATGAGCTAAGAT-1
LA_1600_1_CGTCCATCATATACGC-1
LA_1600_1_CGTCTACAGTGGTCCC-1
LA_1600_1_GAACATCTCCCTTGCA-1
LA_1600_1_CTACGTCGTGCTCTTC-1
LA_1600_1_CTGCTGTCAAGCGAGT-1
LA_1600_1_ACGGCCAGTCTTCTCG-1
LA_1600_1_GTTTCTAGTTCCATGA-1
LA_1600_1_CCCTCCTAGTCATGCT-1
LA_1600_1_CTAAGACCACCATGTA-1
LA_1600_1_AGAGCTTGTCCTCTTG-1
LA_1600_1_AAGACCTAGCTCCTTC-1
LA_1600_1_GGCTGGTGTCTCCACT-1
LA_1600_1_GGACATTCACGGTTTA-1
LA_1600_1_CTACATTCAAGGTTCT-1
LA_1600_1_GCTGCAGAGACGCAAC-1
LA_1600_1_AACTTTCCATTAGGCT-1
LA_1600_1_ATAAGAGAGGACGAAA-1
LA_1600_1_ACACCCTGTGCCTGGT-1
LA_1600_1_AACTTTCTCGGTGTTA-1
LA_1600_1_TTCTTAGGTTCCATGA-1
LA_1600_1_GTTCATTGTTCCTCCA-1
LA_1600_1_ACTATCTAGAGTCTGG-1
LA_1600_1_CTACACCGTACTTCTT-1
LA_1600_1_CAGCTAACACCCATTC-1
LA_1600_1_GTAACGTCAATGACCT-1
LA_1600_1_GACTAACCAGCCTATA-1
LA_1600_1_GTACTCCAGCTAGTCT-1
LA_1600_1_TAAGAGAGTACCGTTA-1
LA_1600_1_TAGTGGTAGTCCTCCT-1
LA_1600_1_AAATGCCGTCCTAGCG-1
LA_1600_1_AACGTTGAGATCACGG-1
LA_1600_1_TGCGTGGCAGAGTGTG-1
LA_1600_1_CAGCAGCAGAGATGAG-1
LA_1600_1_GGAACTTAGCGTCTAT-1
LA_1600_1_TATCAGGTCGGCATCG-1
LA_1600_1_ACTTTCATCTTGAGGT-1
LA_1600_1_GTGAAGGTCCATGCTC-1
LA_1600_1_ATCGAGTAGATGTTAG-1
LA_1600_1_ACTGTCCAGGATGGTC-1
LA_1600_1_CACACCTTCCCATTTA-1
LA_1600_1_TTAGGCATCTTGCCGT-1
LA_1600_1_CAAGAAAGTGTGACCC-1
LA_1600_1_AAACCTGAGTTCGCAT-1
LA_1600_1_GTACGTAGTATGCTTG-1
LA_1600_1_GCGAGAATCTCATTCA-1
LA_1600_1_TCAGCTCTCCACTGGG-1
LA_1600_1_CATCAGAGTCACTTCC-1
LA_1600_1_CCTTCGAGTGCGAAAC-1
LA_1600_1_TCTCATATCGGCTTGG-1
LA_1600_1_TCAGATGCAGCCTTTC-1
LA_1600_1_TCATTACCACGACTCG-1
LA_1600_1_AACCGCGGTTATTCTC-1
LA_1600_1_GACTGCGAGCTGTTCA-1
LA_1600_1_AGAGCTTGTTGGGACA-1
LA_1600_1_AGGGATGAGCGTCTAT-1
LA_1600_1_AACCGCGGTGTGGTTT-1
LA_1600_1_GCGCAGTTCACTGGGC-1
LA_1600_1_TTAGGACTCAACTCTT-1
LA_1600_1_TTAGTTCAGAAGGACA-1
LA_1600_1_CTCGGAGAGACAAAGG-1
LA_1600_1_TTGCGTCCAGTAAGAT-1
LA_1600_1_CGAGCCAGTTCGGGCT-1
LA_1600_1_GCAAACTAGCGCTTAT-1
LA_1600_1_CTGGTCTAGGGTCTCC-1
LA_1600_1_CAAGATCAGGTGCTAG-1
LA_1600_1_AAACGGGCACATCCAA-1
LA_1600_1_TCGCGAGGTTTGTGTG-1
LA_1600_1_CGGGTCAAGTTGAGAT-1
LA_1600_1_GTATCTTCATGTCTCC-1
LA_1600_1_TCAGCAAAGGCTAGCA-1
LA_1600_1_TACCTTACAGCTGTGC-1
LA_1600_1_CCCATACCAAGGTTTC-1
LA_1600_1_ATTGGACCAAGTCTGT-1
LA_1600_1_GTTCTCGTCATCTGTT-1
LA_1600_1_CATCGAATCGGAGGTA-1
LA_1600_1_CAGTAACTCAACGGGA-1
LA_1600_1_TTCGAAGCATCGTCGG-1
LA_1600_1_CCTTTCTCAAGTTAAG-1
LA_1600_1_ACTGAACGTGCTGTAT-1
LA_1600_1_CATTCGCAGAAGGTGA-1
LA_1600_1_TTGGCAAGTACAGTGG-1
LA_1600_1_TTAGTTCTCCATGCTC-1
LA_1600_1_TGACAACTCATAAAGG-1
LA_1600_1_CATATTCGTATTAGCC-1
LA_1600_1_TGTCCCATCTCCCTGA-1
LA_1600_1_CGGGTCACATACTACG-1
LA_1600_1_CCCAATCAGGGTGTGT-1
LA_1600_1_CCTAGCTGTGGCTCCA-1
LA_1600_1_TGCGGGTAGGTGCAAC-1
LA_1600_1_CCTTACGAGCTAGTCT-1
LA_1600_1_TCTTTCCCACACCGCA-1
LA_1600_1_CACCAGGCAGCCTGTG-1
LA_1600_1_ATTCTACAGAGGTTAT-1
LA_1600_1_CCCATACAGTGTACCT-1
LA_1600_1_AGAATAGTCAGCTCTC-1
LA_1600_1_CAAGAAACATTACCTT-1
LA_1600_1_CGATTGACAGTAAGAT-1
LA_1600_1_CGAGAAGCACCCTATC-1
LA_1600_1_TTCCCAGCACTTCTGC-1
LA_1600_1_CACAAACCATATACGC-1
LA_1600_1_TAAACCGAGCCTTGAT-1
LA_1600_1_AGATTGCGTTAGATGA-1
LA_1600_1_ACCCACTAGATAGCAT-1
LA_1600_1_CAAGAAACATTGGTAC-1
LA_1600_1_CGACTTCAGGATGGTC-1
LA_1600_1_GCATGTAGTCGTCTTC-1
LA_1600_1_ACATCAGAGGTGCAAC-1
LA_1600_1_CATTATCGTAAAGTCA-1
LA_1600_1_CCAATCCAGCAGGCTA-1
LA_1600_1_ACACCAACAGAAGCAC-1
LA_1600_1_CTACATTAGAGACTAT-1
LA_1600_1_AAGACCTAGAGGTAGA-1
LA_1600_1_CACCACTCACCCATTC-1
LA_1600_1_AAATGCCGTCCGACGT-1
LA_1600_1_GATCGTACACCGTTGG-1
LA_1600_1_ACGGAGATCCCGGATG-1
LA_1600_1_CTTCTCTTCAACACAC-1
LA_1600_1_TGACAACCAAAGTGCG-1
LA_1600_1_CCAATCCCAGCATACT-1
LA_1600_1_GCATGATGTTCTGGTA-1
LA_1600_1_GTCATTTGTCTAGAGG-1
LA_1600_1_AACTTTCCATGTAGTC-1
LA_1600_1_CTGCTGTTCAGGTTCA-1
LA_1600_1_CGTTCTGCAGTATAAG-1
LA_1600_1_CAAGTTGCACGAAACG-1
LA_1600_1_ATCATCTAGAACAACT-1
LA_1600_1_GACGTTACAAACAACA-1
LA_1600_1_GTAACTGTCCTCAATT-1
LA_1600_1_GGGCATCGTGTCGCTG-1
LA_1600_1_TCGAGGCAGCAGATCG-1
LA_1600_1_GAATAAGAGAGCAATT-1
LA_1600_1_CACAGGCTCCAACCAA-1
LA_1600_1_AAGGCAGAGTATGACA-1
LA_1600_1_GTACTCCGTCTAGCGC-1
LA_1600_1_TGCACCTGTCGAATCT-1
LA_1600_1_GCGCGATCATCACCCT-1
LA_1600_1_CACCAGGCAGACACTT-1
LA_1600_1_ACTATCTGTGTGACGA-1
LA_1600_1_GTAGTCAAGCTAGTGG-1
LA_1600_1_CCGTACTAGCTGAACG-1
LA_1600_1_TCGAGGCCAGTCGTGC-1
LA_1600_1_CTCACACGTTAAGAAC-1
LA_1600_1_ATCATGGAGCTATGCT-1
LA_1600_1_CTACCCATCATCGATG-1
LA_1600_1_GTCTCGTCAACACCCG-1
LA_1600_1_GTGTTAGCACGCATCG-1
LA_1600_1_AGATCTGAGACCTTTG-1
LA_1600_1_CATGACAAGTGTCCCG-1
LA_1600_1_TCACGAACATAGTAAG-1
LA_1600_1_AACCATGTCTACGAGT-1
LA_1600_1_CATGCCTTCTGTCTAT-1
LA_1600_1_GGTGCGTAGACCTAGG-1
LA_1600_1_TCTCTAAAGGTGATAT-1
LA_1600_1_TCGGGACCACCAGGTC-1
LA_1600_1_TAGTGGTAGGCATGGT-1
LA_1600_1_TCGTACCGTCCCTACT-1
LA_1600_1_GCGCAGTAGTGCGATG-1
LA_1600_1_ACTGAGTAGTTAACGA-1
LA_1600_1_TTATGCTTCGTTTGCC-1
LA_1600_1_GCAGCCAGTGTATGGG-1
LA_1600_1_GTACTCCTCCTTTACA-1
LA_1600_1_TTCCCAGGTCAATACC-1
LA_1600_1_CAGCGACAGCTCCTCT-1
LA_1600_1_TGCCCATCAAACGCGA-1
LA_1600_1_TTGCCGTGTCACTGGC-1
LA_1600_1_ACAGCCGGTGAAAGAG-1
LA_1600_1_CGTGTAAAGGACACCA-1
LA_1600_1_TCTGGAAGTCTAGTCA-1
LA_1600_1_GTGCTTCCAAAGTGCG-1
LA_1600_1_AGTGGGACATGTTGAC-1
LA_1600_1_GCACATATCACTTCAT-1
LA_1600_1_ATCATCTCAGACACTT-1
LA_1600_1_TCAACGAGTAATTGGA-1
LA_1600_1_GACTACATCTTAGCCC-1
LA_1600_1_TGCCCTACACTGTGTA-1
LA_1600_1_CGATCGGGTCCTAGCG-1
LA_1600_1_GCATACAGTCTTGATG-1
LA_1600_1_CATATTCGTTTACTCT-1
LA_1600_1_CTCATTAGTTGAACTC-1
LA_1600_1_CCTTACGGTACTCAAC-1
LA_1600_1_GACACGCAGTTTCCTT-1
LA_1600_1_TGGTTCCGTGTTCTTT-1
LA_1600_1_TGCTACCAGAACAATC-1
LA_1600_1_CGGACTGTCGTGACAT-1
LA_1600_1_CCCAGTTTCTTTACAC-1
LA_1600_1_TCGTACCCATCCGTGG-1
LA_1600_1_GAATGAAGTCGAGTTT-1
LA_1600_1_GATGCTAAGTGCTGCC-1
LA_1600_1_GCATGCGTCAGTTTGG-1
LA_1600_1_GTATTCTAGGGCATGT-1
LA_1600_1_CTACACCCAATCTGCA-1
LA_1600_1_ACCGTAATCAAAGACA-1
LA_1600_1_ATGCGATCACATGACT-1
LA_1600_1_TGAGCATGTCGAAAGC-1
LA_1600_1_GCAATCACAAAGCGGT-1
LA_1600_1_TTTGGTTGTAGGAGTC-1
LA_1600_1_AAGACCTCATGGTAGG-1
LA_1600_1_AGAGCGAGTAGCGCTC-1
LA_1600_1_AGATCTGCATACTACG-1
LA_1600_1_TGACTAGTCTGTTGAG-1
LA_1600_1_TACGGATTCCGGGTGT-1
LA_1600_1_TCGTACCTCTTTAGGG-1
LA_1600_1_GTGCATAGTTTGTGTG-1
LA_1600_1_GTGAAGGTCCGAGCCA-1
LA_1600_1_ACAGCTATCCCAAGAT-1
LA_1600_1_TCATTTGCAATGAAAC-1
LA_1600_1_GACGTTAGTCGCCATG-1
LA_1600_1_TAGTGGTTCCGATATG-1
LA_1600_1_GTTAAGCGTACTCTCC-1
LA_1600_1_GGTATTGCATCATCCC-1
LA_1600_1_ATGCGATGTAACGACG-1
LA_1600_1_TTTGTCATCATCGATG-1
LA_1600_1_GTAGTCACAATACGCT-1
LA_1600_1_GATCGTAAGTCGCCGT-1
LA_1600_1_CGCTATCAGGTCGGAT-1
LA_1600_1_GAGGTGAGTATTCTCT-1
LA_1600_1_CGATTGACAATAACGA-1
LA_1600_1_TGCCCATTCTACTTAC-1
LA_1600_1_TCAGCAAAGTAAGTAC-1
LA_1600_1_ATTCTACTCAGAGACG-1
LA_1600_1_ACTGATGAGCGTGAGT-1
LA_1600_1_ACACCCTCATAAGACA-1
LA_1600_1_TCGTACCCATGGGACA-1
LA_1600_1_AGGGAGTGTCGACTAT-1
LA_1600_1_TGTTCCGCACCAGTTA-1
LA_1600_1_ATTATCCGTATGCTTG-1
LA_1600_1_CGAACATCATCGACGC-1
LA_1600_1_TGGGCGTCAAGTTGTC-1
LA_1600_1_AGGGTGATCGGTCCGA-1
LA_1600_1_TAGAGCTAGTAGCGGT-1
LA_1600_1_GTTTCTAAGAGAGCTC-1
LA_1600_1_GGAATAAGTTGCGCAC-1
LA_1600_1_TTAGGCATCGAGAACG-1
LA_1600_1_TCTGGAACATTACCTT-1
LA_1600_1_TGGTTAGCATTCACTT-1
LA_1600_1_ACAGCCGTCTGCTGTC-1
LA_1600_1_CCAGCGAAGTGTACTC-1
LA_1600_1_TGCTGCTTCTCAAACG-1
LA_1600_1_ACGGAGAAGCTAGTCT-1
LA_1600_1_GCCAAATTCTCCCTGA-1
LA_1600_1_AGTAGTCCATATACCG-1
LA_1600_1_TCGTAGAGTATGAAAC-1
LA_1600_1_GTAACTGTCAACCATG-1
LA_1600_1_ACTGAACTCGGTTAAC-1
LA_1600_1_ACTGATGGTTACTGAC-1
LA_1600_1_GGAAAGCTCGGAGGTA-1
LA_1600_1_CTCACACCACGCATCG-1
LA_1600_1_GGCTCGATCTCACATT-1
LA_1600_1_AGGGAGTAGCAGCCTC-1
LA_1600_1_GACGTTATCTCGTTTA-1
LA_1600_1_ACGATGTGTTCACGGC-1
LA_1600_1_GTCCTCAAGATGTAAC-1
LA_1600_1_CGAATGTCAGTGACAG-1
LA_1600_1_CACACAACAAAGCGGT-1
LA_1600_1_AGCCTAAGTCAGAAGC-1
LA_1600_1_GGCGACTGTGCACTTA-1
LA_1600_1_CAGGTGCGTCCATGAT-1
LA_1600_1_ATAGACCTCTCGCATC-1
LA_1600_1_CAGCTAATCTCTGAGA-1
LA_1600_1_GTCATTTAGCCAGGAT-1
LA_1600_1_TTTACTGGTACTCTCC-1
LA_1600_1_TGACTAGTCAAACGGG-1
LA_1600_1_AGTGTCAAGCTCCTTC-1
LA_1600_1_GACCAATTCCTCTAGC-1
LA_1600_1_TAGAGCTTCTGCAGTA-1
LA_1600_1_CCTAGCTAGTAGCGGT-1
LA_1600_1_GCGCGATTCTACCAGA-1
LA_1600_1_CGAGCACAGTAATCCC-1
LA_1600_1_AGCGTATTCCTAAGTG-1
LA_1600_1_TTCCCAGAGAGCTATA-1
LA_1600_1_AGGCCGTAGGTGCTAG-1
LA_1600_1_CAAGGCCTCAGCCTAA-1
LA_1600_1_TGGCCAGTCATAGCAC-1
LA_1600_1_TTTGGTTGTGTAATGA-1
LA_1600_1_GTACGTATCATGTAGC-1
LA_1600_1_CACAAACGTGATGTGG-1
LA_1600_1_TCTGAGACAGATCTGT-1
LA_1600_1_CGACTTCGTTACGACT-1
LA_1600_1_GAACATCGTAGCTGCC-1
LA_1600_1_AACACGTGTGGTGTAG-1
LA_1600_1_CGCTATCAGGATGGAA-1
LA_1600_1_GCCAAATAGCGTTGCC-1
LA_1600_1_TCAGCTCAGCAATCTC-1
LA_1600_1_ATAGACCAGTACGTAA-1
LA_1600_1_GGAATAATCAGTGTTG-1
LA_1600_1_GTAGTCACATTTCAGG-1
LA_1600_1_TGCCAAAGTACCGCTG-1
LA_1600_1_CTCGTACTCTCATTCA-1
LA_1600_1_GGAAAGCGTTCCCGAG-1
LA_1600_1_CGTGTCTCAGTATGCT-1
LA_1600_1_GCTGCTTAGGATCGCA-1
LA_1600_1_ACTTGTTGTGAGGGAG-1
LA_1600_1_GTAGGCCGTCTCTCTG-1
LA_1600_1_AGAGTGGGTCGAGATG-1
LA_1600_1_TACCTTAGTCCGTTAA-1
LA_1600_1_AACTCAGTCTATCGCC-1
LA_1600_1_CCTAAAGCAACTGGCC-1
LA_1600_1_GCTTGAATCGATGAGG-1
LA_1600_1_CGGGTCACAGCATACT-1
LA_1600_1_ACCTTTATCTGCCAGG-1
LA_1600_1_ACGATGTCAGTCAGAG-1
LA_1600_1_TCTATTGAGAACTGTA-1
LA_1600_1_GGACGTCTCTCGAGTA-1
LA_1600_1_CTAGCCTTCTGTTGAG-1
LA_1600_1_AAAGCAACAGGTTTCA-1
LA_1600_1_CATCGAAGTGCGCTTG-1
LA_1600_1_TACGGGCAGACAATAC-1
LA_1600_1_TTGCGTCGTATGGTTC-1
LA_1600_1_CTAGTGAAGTCCTCCT-1
LA_1600_1_GACAGAGAGCATCATC-1
LA_1600_1_AGGTCATAGCTTCGCG-1
LA_1600_1_CTAGCCTAGCTAAACA-1
LA_1600_1_GAAATGAAGCAATCTC-1
LA_1600_1_GACTAACCATTAGGCT-1
LA_1600_1_GACGCGTGTTGGACCC-1
LA_1600_1_CAGTCCTGTGGGTATG-1
LA_1600_1_TAAACCGCAAGTAGTA-1
LA_1600_1_GGTGTTATCAGCATGT-1
LA_1600_1_TACTTGTGTGCTGTAT-1
LA_1600_1_CCTTCGAAGAGGGATA-1
LA_1600_1_GGATTACAGGTGTTAA-1
LA_1600_1_AAATGCCTCACCTTAT-1
LA_1600_1_TCGCGAGTCTACTTAC-1
LA_1600_1_CTAGCCTAGTTCGCAT-1
LA_1600_1_ACGCCAGGTGATAAGT-1
LA_1600_1_GTCGGGTGTACTTAGC-1
LA_1600_1_CAGAATCTCACCGTAA-1
LA_1600_1_AGGGTGACAGCTCCGA-1
LA_1600_1_ACATCAGCAATGCCAT-1
LA_1600_1_GTCACAAGTCAAAGAT-1
LA_1600_1_TTTATGCGTATAGGTA-1
LA_1600_1_ACGATACAGGATCGCA-1
LA_1600_1_CGATGGCGTAATCGTC-1
LA_1600_1_CTTCTCTTCTTTACAC-1
LA_1600_1_TGACTAGGTTGAGTTC-1
LA_1600_1_ACATACGCATACAGCT-1
LA_1600_1_TTTGGTTGTGGACGAT-1
LA_1600_1_GGACAAGCACGGCTAC-1
LA_1600_1_TAGTGGTAGTTCGATC-1
LA_1600_1_GGGTTGCTCAGTTTGG-1
LA_1600_1_ATTATCCTCTCGTTTA-1
LA_1600_1_CGTTGGGCACGACTCG-1
LA_1600_1_GAGGTGACAGCTCGCA-1
LA_1600_1_GTACTCCTCCTATTCA-1
LA_1600_1_CGAACATTCTAAGCCA-1
LA_1600_1_TGTGTTTCAGTATGCT-1
LA_1600_1_GGTGTTACAAGTCTAC-1
LA_1600_1_CATTCGCGTTACGCGC-1
LA_1600_1_TACGGGCCATGCGCAC-1
LA_1600_1_GACGCGTTCTGCTGCT-1
LA_1600_1_AAACGGGCAAGAAGAG-1
LA_1600_1_ACTTTCATCAGCATGT-1
LA_1600_1_CGGAGCTTCTAACTCT-1
LA_1600_1_CGTCCATGTTATGCGT-1
LA_1600_1_CGTTCTGTCGGTCTAA-1
LA_1600_1_GGGTTGCAGCGATGAC-1
LA_1600_1_CCTATTACATTACGAC-1
LA_1600_1_GGCGACTAGAATCTCC-1
LA_1600_1_AGTAGTCAGGCAATTA-1
LA_1600_1_CTCATTACATAAGACA-1
LA_1600_1_TCGGGACTCTCGTTTA-1
LA_1600_1_GATGCTAGTACCGAGA-1
LA_1600_1_ACGAGCCAGTTGTCGT-1
LA_1600_1_TGCGTGGCAGGGTTAG-1
LA_1600_1_TTAACTCAGATCGATA-1
LA_1600_1_TACACGATCCTTAATC-1
LA_1600_1_GGACAAGGTGACCAAG-1
LA_1600_1_CTTGGCTTCCTCAACC-1
LA_1600_1_TCACAAGCACCCTATC-1
LA_1600_1_TGGTTAGGTACCGTAT-1
LA_1600_1_CTGTGCTAGTCGATAA-1
LA_1600_1_CGATTGAAGCTGAAAT-1
LA_1600_1_AGAGCGAGTGTTCTTT-1
LA_1600_1_CAACCTCAGTGGCACA-1
LA_1600_1_TTTGCGCAGTGACATA-1
LA_1600_1_TCTGGAATCAGCAACT-1
LA_1600_1_AGTTGGTTCGTCCGTT-1
LA_1600_1_CTGATCCTCGACCAGC-1
LA_1600_1_ACGATGTGTATGGTTC-1
LA_1600_1_TAAGTGCAGGAGTAGA-1
LA_1600_1_GCGAGAATCGGCGGTT-1
LA_1600_1_CATTCGCTCACGGTTA-1
LA_1600_1_GATCAGTTCATCACCC-1
LA_1600_1_CGAGCACAGACAGAGA-1
LA_1600_1_GCCTCTAGTAAATACG-1
LA_1600_1_TGGTTAGCATTGGTAC-1
LA_1600_1_GGTGTTAGTGTTAAGA-1
LA_1600_1_TATCAGGTCTTGCCGT-1
LA_1600_1_AACTTTCTCTTCATGT-1
LA_1600_1_GGGCATCGTCCGAAGA-1
LA_1600_1_CAGCTAACACGAAGCA-1
LA_1600_1_CTGTTTAGTTAAGTAG-1
LA_1600_1_TACTTACAGGCCCGTT-1
LA_1600_1_ACACTGACAACAACCT-1
LA_1600_1_AACTTTCTCGACAGCC-1
LA_1600_1_AGTGGGAGTGCAACTT-1
LA_1600_1_TCGTACCCAAGGGTCA-1
LA_1600_1_CAAGGCCGTAAGGATT-1
LA_1600_1_TCTTTCCGTTAAGACA-1
LA_1600_1_ATAAGAGAGTCCAGGA-1
LA_1600_1_CCCAGTTCACATCCAA-1
LA_1600_1_ACTGAGTCAATAGCGG-1
LA_1600_1_GCGGGTTGTTCTCATT-1
LA_1600_1_CTAGCCTAGCCCAGCT-1
LA_1600_1_TTGGAACCAATACGCT-1
LA_1600_1_ACTGATGTCAAAGACA-1
LA_1600_1_CCTACACAGTCGATAA-1
LA_1600_1_GCTTGAACAATGCCAT-1
LA_1600_1_TACTCATCATTAACCG-1
LA_1600_1_CTGATCCGTGATGATA-1
LA_1600_1_GTAGGCCAGACAAAGG-1
LA_1600_1_TACAGTGAGTGGTAAT-1
LA_1600_1_CTAGCCTTCCATGAGT-1
LA_1600_1_TTTACTGTCTGGCGAC-1
LA_1600_1_ATCATGGAGTTAAGTG-1
LA_1600_1_CAGCCGACATCGACGC-1
LA_1600_1_GTAACGTTCAGAGACG-1
LA_1600_1_TCAGGTATCGTGGGAA-1
LA_1600_1_TGTCCCACACCGAATT-1
LA_1600_1_AACTCTTTCCGCTGTT-1
LA_1600_1_CTCGAGGAGCGTGAGT-1
LA_1600_1_TGCTGCTGTTGTTTGG-1
LA_1600_1_CAGCATAAGCCAGGAT-1
LA_1600_1_TGTGTTTTCTTAGAGC-1
LA_1600_1_GATCGCGGTGTCCTCT-1
LA_1600_1_GGCTCGATCATGCATG-1
LA_1600_1_TCGAGGCCACGCATCG-1
LA_1600_1_CTTAACTAGCTACCTA-1
LA_1600_1_TGACTAGAGGGTGTGT-1
LA_1600_1_GTTACAGAGACACTAA-1
LA_1600_1_CGGAGTCCATTTCACT-1
LA_1600_1_CTTACCGAGTAGCGGT-1
LA_1600_1_TGCCCTATCCTTTACA-1
LA_1600_1_ACACCCTCACGGTTTA-1
LA_1600_1_CATATGGCAGACGCTC-1
LA_1600_1_CGCTTCACACTTGGAT-1
LA_1600_1_CTAATGGCAAGAGTCG-1
LA_1600_1_CCAGCGAAGCGCCTTG-1
LA_1600_1_CACATAGTCTAGAGTC-1
LA_1600_1_CGTGTAAGTATCACCA-1
LA_1600_1_CATTCGCTCAACACAC-1
LA_1600_1_CATCAGATCATCGCTC-1
LA_1600_1_TTTATGCGTTGGGACA-1
LA_1600_1_CATTATCGTTGACGTT-1
LA_1600_1_ACGCCAGTCACAGTAC-1
LA_1600_1_AACTGGTGTAAGGGAA-1
LA_1600_1_AGCATACAGCCCAATT-1
LA_1600_1_GACACGCTCTGTCAAG-1
LA_1600_1_TCGGGACCATGGTCAT-1
LA_1600_1_CAACCTCAGCGTTCCG-1
LA_1600_1_GCATACATCTGGTATG-1
LA_1600_1_CTACGTCTCCTAGAAC-1
LA_1600_1_AAGACCTGTTCCTCCA-1
LA_1600_1_CTTAACTTCTGGTGTA-1
LA_1600_1_GATCTAGCAACGATCT-1
LA_1600_1_TTGAACGGTTAAGTAG-1
LA_1600_1_GTTTCTACACATCTTT-1
LA_1600_1_CTCGAAAGTTGACGTT-1
LA_1600_1_ATGAGGGAGTCTCAAC-1
LA_1600_1_CTACATTAGTACATGA-1
LA_1600_1_AGAATAGTCAAAGTAG-1
LA_1600_1_CGATGTAGTGCTCTTC-1
LA_1600_1_TTGCCGTTCTCGTATT-1
LA_1600_1_GTCTTCGCAAGGACAC-1
LA_1600_1_GTCGTAAAGTACGATA-1
LA_1600_1_GACGTTATCTGCCAGG-1
LA_1600_1_AACTCCCGTTAAGAAC-1
LA_1600_1_GAGGTGATCCTCAACC-1
LA_1600_1_TCCCGATGTCCTGCTT-1
LA_1600_1_TACGGATTCATAAAGG-1
LA_1600_1_TCAGGATCAAGTCATC-1
LA_1600_1_TCGCGAGGTGCTCTTC-1
LA_1600_1_TGATTTCCAGGCGATA-1
LA_1600_1_CTCCTAGGTCGACTAT-1
LA_1600_1_AAACCTGTCCTACAGA-1
LA_1600_1_TCAGATGCACATGGGA-1
LA_1600_1_TGCCCATGTCCGAACC-1
LA_1600_1_AAACGGGGTCAAAGAT-1
LA_1600_1_CTCTACGGTTACCAGT-1
LA_1600_1_ATCCACCGTACCAGTT-1
LA_1600_1_CTAACTTGTCGAGATG-1
LA_1600_1_AGATTGCCATCCTAGA-1
LA_1600_1_CATATGGCACGAAGCA-1
LA_1600_1_CCTTACGGTTGTACAC-1
LA_1600_1_CGATTGAGTGTAAGTA-1
LA_1600_1_CTGTGCTCATCCGGGT-1
LA_1600_1_GAACATCGTTGGAGGT-1
LA_1600_1_GGCTCGACAGAGTGTG-1
LA_1600_1_GTTCTCGCATCGGTTA-1
LA_1600_1_AAACCTGGTCTGGAGA-1
LA_1600_1_CAACCTCAGCGAGAAA-1
LA_1600_1_GCTGCGATCAGCGACC-1
LA_1600_1_TGCACCTGTGTGAAAT-1
LA_1600_1_CTGAAGTTCATAGCAC-1
LA_1600_1_ATTACTCTCGTTGACA-1
LA_1600_1_CTAGTGATCCGCATAA-1
LA_1600_1_GCATGTAAGTAGGCCA-1
LA_1600_1_CTCAGAAGTTCCATGA-1
LA_1600_1_AAGCCGCTCAGAGACG-1
LA_1600_1_ATAAGAGCACTAGTAC-1
LA_1600_1_AAATGCCCAATACGCT-1
LA_1600_1_GGACGTCTCCAAGTAC-1
LA_1600_1_AAAGATGCATCATCCC-1
LA_1600_1_CAACCAAGTGCCTGTG-1
LA_1600_1_AACACGTTCGCGTTTC-1
LA_1600_1_ACCAGTACAACCGCCA-1
LA_1600_1_CAGAGAGGTTTCGCTC-1
LA_1600_1_CGTTCTGGTCGTGGCT-1
LA_1600_1_ATTGGACGTGCCTGTG-1
LA_1600_1_TAGCCGGCAGCTGTTA-1
LA_1600_1_GTCGTAATCCGTCAAA-1
LA_1600_1_GGTATTGTCTGGTATG-1
LA_1600_1_TAAGAGATCAGAAATG-1
LA_1600_1_AAGCCGCAGGAGTTTA-1
LA_1600_1_TATTACCGTCAGGACA-1
LA_1600_1_ATTATCCAGCTGTCTA-1
LA_1600_1_TTAACTCTCCGTTGCT-1
LA_1600_1_GACAGAGGTGACTACT-1
LA_1600_1_CTTAACTTCAGCCTAA-1
LA_1600_1_ACATGGTGTTAGTGGG-1
LA_1600_1_CTACATTAGATCGATA-1
LA_1600_1_GAGCAGAAGAGTTGGC-1
LA_1600_1_CGACCTTAGCGGATCA-1
LA_1600_1_TCATTACAGCATCATC-1
LA_1600_1_TGGCGCATCAAAGACA-1
LA_1600_1_TCTGGAAGTCGCGGTT-1
LA_1600_1_TACCTTATCCACTGGG-1
LA_1600_1_GGGATGAAGCTCCTTC-1
LA_1600_1_TCTATTGGTGCAGACA-1
LA_1600_1_TTTCCTCTCGTCTGCT-1
LA_1600_1_GTAGGCCCAGGTCCAC-1
LA_1600_1_GACACGCGTGGTACAG-1
LA_1600_1_GCAATCACACGTGAGA-1
LA_1600_1_TAAGCGTAGTCGAGTG-1
LA_1600_1_AGAGCGACAGCCAGAA-1
LA_1600_1_GGAAAGCTCGAATGCT-1
LA_1600_1_ATTACTCTCTGATTCT-1
LA_1600_1_TAAGCGTCAAGGTGTG-1
LA_1600_1_GATGAAACACGTCTCT-1
LA_1600_1_TGGCTGGCACCTGGTG-1
LA_1600_1_CACATTTTCAGCAACT-1
LA_1600_1_CCTCAGTCAGGGTACA-1
LA_1600_1_GTATCTTGTAAGGGAA-1
LA_1600_1_GCTTGAATCCTATGTT-1
LA_1600_1_TATTACCGTAAGAGAG-1
LA_1600_1_AGGTCCGAGAGACTTA-1
LA_1600_1_ACCTTTATCTTAACCT-1
LA_1600_1_CGCGGTATCGCAAGCC-1
LA_1600_1_TTTATGCAGGATGGTC-1
LA_1600_1_ACGATACGTATCAGTC-1
LA_1600_1_CATCAGACACCTCGTT-1
LA_1600_1_TACTCGCAGTGTTGAA-1
LA_1600_1_CTACACCTCTACCAGA-1
LA_1600_1_ACATGGTAGCAGGCTA-1
LA_1600_1_CTCTAATGTTCTGGTA-1
LA_1600_1_TACCTATTCGGGAGTA-1
LA_1600_1_CCACCTAGTGAGGGAG-1
LA_1600_1_TACTTGTGTCGCGGTT-1
LA_1600_1_AACTCCCCAAATACAG-1
LA_1600_1_GCTTGAAAGGTGCTTT-1
LA_1600_1_TACACGATCGTAGGTT-1
LA_1600_1_TGAGAGGGTCCGTCAG-1
LA_1600_1_GGATTACAGATGTGTA-1
LA_1600_1_ACAGCTATCGAATGGG-1
LA_1600_1_CTCGAAATCCTCGCAT-1
LA_1600_1_CACCACTAGGGATGGG-1
LA_1600_1_TACTCGCCAACGATCT-1
LA_1600_1_GATTCAGCAGACAGGT-1
LA_1600_1_TCTCATATCGACAGCC-1
LA_1600_1_GTGCATATCGCCTGTT-1
LA_1600_1_GCACTCTTCACCACCT-1
LA_1600_1_GGACATTTCTGGAGCC-1
LA_1600_1_GATCGCGTCATTGCCC-1
LA_1600_1_CCTTCGAGTCCGAACC-1
LA_1600_1_GGAGCAACAAACGCGA-1
LA_1600_1_ATCTACTCAGATAATG-1
LA_1600_1_GTACTCCTCTTGCCGT-1
LA_1600_1_GACGCGTCACAGACAG-1
LA_1600_1_TGAGGGACACAAGTAA-1
LA_1600_1_TTCTCCTAGAGTAAGG-1
LA_1600_1_CATATGGAGATGGCGT-1
LA_1600_1_GGACAGAAGGGTTCCC-1
LA_1600_1_GCATGTAGTCTGGAGA-1
LA_1600_1_GCAGTTATCTGTTGAG-1
LA_1600_1_CTGAAACGTGGCTCCA-1
LA_1600_1_GGGCATCTCCACGTGG-1
LA_1600_1_ACGATGTGTCTAGGTT-1
LA_1600_1_GCTTCCAGTGTGGTTT-1
LA_1600_1_GGTATTGGTGACGGTA-1
LA_1600_1_AGCCTAACATCTCGCT-1
LA_1600_1_AGCCTAACAGATGGGT-1
LA_1600_1_CTCGAGGGTGTGACGA-1
LA_1600_1_ACGCCAGCATACTCTT-1
LA_1600_1_CGTTCTGTCATTCACT-1
LA_1600_1_GCAGCCACAAACTGCT-1
LA_1600_1_TCTCATATCCCAACGG-1
LA_1600_1_GTCTCGTGTAGAAAGG-1
LA_1600_1_TGTCCCAGTGCTTCTC-1
LA_1600_1_TAAGTGCAGCACCGTC-1
LA_1600_1_CACAAACTCTAACTCT-1
LA_1600_1_CTGCCTATCAATAAGG-1
LA_1600_1_CCACCTATCGCCTGAG-1
LA_1600_1_ATTACTCTCTAACTGG-1
LA_1600_1_GATCGCGTCAGCTCGG-1
LA_1600_1_GTATTCTGTTATTCTC-1
LA_1600_1_GTCGTAATCGTATCAG-1
LA_1600_1_CGATTGACAACAACCT-1
LA_1600_1_AGTGGGATCCGCGTTT-1
LA_1600_1_CGCTATCAGGCCGAAT-1
LA_1600_1_GGTGCGTAGGCTAGCA-1
LA_1600_1_CGAGAAGCACGGCTAC-1
LA_1600_1_CGCGGTACACAAGCCC-1
LA_1600_1_AACACGTCAGATTGCT-1
LA_1600_1_CTGGTCTTCAGCTTAG-1
LA_1600_1_GGGCACTTCTGATTCT-1
LA_1600_1_GCATGCGTCTTGTTTG-1
LA_1600_1_AACTCAGAGGACAGCT-1
LA_1600_1_GAAGCAGGTCTCATCC-1
LA_1600_1_CCCTCCTCATTCCTCG-1
LA_1600_1_TTATGCTAGTGTACTC-1
LA_1600_1_TTCTCAATCAAAGACA-1
LA_1600_1_TTGTAGGTCGCCAGCA-1
LA_1600_1_CATGCCTCAGCCTTGG-1
LA_1600_1_TGGGAAGGTGACTACT-1
LA_1600_1_TCAACGACAGCGTAAG-1
LA_1600_1_ACACTGAAGTTTCCTT-1
LA_1600_1_AAGGTTCGTTTGTTTC-1
LA_1600_1_ACTGCTCTCCTGCTTG-1
LA_1600_1_CATTATCCATACTACG-1
LA_1600_1_TGGCGCAGTAATTGGA-1
LA_1600_1_GTTCTCGCAACGATCT-1
LA_1600_1_AACTGGTCAGCCTTGG-1
LA_1600_1_ACTTACTCACCAGGTC-1
LA_1600_1_CTCTGGTAGCCAGAAC-1
LA_1600_1_GTTTCTACATCCGCGA-1
LA_1600_1_TGTGTTTCAGACAAGC-1
LA_1600_1_GTCTTCGGTTTGTTTC-1
LA_1600_1_TATCAGGAGCTTTGGT-1
LA_1600_1_AACTTTCCAATGACCT-1
LA_1600_1_CAGCTGGGTCTGCAAT-1
LA_1600_1_TTTCCTCTCAGTACGT-1
LA_1600_1_ATAGACCGTAAATGAC-1
LA_1600_1_GAACATCTCATCTGTT-1
LA_1600_1_CGTCCATTCTGCTGTC-1
LA_1600_1_GACTAACCAGGAATGC-1
LA_1600_1_TTCTACACATCCCACT-1
LA_1600_1_GTTTCTATCAGTACGT-1
LA_1600_1_GCTTGAACAGAGCCAA-1
LA_1600_1_CACAGGCCAGTCGATT-1
LA_1600_1_TCATTACTCTCGTTTA-1
LA_1600_1_ACCGTAAAGCCAGGAT-1
LA_1600_1_CTAAGACAGCGTGAGT-1
LA_1600_1_CTGATCCGTGCAGTAG-1
LA_1600_1_CATCCACGTAGCTTGT-1
LA_1600_1_TAGGCATCATTGGTAC-1
LA_1600_1_CGCTTCAAGTAGATGT-1
LA_1600_1_AATCCAGCACCAGGTC-1
LA_1600_1_GGCCGATAGTGTGAAT-1
LA_1600_1_TAGTGGTTCATCGGAT-1
LA_1600_1_ATCCACCGTTCACCTC-1
LA_1600_1_CTCAGAACAAGCGTAG-1
LA_1600_1_AGATCTGGTGTTTGGT-1
LA_1600_1_GTGTGCGAGGAGTTTA-1
LA_1600_1_GGACGTCGTAGGGACT-1
LA_1600_1_CACACAAAGCCACGTC-1
LA_1600_1_GGGAGATCATCCGCGA-1
LA_1600_1_TGAGCATGTAGCTGCC-1
LA_1600_1_GCTGCAGGTGAGGGTT-1
LA_1600_1_CTCGAGGTCGAGGTAG-1
LA_1600_1_GTCGTAACAGCTCGCA-1
LA_1600_1_GAACATCTCATCACCC-1
LA_1600_1_CGGACTGCACAAGTAA-1
LA_1600_1_AAATGCCTCAATACCG-1
LA_1600_1_CGGTTAAGTTCCGTCT-1
LA_1600_1_CGCGGTACATTCTTAC-1
LA_1600_1_GGGATGAAGCTATGCT-1
LA_1600_1_ACGCAGCTCCGCAAGC-1
LA_1600_1_CGAGCCAAGCAACGGT-1
LA_1600_1_GCAGCCAGTGGACGAT-1
LA_1600_1_CCGGGATAGAATAGGG-1
LA_1600_1_TAGTGGTCACCACGTG-1
LA_1600_1_CAGATCAGTACGACCC-1
LA_1600_1_CATCCACTCATAACCG-1
LA_1600_1_CTCGGGAGTCAACATC-1
LA_1600_1_TCGCGAGAGAGGACGG-1
LA_1600_1_TACTCATCACCAGGCT-1
LA_1600_1_TTTGGTTTCACCTCGT-1
LA_1600_1_TCTATTGAGACGCAAC-1
LA_1600_1_GCGCAGTAGTGAAGTT-1
LA_1600_1_CTCGGAGGTCCCTACT-1
LA_1600_1_CATCCACAGAAGGGTA-1
LA_1600_1_CTAGAGTGTTGTGGAG-1
LA_1600_1_ATGGGAGAGCTAGTTC-1
LA_1600_1_CTGATAGCATGTCCTC-1
LA_1600_1_TAAGCGTTCACTCCTG-1
LA_1600_1_GGCTGGTCAATCCGAT-1
LA_1600_1_AGATTGCTCACAGGCC-1
LA_1600_1_GTTAAGCAGTGGACGT-1
LA_1600_1_ATCCGAAGTAGGGTAC-1
LA_1600_1_CCTTTCTTCCCTTGTG-1
LA_1600_1_CGTAGCGGTGCTGTAT-1
LA_1600_1_GCATACATCGCAAGCC-1
LA_1600_1_GTATTCTTCTTCGAGA-1
LA_1600_1_TGGTTCCCAGGGAGAG-1
LA_1600_1_TAAGAGACATATACGC-1
LA_1600_1_AAGCCGCTCATCTGCC-1
LA_1600_1_GCTGCTTTCGCATGGC-1
LA_1600_1_CCACCTAGTTCCAACA-1
LA_1600_1_TCAGCAAGTAGATTAG-1
LA_1600_1_CACCAGGAGTACCGGA-1
LA_1600_1_CATGACACATATGAGA-1
LA_1600_1_GACTGCGTCCTTAATC-1
LA_1600_1_AGCCTAACAGATCTGT-1
LA_1600_1_AGCAGCCAGTGACATA-1
LA_1600_1_GCGCCAAAGTACGTTC-1
LA_1600_1_TTTATGCTCTTTACAC-1
LA_1600_1_CTCACACTCGTACCGG-1
LA_1600_1_GCGACCAAGCCCAACC-1
LA_1600_1_GTCACGGTCGACCAGC-1
LA_1600_1_TCGGGACAGCTAGTGG-1
LA_1600_1_AAACCTGGTTACGACT-1
LA_1600_1_TTCTCCTGTCTCATCC-1
LA_1600_1_CGGGTCACACAGACTT-1
LA_1600_1_AGTGTCATCAAGATCC-1
LA_1600_1_CGATGTAAGCCCAGCT-1
LA_1600_1_CATATTCGTCATGCCG-1
LA_1600_1_GTATCTTGTCATGCAT-1
LA_1600_1_ATCTACTGTGTGTGCC-1
LA_1600_1_GCGCAACTCAGTTAGC-1
LA_1600_1_TAGTGGTGTTCCAACA-1
LA_1600_1_TACCTATTCGTGGACC-1
LA_1600_1_GACGTGCGTTACGGAG-1
LA_1600_1_AACACGTTCAGGATCT-1
LA_1600_1_GACGTGCCAGTCACTA-1
LA_1600_1_ATCATCTCATCCCATC-1
LA_1600_1_ACCGTAAAGACAGACC-1
LA_1600_1_GATGAGGGTCTCTTAT-1
LA_1600_1_CCGTGGACATGTAAGA-1
LA_1600_1_TTGTAGGGTAGTAGTA-1
LA_1600_1_TTCGGTCGTGAGGCTA-1
LA_1600_1_CGTTAGATCAGTTCGA-1
LA_1600_1_GTTCTCGCACGTCAGC-1
LA_1600_1_CGCTATCTCTTGCATT-1
LA_1600_1_CGGACACGTCATTAGC-1
LA_1600_1_TGCACCTCACCACCAG-1
LA_1600_1_ATCATCTTCACCAGGC-1
LA_1600_1_TGGCGCAAGTACCGGA-1
LA_1600_1_GGATGTTAGGCTAGAC-1
LA_1600_1_TGTTCCGGTCCTGCTT-1
LA_1600_1_CACCAGGCATGCGCAC-1
LA_1600_1_GACAGAGTCCTCCTAG-1
LA_1600_1_CATCGGGCATATGGTC-1
LA_1600_1_GTAACTGCATTAGCCA-1
LA_1600_1_AGAGCTTGTAGGACAC-1
LA_1600_1_GTCCTCAGTCATGCCG-1
LA_1600_1_ACTTGTTCAGTCGTGC-1
LA_1600_1_TCGGGACAGAAGGCCT-1
LA_1600_1_GTCAAGTGTCCGTTAA-1
LA_1600_1_GTGCAGCTCTGGTGTA-1
LA_1600_1_TCTGAGATCTTCGAGA-1
LA_1600_1_GTCACAAGTTCCCGAG-1
LA_1600_1_CGAGCCAAGCGAGAAA-1
LA_1600_1_CGTCTACAGCCTATGT-1
LA_1600_1_TCAACGACATGGTTGT-1
LA_1600_1_CAAGTTGCAGCCTGTG-1
LA_1600_1_CCGTTCACAGGTCGTC-1
LA_1600_1_ATCTGCCCATCTACGA-1
LA_1600_1_GGATTACCATTGTGCA-1
LA_1600_1_ACCGTAACAAACCCAT-1
LA_1600_1_ACGCCAGTCGTTTGCC-1
LA_1600_1_TCTTTCCCACCCATTC-1
LA_1600_1_ATCCACCGTTGAACTC-1
LA_1600_1_AACTCAGGTCTAGCGC-1
LA_1600_1_GTCTCGTGTATTCTCT-1
LA_1600_1_TTAGTTCGTTTGGGCC-1
LA_1600_1_GGCGTGTAGTCACGCC-1
LA_1600_1_TCAGATGGTCCTAGCG-1
LA_1600_1_CACACCTAGCCCTAAT-1
LA_1600_1_ACACCGGCAGACGCAA-1
LA_1600_1_ATAGACCGTGCGGTAA-1
LA_1600_1_TACACGAAGATGTAAC-1
LA_1600_1_CGCTGGATCAGAGCTT-1
LA_1600_1_CTCTACGAGACATAAC-1
LA_1600_1_TAGCCGGAGGCATGTG-1
LA_1600_1_CACATAGCAAACTGCT-1
LA_1600_1_GTAACGTCATGCCTAA-1
LA_1600_1_CTGCCTACACCGTTGG-1
LA_1600_1_AGACGTTTCGGTTCGG-1
LA_1600_1_GTCATTTGTGTTCGAT-1
LA_1600_1_CAGCCGATCAGCTTAG-1
LA_1600_1_GCTGCGACATTTCACT-1
LA_1600_1_TGCTGCTCACGAAGCA-1
LA_1600_1_GTCGTAACATATGAGA-1
LA_1600_1_AACTGGTAGAGCTGGT-1
LA_1600_1_GACCAATGTTGTACAC-1
LA_1600_1_GATGCTACAATGAAAC-1
LA_1600_1_CTCTAATGTTCGCTAA-1
LA_1600_1_AAGTCTGAGGAGTTTA-1
LA_1600_1_GAGCAGATCTGATTCT-1
LA_1600_1_ACTGAACCATAAAGGT-1
LA_1600_1_CGTTCTGCAGTATCTG-1
LA_1600_1_TATCAGGCACCCATTC-1
LA_1600_1_CCAATCCCAGTGGGAT-1
LA_1600_1_ACGATGTGTCACTGGC-1
LA_1600_1_GGGAGATCACAGATTC-1
LA_1600_1_ATGGGAGTCGCATGGC-1
LA_1600_1_AGTAGTCCAACACCCG-1
LA_1600_1_GAAACTCGTACTCGCG-1
LA_1600_1_GTAACTGCATGCATGT-1
LA_1600_1_ATAACGCCATGAACCT-1
LA_1600_1_TTCCCAGTCTGATACG-1
LA_1600_1_TTTGTCATCTCAAACG-1
LA_1600_1_TGGCTGGGTTGTGGAG-1
LA_1600_1_TACCTTATCACCCTCA-1
LA_1600_1_CAGATCAAGAGGTACC-1
LA_1600_1_GCTCCTATCATGTGGT-1
LA_1600_1_TGGTTCCCAAAGCGGT-1
LA_1600_1_ACGGGCTCAGCGTCCA-1
LA_1600_1_ACGGGCTCAGACAAAT-1
LA_1600_1_TGCGTGGGTCACACGC-1
LA_1600_1_ATCATCTGTCTCTTTA-1
LA_1600_1_GCATGTACAACACCTA-1
LA_1600_1_TCATTACCACAGTCGC-1
LA_1600_1_ACGGAGAAGACTAGGC-1
LA_1600_1_GGGTCTGTCGCAAGCC-1
LA_1600_1_GTGCATAGTTAAGACA-1
LA_1600_1_CTCGTACTCCTCATTA-1
LA_1600_1_CGTCTACAGGGATGGG-1
LA_1600_1_TACTTGTTCTCTTATG-1
LA_1600_1_GACTGCGAGACGCACA-1
LA_1600_1_CCTATTAAGCGTAATA-1
LA_1600_1_CTACGTCTCAGCGACC-1
LA_1600_1_GGACAAGAGAGCCCAA-1
LA_1600_1_TATCAGGGTAAATGTG-1
LA_1600_1_AACTCCCCATCACGTA-1
LA_1600_1_TTCTACATCTGCAGTA-1
LA_1600_1_TACCTTATCTAGAGTC-1
LA_1600_1_CCCTCCTTCCTCTAGC-1
LA_1600_1_ACTTTCACATCACAAC-1
LA_1600_1_CGCTATCGTGGCAAAC-1
LA_1600_1_CAGCATAGTTAAGAAC-1
LA_1600_1_CCCAATCCACATTAGC-1
LA_1600_1_CTTAACTTCTTGTTTG-1
LA_1600_1_AAGGAGCGTAGCGTCC-1
LA_1600_1_CTCATTATCAGTGTTG-1
LA_1600_1_CTGCCTAAGAGCTGCA-1
LA_1600_1_TCAACGAAGGATGGAA-1
LA_1600_1_TCAGCTCCACAGGAGT-1
LA_1600_1_ATCCACCGTTGCGCAC-1
LA_1600_1_CTGAAGTCATCCGTGG-1
LA_1600_1_GTTCATTGTAAATGAC-1
LA_1600_1_ACATACGGTGCCTTGG-1
LA_1600_1_ACGATACGTTCCTCCA-1
LA_1600_1_CGTTAGACAATGGAGC-1
LA_1600_1_GGAGCAATCCGATATG-1
LA_1600_1_CCTAGCTGTAAATACG-1
LA_1600_1_TACTTACTCTGCCCTA-1
LA_1600_1_ACGTCAATCGGCTTGG-1
LA_1600_1_GCATGATAGTTAGGTA-1
LA_1600_1_CCACCTAAGATATGCA-1
LA_1600_1_CTTCTCTGTACCATCA-1
LA_1600_1_CATCAAGGTCGTTGTA-1
LA_1600_1_ACATCAGAGCCACTAT-1
LA_1600_1_CATATGGGTGTGAAAT-1
LA_1600_1_CAAGGCCGTTCCACGG-1
LA_1600_1_CAGCTGGGTCTCATCC-1
LA_1600_1_GGCCGATCATGTTCCC-1
LA_1600_1_CGAGCCAAGCTAGCCC-1
LA_1600_1_CTGAAACCACAGGTTT-1
LA_1600_1_GGAACTTTCAGCTCGG-1
LA_1600_1_ACTTACTAGGTGGGTT-1
LA_1600_1_AACTCAGAGCTGAACG-1
LA_1600_1_GGGTCTGAGTGCGATG-1
LA_1600_1_AGCTCCTCAAGGTTTC-1
LA_1600_1_TCAGGATTCGTTTATC-1
LA_1600_1_GCTCCTAAGTCCCACG-1
LA_1600_1_AGCGTATAGGATGTAT-1
LA_1600_1_AGCAGCCGTTGAGGTG-1
LA_1600_1_TCATTTGAGGTAAACT-1
LA_1600_1_ACCTTTAAGGTAAACT-1
LA_1600_1_CTGATAGGTTAAGATG-1
LA_1600_1_CACACTCCACAGCGTC-1
LA_1600_1_CCTAGCTAGCGTGAAC-1
LA_1600_1_GGACAGACATGTCTCC-1
LA_1600_1_GATGAAATCGCGGATC-1
LA_1600_1_TCAGGATGTCCATCCT-1
LA_1600_1_TACGGTATCGAATCCA-1
LA_1600_1_GATCTAGAGGTGCTAG-1
LA_1600_1_TTGCGTCGTTCCGTCT-1
LA_1600_1_TGTATTCGTCCAACTA-1
LA_1600_1_CGAGCCACAATCCGAT-1
LA_1600_1_CATGACATCCTATTCA-1
LA_1600_1_GTGCGGTAGCAAATCA-1
LA_1600_1_TGTGTTTAGACCTAGG-1
LA_1600_1_GCGCAACTCAGCATGT-1
LA_1600_1_ACGCAGCAGATCCGAG-1
LA_1600_1_CCTAGCTTCGTACGGC-1
LA_1600_1_TGTCCCATCAAACCAC-1
LA_1600_1_CTTAGGATCGTGGGAA-1
LA_1600_1_TGCCCATCACAACGTT-1
LA_1600_1_TGAGCCGCACGTGAGA-1
LA_1600_1_CGTTGGGGTGACGGTA-1
LA_1600_1_GACTACAGTTGCCTCT-1
LA_1600_1_TCAATCTTCCTTGACC-1
LA_1600_1_AGTGGGACAGATCTGT-1
LA_1600_1_CCGGGATAGAAACGCC-1
LA_1600_1_ATCGAGTCATTCTTAC-1
LA_1600_1_GTTTCTAGTTCATGGT-1
LA_1600_1_GGGTTGCAGTTGAGAT-1
LA_1600_1_GGGACCTGTCGGCACT-1
LA_1600_1_CAAGATCTCACGGTTA-1
LA_1600_1_CACAAACCATGCAATC-1
LA_1600_1_CACACAATCTACTTAC-1
LA_1600_1_TCGTAGACATGTTGAC-1
LA_1600_1_CTCAGAATCGTGGACC-1
LA_1600_1_CAAGAAATCATAGCAC-1
LA_1600_1_GTCCTCACAAGTTCTG-1
LA_1600_1_CGGACGTAGAATTGTG-1
LA_1600_1_TACTTACCAATTCCTT-1
LA_1600_1_ATCCACCGTAAGTGTA-1
LA_1600_1_CTACCCACACCGGAAA-1
LA_1600_1_GATCGATAGAAGATTC-1
LA_1600_1_GAAGCAGTCCCTAATT-1
LA_1600_1_AACGTTGGTGAACCTT-1
LA_1600_1_TAAGTGCTCCATTCTA-1
LA_1600_1_CGATGTATCTACCTGC-1
LA_1600_1_ACACCAACATATACCG-1
LA_1600_1_CCTTACGGTGCAGGTA-1
LA_1600_1_CTTGGCTCAAAGTCAA-1
LA_1600_1_CAGATCAAGGCTACGA-1
LA_1600_1_CTACGTCAGATCTGCT-1
LA_1600_1_TAGAGCTGTACATCCA-1
LA_1600_1_TGAGCCGCAGCTCGCA-1
LA_1600_1_ATAGACCAGCCTTGAT-1
LA_1600_1_CGTGAGCCATCGATTG-1
LA_1600_1_CCATGTCGTGGACGAT-1
LA_1600_1_AAGGCAGTCGCCTGAG-1
LA_1600_1_CGAATGTAGAATTCCC-1
LA_1600_1_GACTACAGTCCGAAGA-1
LA_1600_1_TCTTTCCAGATGCCAG-1
LA_1600_1_GAACCTAAGCTAAACA-1
LA_1600_1_ACACCCTGTCCCTACT-1
LA_1600_1_GTGCAGCTCCACGAAT-1
LA_1600_1_TCAGCTCAGACTAAGT-1
LA_1600_1_ACATGGTGTACAGTGG-1
LA_1600_1_CAGAATCGTGAAATCA-1
LA_1600_1_CGTGAGCTCGCACTCT-1
LA_1600_1_AGATCTGTCCAAAGTC-1
LA_1600_1_AAACCTGCATCTCGCT-1
LA_1600_1_ACGATACGTTATCGGT-1
LA_1600_1_TTGAACGAGGATTCGG-1
LA_1600_1_ACTATCTGTCTGGAGA-1
LA_1600_1_ACGATGTCACAACGTT-1
LA_1600_1_AACACGTGTGTCTGAT-1
LA_1600_1_TCTCTAATCTTCATGT-1
LA_1600_1_AACCATGCATGGTTGT-1
LA_1600_1_AGAGCGACATACGCTA-1
LA_1600_1_CAAGATCCACCTGGTG-1
LA_1600_1_ACTGAACTCACGGTTA-1
LA_1600_1_ATTACTCTCATGCATG-1
LA_1600_1_TAGCCGGCAAATACAG-1
LA_1600_1_AACTGGTGTTAAGTAG-1
LA_1600_1_TCAATCTTCAGGTTCA-1
LA_1600_1_GCTGCTTCAGATAATG-1
LA_1600_1_CAACTAGCACACTGCG-1
LA_1600_1_GACTGCGAGAGTAAGG-1
LA_1600_1_TCGCGAGTCTCGCTTG-1
LA_1600_1_TCAGCTCCAGGGATTG-1
LA_1600_1_TGACGGCAGTTCCACA-1
LA_1600_1_CGCGGTAAGAGACTAT-1
LA_1600_1_TACGGGCTCTCTAAGG-1
LA_1600_1_ACACCAACAAGGTGTG-1
LA_1600_1_GCAATCATCTTGCAAG-1
LA_1600_1_GGATGTTGTTAAGGGC-1
LA_1600_1_AGGCCACTCAGTCCCT-1
LA_1600_1_GTGCTTCCAATGACCT-1
LA_1600_1_GGCGTGTAGTGTCCCG-1
LA_1600_1_CTTCTCTTCGGAATCT-1
LA_1600_1_AGGGATGGTAGAGTGC-1
LA_1600_1_AGTAGTCCATTTGCTT-1
LA_1600_1_TTAGTTCCAGCTGTTA-1
LA_1600_1_ACACCGGTCGCATGAT-1
LA_1600_1_GGCTCGAAGGATGGAA-1
LA_1600_1_CCACTACTCTGTCTCG-1
LA_1600_1_TTGAACGGTATAGGTA-1
LA_1600_1_GAAGCAGAGTCGCCGT-1
LA_1600_1_TGACTTTAGATGAGAG-1
LA_1600_1_GTCATTTGTGATAAAC-1
LA_1600_1_AGAGCGATCATACGGT-1
LA_1600_1_CGCTTCAAGATATACG-1
LA_1600_1_CAACCTCTCAAACAAG-1
LA_1600_1_TACTTGTCACACAGAG-1
LA_1600_1_CCGTTCATCTACTTAC-1
LA_1600_1_GGGATGACAAAGTCAA-1
LA_1600_1_TGTGGTAGTGGCCCTA-1
LA_1600_1_CGAACATAGTGGTAAT-1
LA_1600_1_TACTTGTGTAAAGTCA-1
LA_1600_1_TCTTTCCAGATTACCC-1
LA_1600_1_ACACCAAGTATGCTTG-1
LA_1600_1_AGGGTGAAGAAGGACA-1
LA_1600_1_ACCCACTAGCACGCCT-1
LA_1600_1_CCAGCGAAGGCCGAAT-1
LA_1600_1_GACCAATGTACGACCC-1
LA_1600_1_TACACGAGTCACCCAG-1
LA_1600_1_CTGAAGTAGTTAACGA-1
LA_1600_1_GTGCGGTTCTTGTATC-1
LA_1600_1_ACACCAATCAACGAAA-1
LA_1600_1_CGAGCACTCTAACGGT-1
LA_1600_1_CAGATCAAGTTAGGTA-1
LA_1600_1_GAACATCGTACAGACG-1
LA_1600_1_TGACAACGTATATGGA-1
LA_1600_1_AGTAGTCAGCCCAGCT-1
LA_1600_1_TCAGATGAGAAACGAG-1
LA_1600_1_CCTCTGATCGTCCGTT-1
LA_1600_1_ACACTGACATCTATGG-1
LA_1600_1_TAGAGCTCAATGAAAC-1
LA_1600_1_GTCAAGTGTCCTCTTG-1
LA_1600_1_CGGTTAAGTGGGTATG-1
LA_1600_1_AAGTCTGCAATCGGTT-1
LA_1600_1_ATGCGATAGAGAGCTC-1
LA_1600_1_GTACGTACATGCCTTC-1
LA_1600_1_CACCTTGAGCCGATTT-1
LA_1600_1_AACCATGGTTCCAACA-1
LA_1600_1_CGGACTGAGATGTGGC-1
LA_1600_1_TACGGATCAGAAGCAC-1
LA_1600_1_CGGACGTTCTTGTACT-1
LA_1600_1_TTAGGACGTACCGCTG-1
LA_1600_1_CGAGCCATCACATGCA-1
LA_1600_1_TGCCCTACAATCCAAC-1
LA_1600_1_CGTTGGGAGGCAAAGA-1
LA_1600_1_ACTGAACAGAGCAATT-1
LA_1600_1_GGATTACCAAGTCTGT-1
LA_1600_1_TCAGGATAGTTTCCTT-1
LA_1600_1_CACAGTACATATGGTC-1
LA_1600_1_CAGAATCCATCTCGCT-1
LA_1600_1_TGGCTGGTCACCATAG-1
LA_1600_1_GTGCTTCGTTGCTCCT-1
LA_1600_1_AGCTCTCGTTTGTTTC-1
LA_1600_1_GTCTCGTTCACGCATA-1
LA_1600_1_CGTTGGGCATACTCTT-1
LA_1600_1_CCTCTGACACCATCCT-1
LA_1600_1_AGATTGCGTGTCTGAT-1
LA_1600_1_TACACGAAGTGTGAAT-1
LA_1600_1_TTGGAACTCACTTATC-1
LA_1600_1_TGGGCGTTCGCATGGC-1
LA_1600_1_CCAGCGACAAGAAAGG-1
LA_1600_1_TAAGCGTGTAAGCACG-1
LA_1600_1_AACGTTGGTTTGGGCC-1
LA_1600_1_TTGACTTTCCAGAAGG-1
LA_1600_1_GGAAAGCGTCTAGCGC-1
LA_1600_1_AGCGTATTCCGCTGTT-1
LA_1600_1_AGGGAGTCACGTCAGC-1
LA_1600_1_CATCGAATCCTTGCCA-1
LA_1600_1_CTACGTCCAGACGCTC-1
LA_1600_1_CCCAATCAGACTGGGT-1
LA_1600_1_GACTGCGTCGGAAACG-1
LA_1600_1_ACGATGTTCCTGCAGG-1
LA_1600_1_GGACATTTCTTGTACT-1
LA_1600_1_TGCCCTATCGATCCCT-1
LA_1600_1_CTCGTACCAAGTCATC-1
LA_1600_1_TTTACTGTCAGTTTGG-1
LA_1600_1_CCGTACTGTATAGGTA-1
LA_1600_1_ATTGGACCAGGATTGG-1
LA_1600_1_GGACGTCCATGTCTCC-1
LA_1600_1_GAAGCAGTCATCGGAT-1
LA_1600_1_GTGCATAGTGACCAAG-1
LA_1600_1_CTTGGCTGTCAGGACA-1
LA_1600_1_GTACTTTCACATGGGA-1
LA_1600_1_GATGAAAAGGCTCAGA-1
LA_1600_1_AGGGAGTCAATGAAAC-1
LA_1600_1_CGTAGCGTCCGCAAGC-1
LA_1600_1_TCAATCTCATGAAGTA-1
LA_1600_1_CAGAGAGAGATCCGAG-1
LA_1600_1_CGACCTTGTCTAGCGC-1
LA_1600_1_GGATTACAGACTGTAA-1
LA_1600_1_AGGCCGTTCATCGGAT-1
LA_1600_1_AATCCAGCAGCGATCC-1
LA_1600_1_GATCAGTCACGGACAA-1
LA_1600_1_AGTCTTTGTCGGCATC-1
LA_1600_1_CGGCTAGAGGCCCGTT-1
LA_1600_1_ACCAGTACAGACAGGT-1
LA_1600_1_CGGACACGTGTCTGAT-1
LA_1600_1_CAACCAAGTAAGTGGC-1
LA_1600_1_GCATGTAGTGATGCCC-1
LA_1600_1_CAGTAACCAAGAAAGG-1
LA_1600_1_GCATGCGAGATCTGCT-1
LA_1600_1_TGACTAGCAATACGCT-1
LA_1600_1_AAAGTAGCACCCTATC-1
LA_1600_1_CTCGGGACAGCTGGCT-1
LA_1600_1_TCAGCTCCATGGTCAT-1
LA_1600_1_ACTGAGTTCGTGACAT-1
LA_1600_1_TGCCCTAGTACCGAGA-1
LA_1600_1_TGCGTGGAGGAATGGA-1
LA_1600_1_ACAGCCGTCGTCGTTC-1
LA_1600_1_TGGCTGGCAAGTCTAC-1
LA_1600_1_GTGTTAGCAATGTAAG-1
LA_1600_1_CAGAATCAGTGGCACA-1
LA_1600_1_AACACGTCACCCATGG-1
LA_1600_1_CTTCTCTGTTATCACG-1
LA_1600_1_TTGGAACTCAGTCCCT-1
LA_1600_1_ATCCGAATCCGTCATC-1
LA_1600_1_AACTTTCAGTGGAGTC-1
LA_1600_1_CATGCCTGTACCATCA-1
LA_1600_1_GATTCAGGTGTGGTTT-1
LA_1600_1_ATAGACCGTAGCGCAA-1
LA_1600_1_ACACCGGTCGGAAATA-1
LA_1600_1_GCTTCCATCGGAGCAA-1
LA_1600_1_GAGCAGAGTACCGTAT-1
LA_1600_1_GGTGCGTAGAGCAATT-1
LA_1600_1_GTTACAGCAGTGAGTG-1
LA_1600_1_GTTTCTAAGTCAATAG-1
LA_1600_1_CACAGTATCATCTGTT-1
LA_1600_1_TGAAAGATCGGAAACG-1
LA_1600_1_CAGCCGAAGTTCGCAT-1
LA_1600_1_ATCATGGCAGGGTTAG-1
LA_1600_1_CAACCAACAGGACCCT-1
LA_1600_1_AACGTTGGTCCAGTTA-1
LA_1600_1_GTACTTTAGATGTGGC-1
LA_1600_1_AAGCCGCGTTCAGTAC-1
LA_1600_1_GCACTCTGTGAGTGAC-1
LA_1600_1_ACTATCTCACGAAATA-1
LA_1600_1_TATTACCCATGTAGTC-1
LA_1600_1_AAACGGGCATCGGTTA-1
LA_1600_1_ATGGGAGCAAGCGCTC-1
LA_1600_1_CATCCACGTCAGTGGA-1
LA_1600_1_TCTTCGGCATTTCAGG-1
LA_1600_1_TACTTACGTTATCCGA-1
LA_1600_1_GGGAGATAGGGCTCTC-1
LA_1600_1_ACTGCTCGTCCCGACA-1
LA_1600_1_TCTATTGAGCCACCTG-1
LA_1600_1_CCTTACGGTATAGGTA-1
LA_1600_1_TCGAGGCGTTCGGGCT-1
LA_1600_1_GCTCTGTTCAGGCGAA-1
LA_1600_1_GCTCCTATCCTGTAGA-1
LA_1600_1_TACGGTAGTGGCTCCA-1
LA_1600_1_CCGTACTTCGGAGGTA-1
LA_1600_1_CTGGTCTAGTCAATAG-1
LA_1600_1_AGCCTAATCACCTTAT-1
LA_1600_1_CAGCGACCATCTCGCT-1
LA_1600_1_GGATTACGTCGTGGCT-1
LA_1600_1_CGTCCATCACAGGTTT-1
LA_1600_1_CGTCCATGTCTAGTGT-1
LA_1600_1_TGCACCTGTCGCGGTT-1
LA_1600_1_CAGAATCAGCTGATAA-1
LA_1600_1_CCATTCGTCTGGTATG-1
LA_1600_1_GGTGCGTGTTGATTCG-1
LA_1600_1_TATCAGGCACTTCGAA-1
LA_1600_1_CTAGTGAGTCCATGAT-1
LA_1600_1_TAGCCGGGTAGGGTAC-1
LA_1600_1_AACGTTGAGTGGAGTC-1
LA_1600_1_TAAGAGATCATGTGGT-1
LA_1600_1_CAGCTGGAGGGAGTAA-1
LA_1600_1_TATCTCAGTACCTACA-1
LA_1600_1_TGACTAGAGCTCAACT-1
LA_1600_1_CTGATCCGTCAAGCGA-1
LA_1600_1_CTCGTCACACGGACAA-1
LA_1600_1_TCAGATGTCAGCGATT-1
LA_1600_1_CAGTAACTCCACTCCA-1
LA_1600_1_CCTAGCTTCGTAGGAG-1
LA_1600_1_CAACCTCGTTTGCATG-1
LA_1600_1_AAACGGGAGCACCGCT-1
LA_1600_1_CTTCTCTAGCATCATC-1
LA_1600_1_GGGATGACAGTCAGAG-1
LA_1600_1_ATAGACCTCCATTCTA-1
LA_1600_1_CGCGTTTTCCCAAGTA-1
LA_1600_1_TATCTCAAGATCGATA-1
LA_1600_1_CTACGTCTCTCCTATA-1
LA_1600_1_GAAATGATCCAACCAA-1
LA_1600_1_ACAGCTACACCTCGTT-1
LA_1600_1_TCTCATAGTAGCGCAA-1
LA_1600_1_CTAAGACCAAAGCAAT-1
LA_1600_1_GACCTGGGTTACCAGT-1
LA_1600_1_CTAGCCTGTCCGAGTC-1
LA_1600_1_CGACTTCCACGGTAGA-1
LA_1600_1_ACGAGCCAGCGATTCT-1
LA_1600_1_TTGAACGCAAAGTGCG-1
LA_1600_1_TCACGAAAGTGCGATG-1
LA_1600_1_CGATTGATCCCTAACC-1
LA_1600_1_CACTCCACATCGACGC-1
LA_1600_1_TTGGAACAGCTCAACT-1
LA_1600_1_ATGTGTGGTACTTCTT-1
LA_1600_1_GTCACAACATGGAATA-1
LA_1600_1_GCTGCTTGTCACTGGC-1
LA_1600_1_GCGCAGTGTAGGCTGA-1
LA_1600_1_AGTGAGGGTTACCGAT-1
LA_1600_1_CACACTCGTTCTGTTT-1
LA_1600_1_AACACGTAGCCAGGAT-1
LA_1600_1_AAATGCCCAGTATCTG-1
LA_1600_1_GCAAACTGTTCCGTCT-1
LA_1600_1_GGGAATGTCGTCACGG-1
LA_1600_1_GCACATAGTTACTGAC-1
LA_1600_1_CCTTCCCAGTTATCGC-1
LA_1600_1_TCAGGTACATTGGCGC-1
LA_1600_1_TACCTATTCACGACTA-1
LA_1600_1_CTAGTGAAGGCTCAGA-1
LA_1600_1_TCGTACCGTACAGACG-1
LA_1600_1_TCGTAGATCCAAGCCG-1
LA_1600_1_TCACGAACAACGATCT-1
LA_1600_1_TAGGCATGTCCGAAGA-1
LA_1600_1_AAGGCAGCACGAGGTA-1
LA_1600_1_GCTGCTTAGTGGGATC-1
LA_1600_1_CTCGTCAAGAGCTATA-1
LA_1600_1_CTCCTAGCATTCGACA-1
LA_1600_1_TTCTCCTGTTTACTCT-1
LA_1600_1_CATGGCGGTTCACCTC-1
LA_1600_1_AGAGCGAAGAGACTAT-1
LA_1600_1_TTGGCAAGTTAAAGTG-1
LA_1600_1_TCATTACAGATGCCTT-1
LA_1600_1_TACAGTGGTCGGGTCT-1
LA_1600_1_ATCTACTCATAACCTG-1
LA_1600_1_ACGAGGAAGCTCAACT-1
LA_1600_1_TGCTACCAGCGCCTTG-1
LA_1600_1_GATCGATTCTGGAGCC-1
LA_1600_1_GTTTCTACACTGAAGG-1
LA_1600_1_ATTCTACCATTCCTGC-1
LA_1600_1_TGACTTTCAAGCGAGT-1
LA_1600_1_CCCTCCTCATTGGCGC-1
LA_1600_1_TTCGGTCCATCCAACA-1
LA_1600_1_TGACGGCTCCAAGTAC-1
LA_1600_1_AGCTCTCAGGCGATAC-1
LA_1600_1_CGGACGTGTGGACGAT-1
LA_1600_1_GTGTGCGGTCACCCAG-1
LA_1600_1_CGAACATAGAGTAATC-1
LA_1600_1_TATGCCCTCGAATGGG-1
LA_1600_1_CGGAGTCTCAAAGACA-1
LA_1600_1_GACTACAGTAACGTTC-1
LA_1600_1_CACATAGGTTAGATGA-1
LA_1600_1_AGCTCTCTCCTGCCAT-1
LA_1600_1_GGCAATTGTCGGATCC-1
LA_1600_1_AGATTGCGTACAAGTA-1
LA_1600_1_ACTATCTTCTGTACGA-1
LA_1600_1_TGGCCAGCACAACGCC-1
LA_1600_1_GTCCTCATCAATCACG-1
LA_1600_1_GAAGCAGCACATTCGA-1
LA_1600_1_AACTCCCGTTTAGCTG-1
LA_1600_1_GCCAAATCACGACTCG-1
LA_1600_1_AAACGGGCAAGTAATG-1
LA_1600_1_ATAAGAGGTATGAATG-1
LA_1600_1_TTGCGTCTCCCAACGG-1
LA_1600_1_CAGGTGCAGTCGTACT-1
LA_1600_1_ATTGGACTCTTGACGA-1
LA_1600_1_CGTAGCGAGACCGGAT-1
LA_1600_1_AGCTCTCCAGCTTAAC-1
LA_1600_1_TATCTCAAGTATTGGA-1
LA_1600_1_CCATTCGTCGGAGGTA-1
LA_1600_1_TTTGTCAAGAGGGATA-1
LA_1600_1_ATAAGAGGTCCATGAT-1
LA_1600_1_CTTTGCGAGACTCGGA-1
LA_1600_1_CACACTCTCCTGTAGA-1
LA_1600_1_CGTCCATCAGCGAACA-1
LA_1600_1_CTAATGGCATAAGACA-1
LA_1600_1_TTAGGACGTCTAACGT-1
LA_1600_1_ACGTCAAAGCTAAGAT-1
LA_1600_1_GGTATTGTCTTGCATT-1
LA_1600_1_CCCTCCTAGACTAAGT-1
LA_1600_1_CAGCCGAAGACCTTTG-1
LA_1600_1_CTACGTCTCTCGAGTA-1
LA_1600_1_CAAGATCAGTGGTAAT-1
LA_1600_1_CGATGGCTCATGTAGC-1
LA_1600_1_TGACAACGTTGGAGGT-1
LA_1600_1_GCTGGGTTCTGTCAAG-1
LA_1600_1_GATCGATTCTTCGGTC-1
LA_1600_1_CAGAATCAGGCGCTCT-1
LA_1600_1_CTGAAACCAGGGATTG-1
LA_1600_1_CACATTTCATGACGGA-1
LA_1600_1_CACCACTAGTTAACGA-1
LA_1600_1_GATCTAGCACCAACCG-1
LA_1600_1_GGGACCTAGAGATGAG-1
LA_1600_1_CGGACGTGTGCTTCTC-1
LA_1600_1_TTAACTCTCCCGACTT-1
LA_1600_1_TGCTGCTAGTACGCGA-1
LA_1600_1_TGACTTTCACGGTTTA-1
LA_1600_1_GTTTCTATCGGTCTAA-1
LA_1600_1_CAGATCAAGAGACTTA-1
LA_1600_1_GAATAAGTCTGCGTAA-1
LA_1600_1_GTACTTTAGTCCGTAT-1
LA_1600_1_CATTCGCAGCGATAGC-1
LA_1600_1_CAGTAACGTGCTAGCC-1
LA_1600_1_TTGGAACTCATTCACT-1
LA_1600_1_CGGCTAGTCTGCTGCT-1
LA_1600_1_TACCTTACACCGAATT-1
LA_1600_1_CGATGTAGTCTAGGTT-1
LA_1600_1_TCAACGACAGAAGCAC-1
LA_1600_1_CGACCTTAGGGATCTG-1
LA_1600_1_ATCATCTTCGATCCCT-1
LA_1600_1_TGCACCTTCGGCTTGG-1
LA_1600_1_CTAGTGACACAGCGTC-1
LA_1600_1_GATCAGTGTCTTCAAG-1
LA_1600_1_AAAGATGCAGGAATCG-1
LA_1600_1_ACTTGTTCAATCGAAA-1
LA_1600_1_CTTCTCTAGTACTTGC-1
LA_1600_1_CTGCCTATCTCCCTGA-1
LA_1600_1_CAAGAAATCGAGGTAG-1
LA_1600_1_CCTACACCAATAAGCA-1
LA_1600_1_AGCGGTCAGCCACTAT-1
LA_1600_1_TCTCTAAAGTGTCTCA-1
LA_1600_1_GCATGCGGTGTCCTCT-1
LA_1600_1_TTGCGTCCAGCCAATT-1
LA_1600_1_CGTAGGCTCCAAACAC-1
LA_1600_1_CACCACTTCAACTCTT-1
LA_1600_1_GCCTCTAAGAGTGACC-1
LA_1600_1_CAAGATCGTGACCAAG-1
LA_1600_1_CATTCGCAGTGTACCT-1
LA_1600_1_TGCGGGTCAAGCTGAG-1
LA_1600_1_CAGCGACGTTAGAACA-1
LA_1600_1_CAGTCCTAGAACAATC-1
LA_1600_1_TGTCCCAGTAATCGTC-1
LA_1600_1_GGCCGATGTTCAGACT-1
LA_1600_1_CACACAATCATCACCC-1
LA_1600_1_CATGCCTGTATAAACG-1
LA_1600_1_ACCGTAAGTTACGGAG-1
LA_1600_1_CAGCCGATCCTCTAGC-1
LA_1600_1_CATCAGAAGACGCTTT-1
LA_1600_1_TCAACGAGTTAGTGGG-1
LA_1600_1_CTAGTGAAGGTGCTTT-1
LA_1600_1_GTATCTTTCTTGCATT-1
LA_1600_1_AACTCTTCATCACAAC-1
LA_1600_1_GTTCATTGTAGCGATG-1
LA_1600_1_TTATGCTCATACGCCG-1
LA_1600_1_ACGCAGCTCCTCATTA-1
LA_1600_1_GTTCATTTCTTTAGGG-1
LA_1600_1_GGACAGAGTGCTCTTC-1
LA_1600_1_AGCTCCTTCCAAGTAC-1
LA_1600_1_CCACGGACACATTCGA-1
LA_1600_1_GCTTGAAAGCAGCGTA-1
LA_1600_1_GACTACAGTGAACCTT-1
LA_1600_1_ATCCGAACATACTACG-1
LA_1600_1_TATCTCATCGTAGATC-1
LA_1600_1_ATCACGAGTCATACTG-1
LA_1600_1_CTGAAACGTGAACCTT-1
LA_1600_1_TGGCCAGTCTGGTTCC-1
LA_1600_1_CTACGTCAGGCTCATT-1
LA_1600_1_TCACGAATCTGAAAGA-1
LA_1600_1_ATTTCTGAGGGCTTCC-1
LA_1600_1_CCTCAGTAGTTCGCGC-1
LA_1600_1_AACGTTGGTATATGAG-1
LA_1600_1_GCATACAGTGAGGGAG-1
LA_1600_1_GTAACGTCATATACCG-1
LA_1600_1_CAAGGCCCACTGTGTA-1
LA_1600_1_TACACGATCTTGCCGT-1
LA_1600_1_TTCTCAACACTAGTAC-1
LA_1600_1_CTTAACTAGTCACGCC-1
LA_1600_1_CTCGGGACAATCTGCA-1
LA_1600_1_GTGAAGGCACTTAACG-1
LA_1600_1_CTTACCGGTAAACGCG-1
LA_1600_1_CGATTGAGTCTCTTTA-1
LA_1600_1_CGGACTGGTCCGAGTC-1
LA_1600_1_CGATCGGGTTGCGTTA-1
LA_1600_1_GATCTAGGTGATGTCT-1
LA_1600_1_ATCTGCCGTTTCGCTC-1
LA_1600_1_GGCAATTGTTATGCGT-1
LA_1600_1_CCCTCCTTCGTGGTCG-1
LA_1600_1_CATCGAAAGACAATAC-1
LA_1600_1_CGTCCATTCTAGCACA-1
LA_1600_1_TTAACTCGTGACAAAT-1
LA_1600_1_TCGTACCGTTGATTCG-1
LA_1600_1_CGTCAGGCAGGCTGAA-1
LA_1600_1_TGTTCCGAGGAATGGA-1
LA_1600_1_AAGGAGCAGACAGAGA-1
LA_1600_1_CGATGTACATCCTTGC-1
LA_1600_1_TGACGGCCAAAGGAAG-1
LA_1600_1_AGGGAGTAGACGACGT-1
LA_1600_1_ACGGGCTAGTCCATAC-1
LA_1600_1_TTCTTAGAGGCCCGTT-1
LA_1600_1_CCGTGGATCGAACGGA-1
LA_1600_1_TTCTCCTAGTATGACA-1
LA_1600_1_AGCTTGATCGGAAATA-1
LA_1600_1_GCGAGAAAGGCATGTG-1
LA_1600_1_AGCGTATAGTGTTGAA-1
LA_1600_1_GGTATTGTCAGCTCGG-1
LA_1600_1_CCCAGTTGTCCAGTTA-1
LA_1600_1_AGCGTCGGTCTTCGTC-1
LA_1600_1_TCGCGTTCAGATAATG-1
LA_1600_1_ACGAGGAAGGATCGCA-1
LA_1600_1_CGAGAAGCATCGATGT-1
LA_1600_1_CCTCAGTGTTAAGTAG-1
LA_1600_1_CATGACACAGACAAAT-1
LA_1600_1_CACCACTTCGAGAGCA-1
LA_1600_1_CATCCACTCTTCGGTC-1
LA_1600_1_CACATTTTCCAGAAGG-1
LA_1600_1_ACGATGTCATTGTGCA-1
LA_1600_1_ACCGTAACACGCGAAA-1
LA_1600_1_CCCAATCCAGTAACGG-1
LA_1600_1_TACCTATAGCCACTAT-1
LA_1600_1_GACGTTAAGTACGATA-1
LA_1600_1_CTTCTCTCATATGGTC-1
LA_1600_1_GGAACTTTCTTGTTTG-1
LA_1600_1_CGTGTCTGTTTGTGTG-1
LA_1600_1_CGATCGGCAAAGGCGT-1
LA_1600_1_GTGGGTCGTCAGATAA-1
LA_1600_1_ACTATCTAGGATGTAT-1
LA_1600_1_CACATTTGTCAGCTAT-1
LA_1600_1_TCTTCGGAGTAACCCT-1
LA_1600_1_CTCGAGGTCAGAGACG-1
LA_1600_1_ATCCACCAGGAATTAC-1
LA_1600_1_CCGGGATCAGACGCTC-1
LA_1600_1_TCAGGATTCAGTTCGA-1
LA_1600_1_TACGGTAAGTGTACTC-1
LA_1600_1_TACTCGCAGTGTACTC-1
LA_1600_1_CGGACGTGTCGCGTGT-1
LA_1600_1_CTGCGGATCTACGAGT-1
LA_1600_1_GACGTTATCATCTGTT-1
LA_1600_1_ATCTGCCCAGTCTTCC-1
LA_1600_1_GTACTTTAGCTAGTTC-1
LA_1600_1_AACTCTTGTATGGTTC-1
LA_1600_1_ACTGCTCTCCCGGATG-1
LA_1600_1_ACCTTTAAGGTTCCTA-1
LA_1600_1_CTTAGGAAGATAGTCA-1
LA_1600_1_AAAGTAGAGCCACCTG-1
LA_1600_1_GCCAAATGTATAGGTA-1
LA_1600_1_TGGCTGGGTTATCCGA-1
LA_1600_1_CTTTGCGTCAGCTGGC-1
LA_1600_1_CTAGCCTTCACCATAG-1
LA_1600_1_CGATGGCAGAAAGTGG-1
LA_1600_1_AAACCTGGTCAACATC-1
LA_1600_1_TGGGCGTTCATGCAAC-1
LA_1600_1_AAAGCAACAATGACCT-1
LA_1600_1_GCTTCCATCTGCAAGT-1
LA_1600_1_GGAATAAGTCCGTTAA-1
LA_1600_1_AGGCCACTCAAACCAC-1
LA_1600_1_AACTCAGCAGCTTAAC-1
LA_1600_1_GTTACAGAGAACAACT-1
LA_1600_1_CATCCACGTTCCACGG-1
LA_1600_1_GGCGTGTCATCGGTTA-1
LA_1600_1_CTCGGGATCGGAATCT-1
LA_1600_1_TTCTCCTTCAAAGTAG-1
LA_1600_1_CTGCGGATCGGCATCG-1
LA_1600_1_GTTAAGCCACAGACAG-1
LA_1600_1_AACCATGTCTCTGAGA-1
LA_1600_1_GATGCTACACGTTGGC-1
LA_1600_1_CTCCTAGAGCACGCCT-1
LA_1600_1_GGACATTCAGATCCAT-1
LA_1600_1_CCTTACGTCACATACG-1
LA_1600_1_ACCGTAACATCCGGGT-1
LA_1600_1_CCTAGCTCAATCCAAC-1
LA_1600_1_ACGGCCACAGCTCGAC-1
LA_1600_1_GTCTCGTGTTATGTGC-1
LA_1600_1_CCAATCCGTCCCGACA-1
LA_1600_1_GACGTTAGTAGTAGTA-1
LA_1600_1_CAACTAGAGTCAATAG-1
LA_1600_1_GGGTCTGGTCTCCACT-1
LA_1600_1_GTCTTCGCATCGACGC-1
LA_1600_1_CTCTAATCAAGGACAC-1
LA_1600_1_GTACTTTCATCCAACA-1
LA_1600_1_CATCGGGAGCAGGTCA-1
LA_1600_1_CTCGGGAAGTCTTGCA-1
LA_1600_1_CAACCAAAGTAGCGGT-1
LA_1600_1_TTTGGTTCAATGCCAT-1
LA_1600_1_GGTGAAGCATTACCTT-1
LA_1600_1_CACACTCAGCACGCCT-1
LA_1600_1_ACCAGTATCCTAGGGC-1
LA_1600_1_CAGTCCTCACAGCGTC-1
LA_1600_1_CTCGAGGAGTCACGCC-1
LA_1600_1_CCGTTCATCCCGACTT-1
LA_1600_1_TTATGCTGTTAGGGTG-1
LA_1600_1_CGCCAAGCAACTGCTA-1
LA_1600_1_ATTATCCCATCGGGTC-1
LA_1600_1_AACACGTAGCACAGGT-1
LA_1600_1_TGCCCATAGTGCGATG-1
LA_1600_1_CTTAACTAGAGCTTCT-1
LA_1600_1_TTATGCTTCTGGCGAC-1
LA_1600_1_ACTTTCAAGCCAGAAC-1
LA_1600_1_TTGACTTAGAAACGAG-1
LA_1600_1_TAGACCACAGATCGGA-1
LA_1600_1_CGTGTAACACAGAGGT-1
LA_1600_1_CCATTCGTCAGGCCCA-1
LA_1600_1_CCTACCATCTGGAGCC-1
LA_1600_1_GCAAACTGTACCATCA-1
LA_1600_1_TTTATGCCATAGACTC-1
LA_1600_1_AAACGGGAGTACGCGA-1
LA_1600_1_CTTGGCTCATATACGC-1
LA_1600_1_GTTAAGCTCCATGAGT-1
LA_1600_1_CCTTTCTCATTACGAC-1
LA_1600_1_GGATTACTCGTCTGCT-1
LA_1600_1_CTACGTCTCCTTAATC-1
LA_1600_1_TCACGAAAGCCAGAAC-1
LA_1600_1_TGGTTAGGTATCACCA-1
LA_1600_1_GATCAGTCATCGTCGG-1
LA_1600_1_CGGAGCTTCCATGAGT-1
LA_1600_1_GAAACTCCACACAGAG-1
LA_1600_1_AACTCTTCAGTAAGCG-1
LA_1600_1_GTGAAGGGTGTGGTTT-1
LA_1600_1_AGCATACCAAGCGTAG-1
LA_1600_1_TCACAAGCAAGAAGAG-1
LA_1600_1_ATCACGATCCGTACAA-1
LA_1600_1_ATAAGAGGTTACGACT-1
LA_1600_1_TGCCCTAGTATTCTCT-1
LA_1600_1_TTGAACGAGGATCGCA-1
LA_1600_1_TTAGGACCAGCTATTG-1
LA_1600_1_TGTATTCTCGCATGAT-1
LA_1600_1_CATGCCTCAGGACGTA-1
LA_1600_1_GTGTGCGAGCTCCTCT-1
LA_1600_1_AGAGCGACATGAACCT-1
LA_1600_1_ATGCGATTCAATCTCT-1
LA_1600_1_TCTTCGGGTGCAACGA-1
LA_1600_1_GGAATAAGTCTAGGTT-1
LA_1600_1_GGCGTGTGTATTACCG-1
[truncated: 285,269 more rows]
